# Supplementary material for: From Alien Species to Alien Communities: Host- and Habitat-Associated Microbiomes in an Alien Amphibian
Source: Microb Ecol. 2023 May 26;86(4):2373–85. doi: 10.1007/s00248-023-02227-5 (PMC10640505; doi:10.1007/s00248-023-02227-5)
Supplement: Supplementary file 2 — Supplementary information S2 ASV table of the final (quality filtered, low abundance filtered, normalized) dataset. For each sample, the number of reads for each ASV are given; sample names include sampling site and community source (skin, gut, or environment [env]). (XLSX 3342 kb) [file 248_2023_2227_MOESM2_ESM.xlsx]

## Sheet: S2_ASV-table
	LCA-ForestTiRocher-skin(LB1)	LCA-ForestTiRocher-skin(LB3)	LCA-ForestTiRocher-skin(LB6)	LCA-ForestTiRocher-skin(LB7)	LCA-ForestTiRocher-skin(LB8)	LCA-ForestTiRocher-env(LBe10)	LCA-ForestTiRocher-env(LBe6)	LCA-ForestTiRocher-env(LBe9)	LCA-ForestTiRocher-gut(LBk3)	LCA-ForestTiRocher-gut(LBk6)	LCA-ForestTiRocher-gut(LBk7)	LCA-ForestTiRocher-gut(LBk8)	LCA-Castries-skin(LC1)	LCA-Castries-skin(LC2)	LCA-Castries-skin(LC7)	LCA-Castries-skin(LC8)	LCA-Castries-skin(LC9)	LCA-Castries-env(LCe6)	LCA-Castries-env(LCe7)	LCA-Castries-env(LCe9)	LCA-Castries-gut(LCk1)	LCA-Castries-gut(LCk7)	LCA-Castries-gut(LCk8)	LCA-Castries-gut(LCk9)	LCA-MorneLeBlanc-skin(LF4)	LCA-MorneLeBlanc-skin(LF5)	LCA-MorneLeBlanc-skin(LF6)	LCA-MorneLeBlanc-skin(LF7)	LCA-MorneLeBlanc-skin(LF9)	LCA-MorneLeBlanc-env(LFe6)	LCA-MorneLeBlanc-env(LFe7)	LCA-MorneLeBlanc-env(LFe8)	LCA-MorneLeBlanc-gut(LFk4)	LCA-MorneLeBlanc-gut(LFk5)	LCA-MorneLeBlanc-gut(LFk6)	LCA-MorneLeBlanc-gut(LFk7)	LCA-MorneLeBlanc-gut(LFk8)	GLP-GrandBourg-skin(GB5)	GLP-GrandBourg-skin(GB6)	GLP-GrandBourg-skin(GB8)	GLP-GrandBourg-skin(GB9)	GLP-GrandBourg-env(GBe6)	GLP-GrandBourg-env(GBe7)	GLP-GrandBourg-env(GBe8)	GLP-GrandBourg-gut(GBk5)	GLP-GrandBourg-gut(GBk6)	GLP-GrandBourg-gut(GBk7)	GLP-GrandBourg-gut(GBk8)	GLP-GrandBourg-gut(GBk9)
No. reads (before low abundance filtering and normalization)	787	674	4603	13605	8585	1488	4072	14698	18870	8170	21876	2549	590	2786	3834	1922	873	12868	9667	5371	15098	4316	7141	14855	2168	8390	8316	2296	4164	7573	13133	7264	1777	5648	7980	8652	18548	3376	10801	5925	4364	6265	3725	8087	20816	4272	4727	6281	12253
No. reads (after low abundance filtering and normalization)	211	210	1592	11947	2096	2569	1445	4090	23505	14452	38287	5744	354	508	614	429	101	3710	23069	9462	30558	7973	14513	20673	2080	781	3784	1808	2053	9195	12389	6672	1825	2537	16620	2601	24547	875	4626	4701	1571	18943	5270	8826	45161	10718	8787	15077	26155
ASV 1	0	0	23	343	73	0	0	0	64	47	57	762	1	0	10	0	0	0	0	0	6609	1257	67	2913	7	43	1	25	146	0	0	0	112	0	136	1	0	0	151	46	0	0	4	0	14860	3181	2693	128	1084
ASV 2	3	16	62	452	12	0	5	47	9	7	11	0	6	6	14	27	4	0	5	2	569	371	32	40	0	15	48	15	40	0	0	1	3	139	0	23	68	13	115	2	0	0	10	5	300	75	93	695	775
ASV 3	20	13	105	0	3	4	32	76	3	0	0	0	29	78	51	7	8	0	3	4	0	4	0	0	812	39	64	5	19	1	2	2	0	210	0	0	15	79	0	1	2	15	0	12	0	0	4	7	11
ASV 4	0	0	0	0	0	0	0	0	0	0	0	0	0	0	0	0	0	0	0	0	0	0	0	7	9	0	0	0	0	0	0	0	0	36	0	0	0	0	0	0	0	0	0	0	0	0	0	2	0
ASV 5	3	1	4	4	2	0	2	43	0	0	0	0	1	4	17	19	1	56	0	0	0	0	0	4	0	5	2	0	0	0	12	21	0	292	0	1	0	3	25	0	0	0	3	25	9	3	4	0	0
ASV 6	0	0	0	0	0	0	0	0	3	0	0	0	0	0	0	0	0	0	0	0	0	0	0	0	0	0	0	0	0	0	0	3	0	0	0	0	0	0	0	0	0	0	0	1	4	0	0	0	0
ASV 7	0	0	0	17	0	0	0	0	6	0	87	0	0	0	0	0	0	0	0	0	27	4	0	16	0	0	0	0	18	0	0	0	0	0	2	9	120	0	3	1	0	0	0	0	33	15	4	2	4
ASV 8	0	0	0	0	0	0	0	0	0	0	5	0	0	0	0	0	0	0	0	0	0	0	0	0	0	0	0	0	0	0	0	0	0	0	0	0	0	0	0	0	0	0	0	0	2	0	0	0	2
ASV 9	3	3	15	2	1	0	12	161	0	4	0	0	2	3	20	17	2	129	17	5	14	15	4	22	79	30	1	16	3	0	8	6	0	53	0	1	0	2	10	18	30	0	24	26	7	3	0	12	37
ASV 10	0	2	0	30	0	0	0	0	542	79	1754	2	0	0	3	0	0	0	3	0	489	39	30	279	0	1	161	99	0	0	0	0	0	0	47	9	76	0	0	0	0	3	0	0	210	40	19	213	1314
ASV 11	1	0	0	0	197	20	22	85	0	0	2	0	1	4	0	0	0	0	4410	1078	0	0	0	31	205	1	0	29	0	0	0	2	0	16	2	9	1	0	14	404	328	3157	115	9	0	0	0	5	0
ASV 12	2	3	12	307	4	0	3	13	69	34	110	0	8	3	12	3	3	0	0	0	143	15	6	52	0	7	81	29	10	0	0	1	20	30	168	49	982	5	52	9	0	3	2	2	213	43	31	508	714
ASV 13	6	7	3	0	0	7	3	203	0	0	0	0	1	1	53	13	1	169	0	2	0	0	0	17	1	11	8	12	5	0	24	6	2	128	0	0	0	7	9	0	16	0	12	13	0	0	0	7	0
ASV 14	0	0	0	1	0	0	0	0	0	0	0	0	0	0	0	0	0	0	0	0	2	0	2	0	0	0	0	0	0	0	0	0	0	0	0	0	0	0	0	0	0	0	0	0	0	0	2	0	4
ASV 15	0	0	0	0	0	60	0	11	163	16	9	0	0	0	0	0	0	25	24	100	61	7	48	168	12	0	1	2	0	114	133	342	0	0	9	0	0	0	2	0	0	3	34	17	46	8	9	15	15
ASV 16	0	0	0	0	0	0	0	0	41	4	4	117	0	0	0	0	0	0	0	0	362	127	2	16	0	0	44	3	0	0	0	0	16	0	0	34	330	0	0	0	0	0	0	0	140	18	22	1055	1294
ASV 17	0	0	0	1	150	2	3	29	0	0	0	0	0	0	0	0	0	0	2086	512	18	0	329	4	49	0	0	2	0	0	1	8	0	0	6	0	0	0	15	284	116	1577	83	0	11	3	0	5	11
ASV 18	0	0	0	0	0	0	0	0	0	0	0	0	0	0	0	0	0	0	2	0	0	0	0	0	0	0	0	0	0	0	3	0	0	1	0	0	0	0	0	0	0	0	0	0	0	0	0	0	0
ASV 19	0	0	0	0	0	0	0	0	0	0	0	0	0	0	0	0	0	0	0	2	0	0	0	0	0	0	0	2	0	0	3	0	0	0	0	0	0	0	0	0	0	0	0	0	0	0	0	0	0
ASV 20	0	1	0	0	14	0	2	0	0	0	0	0	0	24	10	0	0	0	2	4	0	0	0	16	63	0	0	0	0	0	0	0	1	0	2	90	1	1	0	96	33	0	0	0	0	0	0	5	6
ASV 21	0	0	0	0	0	0	1	0	0	2	0	0	0	1	0	0	0	15	5	0	172	97	55	40	1	0	0	1	0	0	13	8	4	54	0	24	0	0	3	1	11	3	0	2	219	55	13	17	67
ASV 22	0	0	9	986	15	4	0	0	532	852	2146	2250	4	0	0	0	0	0	5	0	804	114	34	586	0	8	23	0	0	0	1	0	98	0	1193	0	0	0	107	39	0	0	0	0	1069	341	327	46	291
ASV 23	0	4	17	0	0	0	1	1	0	0	0	0	6	7	6	2	1	0	0	0	0	0	0	0	0	0	6	0	4	0	0	0	0	0	0	0	0	7	0	0	0	0	2	15	7	0	7	0	0
ASV 24	3	6	61	3	7	0	35	0	18	575	363	0	5	10	10	18	4	0	0	0	29	4	0	17	0	6	15	0	18	0	0	0	0	6	6	9	143	23	2	0	0	0	0	27	2	0	0	29	41
ASV 25	0	3	10	0	0	0	0	0	5155	0	14	5	0	0	0	0	0	0	0	0	12	6	15	25	0	0	0	0	0	0	0	1	27	11	4	0	0	0	31	0	0	0	0	0	2	3	0	0	0
ASV 26	0	0	0	0	350	22	23	13	0	0	0	0	0	0	2	0	0	0	5874	1823	2	0	0	9	198	0	0	2	0	3	0	20	0	0	0	2	0	0	27	667	272	4982	201	1	2	0	0	0	0
ASV 27	4	4	45	14	0	0	33	0	8	4	37	5	10	22	7	15	1	0	0	0	293	173	0	3	0	14	36	11	10	0	0	0	2	31	13	18	121	17	6	13	16	0	0	0	88	25	17	17	41
ASV 28	3	2	8	1	0	0	6	6	0	0	0	0	5	0	9	0	3	0	0	0	0	0	0	1	0	9	6	0	3	0	0	0	0	74	0	0	0	26	0	0	0	0	2	0	0	0	0	0	0
ASV 29	0	0	0	0	0	2	0	0	0	0	0	0	0	0	0	0	0	0	4	0	0	0	0	1	0	0	0	0	0	5	3	0	0	0	0	0	0	0	0	0	0	0	0	0	0	0	0	0	0
ASV 30	0	0	0	10	0	0	0	0	973	25	4716	0	0	0	0	0	0	0	7	0	61	6	4	177	3	0	0	0	0	0	0	0	0	0	138	6	111	0	1	0	0	3	0	0	99	5	4	15	44
ASV 31	0	0	0	0	0	0	0	0	0	0	0	0	0	0	0	0	0	0	0	0	0	0	0	0	0	0	0	0	0	0	0	0	0	0	0	0	0	0	0	0	0	0	0	0	0	0	0	0	0
ASV 32	0	0	0	0	0	0	0	0	0	0	0	0	0	0	0	0	0	0	0	0	0	0	0	3	0	0	0	0	0	0	0	0	0	0	0	0	0	0	0	0	0	0	0	0	0	0	2	0	0
ASV 33	2	3	7	0	13	0	1	0	0	0	0	0	0	0	0	12	0	100	3	0	0	0	0	7	14	3	0	5	0	0	21	6	1	84	44	11	0	0	15	0	0	3	25	1	0	0	0	7	2
ASV 34	1	3	3	169	5	0	2	26	24	70	4	2	1	1	1	0	0	0	3	0	209	97	6	269	0	2	50	14	11	0	0	0	3	4	51	0	37	0	30	4	0	0	2	0	322	100	89	10	39
ASV 35	0	0	0	47	0	0	0	4	15	0	7	0	0	1	2	0	0	0	0	0	293	42	70	1	6	0	10	2	0	0	0	0	0	0	13	32	227	1	1	1	7	3	0	0	528	83	57	46	172
ASV 36	0	0	0	0	0	0	0	0	1	0	0	0	0	0	0	0	0	0	0	0	2	0	0	0	0	0	0	0	0	0	0	0	0	0	2	0	1	0	0	0	0	0	0	0	0	0	0	0	0
ASV 37	0	0	0	0	0	0	0	0	0	0	0	0	0	0	0	0	0	0	0	0	0	0	0	0	0	0	0	0	0	0	0	0	0	0	0	0	0	0	0	0	0	0	0	0	0	0	0	0	0
ASV 38	5	4	49	419	0	0	42	9	43	29	82	2	9	17	14	16	6	0	0	0	4	6	0	14	0	5	7	1	16	0	0	0	1	97	28	12	63	12	16	0	0	0	0	14	33	8	9	12	24
ASV 39	0	0	0	0	0	0	0	0	0	0	0	0	0	0	0	0	0	0	0	0	0	0	0	0	0	0	0	0	0	0	0	0	0	0	0	0	0	0	0	0	0	0	0	0	0	0	0	0	0
ASV 40	0	0	0	0	0	0	0	0	0	0	0	0	0	0	0	0	0	0	0	0	0	0	0	0	0	0	0	0	0	1	1	7	0	0	0	0	0	0	0	0	0	0	4	0	0	0	0	0	0
ASV 41	0	0	0	2	0	22	0	30	12	22	5	0	1	0	0	0	0	15	12	259	35	4	329	39	0	0	1	0	0	56	94	229	0	0	4	0	1	0	0	0	0	3	22	19	15	10	2	7	28
ASV 42	6	2	17	11	0	0	70	51	0	2	0	0	7	3	4	11	3	0	0	2	525	274	0	0	0	16	22	20	11	0	0	0	3	4	0	0	3	28	1	0	1	0	0	22	101	15	19	15	59
ASV 43	1	0	0	4	6	0	0	0	4	4	11	5	0	1	0	0	0	0	0	2	1528	391	3000	193	0	0	0	1	0	1	1	4	1	0	15	0	0	0	0	2	0	0	0	0	2243	601	368	39	228
ASV 44	0	0	0	5	0	0	0	0	29	2	765	7	0	0	0	0	0	0	3	2	47	15	8	141	0	0	0	0	0	0	0	0	1	0	11	5	0	0	0	0	0	0	2	7	55	10	6	2	59
ASV 45	0	0	0	0	165	0	0	0	8	4	1169	0	0	0	0	0	0	0	0	0	278	64	0	3	77	99	831	554	0	0	0	0	0	0	0	0	1	0	0	217	53	0	0	0	1029	436	383	10	91
ASV 46	0	0	0	24	0	0	0	1	15	49	124	0	0	0	0	0	0	0	0	0	25	2	0	27	0	0	0	0	1	0	0	0	0	0	4	0	19	0	2	0	0	0	4	0	33	10	13	32	61
ASV 47	0	0	0	0	0	0	0	0	0	0	0	0	0	0	0	0	0	0	0	0	0	0	0	0	0	0	0	0	0	0	0	0	0	0	0	0	0	0	0	0	0	0	0	0	0	0	0	0	0
ASV 48	0	0	0	0	0	0	0	9	0	0	0	0	0	0	0	0	0	1	0	0	0	0	0	1	0	0	0	0	0	0	1	0	1	48	0	0	0	0	0	0	0	0	0	0	0	0	0	0	0
ASV 49	0	0	0	0	0	0	0	0	0	0	0	0	0	0	0	0	0	0	0	2	2	0	0	0	0	0	0	0	0	0	0	0	0	4	0	0	0	0	0	0	0	0	0	0	0	0	0	0	0
ASV 50	13	9	77	0	0	0	42	84	0	0	0	0	25	11	10	14	6	0	0	2	0	2	0	1	0	22	30	0	23	0	0	0	0	43	0	0	0	48	0	0	0	0	0	15	9	0	2	7	0
ASV 51	0	1	9	629	0	2	0	19	5	174	723	0	0	0	0	0	0	0	0	2	2	2	2	120	0	0	0	2	106	0	0	1	0	0	11	0	0	1	276	0	0	0	25	1	0	0	0	0	7
ASV 52	0	0	1	21	0	0	0	0	3	4	4	0	0	0	0	0	0	0	0	0	14	11	0	3	0	0	0	0	0	0	1	0	0	0	0	0	15	0	1	1	0	0	0	0	9	3	7	2	4
ASV 53	0	0	0	0	0	0	0	0	0	0	0	0	0	0	0	0	0	0	0	0	0	0	0	4	0	0	0	0	0	1	1	1	0	0	2	0	0	0	0	0	0	0	0	0	0	0	0	2	0
ASV 54	0	0	0	0	0	0	0	0	1	0	0	0	0	0	0	0	0	0	0	0	0	0	0	1	0	0	0	0	0	0	0	0	0	0	0	0	1	0	0	0	0	0	0	0	0	0	0	0	0
ASV 55	0	2	21	180	0	4	8	0	87	106	151	23	2	4	0	0	0	0	0	0	21	9	0	66	0	5	6	0	77	0	0	0	6	0	55	0	36	2	15	0	0	0	2	0	123	35	30	34	59
ASV 56	0	0	1	3	5	0	0	0	59	11	78	5	0	0	0	0	0	0	0	0	25	2	0	6	0	2	1	1	2	0	0	0	9	0	21	57	268	0	6	4	0	0	0	0	55	18	15	32	54
ASV 57	0	0	0	0	0	0	0	0	0	0	0	0	0	0	0	0	0	0	0	0	6	2	0	10	0	0	0	0	0	1	0	0	0	0	0	0	0	0	0	0	0	0	0	0	2	0	0	0	0
ASV 58	0	0	0	0	0	0	0	0	0	0	0	0	0	0	0	0	0	18	0	15	6	0	67	198	0	0	0	0	0	1	0	6	0	0	9	0	0	0	0	0	0	12	96	44	4	0	0	7	24
ASV 59	0	0	0	2	0	0	0	0	4	32	2	0	0	0	0	0	0	1	0	2	14	0	2	7	0	0	0	0	0	5	4	2	0	0	6	0	3	0	0	0	0	3	0	0	11	3	0	3	15
ASV 60	0	0	0	0	6	0	1	0	1	0	0	0	0	23	4	0	0	0	0	0	0	0	0	7	13	0	0	0	0	0	0	0	0	0	0	19	0	0	0	2	13	0	0	0	0	0	0	0	4
ASV 61	0	0	0	0	0	0	0	2	0	0	0	0	0	0	0	0	0	0	0	0	2	0	481	6	0	0	0	0	0	0	0	0	0	0	0	0	0	0	0	0	0	0	0	0	0	0	0	0	11
ASV 62	0	0	0	0	0	0	0	0	0	0	72	0	0	0	0	0	0	0	18	0	12	6	0	13	0	0	0	0	0	0	0	0	0	0	0	0	7	0	0	1	0	19	0	0	81	8	15	0	11
ASV 63	0	0	4	22	0	0	0	2	15	31	43	0	0	0	0	0	0	0	0	0	6	0	0	3	0	0	7	0	1	0	0	0	3	0	6	17	366	0	0	0	0	0	0	0	9	0	4	22	24
ASV 64	1	1	4	0	0	0	7	19	0	0	0	0	2	0	1	2	0	0	0	0	2	0	0	0	0	1	16	0	0	0	0	0	0	5	0	0	0	10	0	0	0	0	0	23	0	0	0	0	0
ASV 65	0	0	0	3	0	0	0	0	23	5	4	0	0	0	0	0	0	0	3	15	41	6	17	101	0	0	0	0	0	1	3	3	1	0	59	0	13	0	0	0	0	3	0	2	33	10	6	5	41
ASV 66	11	2	48	110	0	0	8	40	151	294	60	12	10	2	30	0	1	0	0	2	51	13	2	107	1	11	117	34	23	0	0	2	16	17	43	23	105	25	43	0	0	3	6	22	15	0	0	15	35
ASV 67	0	0	1	194	0	0	0	0	0	2	0	0	0	0	0	0	0	0	0	2	12	6	2	30	0	2	0	2	18	0	2	0	0	0	2	0	0	0	68	0	0	0	7	0	22	5	7	2	7
ASV 68	0	0	0	0	0	0	0	0	17	144	0	0	0	0	0	0	0	0	0	0	186	37	2	14	0	0	3	1	0	0	0	0	0	0	839	0	27	0	3	0	0	0	0	0	35	0	0	15	100
ASV 69	0	3	6	19	0	0	1	0	10	119	62	5	0	0	0	0	0	0	0	0	10	4	0	23	0	0	6	0	6	0	1	0	17	8	136	1	101	7	43	0	0	0	2	0	33	8	11	7	41
ASV 70	0	0	0	0	0	0	0	0	0	0	2	0	0	0	0	0	0	0	0	4	2	0	6	11	0	0	0	0	0	0	0	0	0	0	0	0	0	0	0	0	0	0	0	0	4	0	0	0	2
ASV 71	0	2	11	0	2	0	10	0	0	52	18	9	7	2	0	0	0	0	0	0	4	2	0	0	0	4	1	0	2	0	0	0	0	4	6	0	0	16	1	0	0	0	0	0	24	3	6	2	0
ASV 72	0	0	4	47	0	0	1	0	23	4	0	0	0	0	0	0	0	0	0	0	16	2	4	20	0	0	7	5	2	0	0	0	0	0	64	65	419	0	22	1	0	0	4	9	70	13	9	15	20
ASV 73	0	2	3	0	0	0	0	0	0	0	0	0	0	0	0	0	0	1	14	0	0	0	0	10	1	0	0	0	0	0	12	0	1	100	0	10	0	0	15	0	0	0	7	3	0	0	0	0	0
ASV 74	0	0	1	155	0	0	0	0	1	0	16	7	0	0	0	0	0	0	0	0	156	88	0	19	0	0	0	0	17	0	0	0	3	0	2	0	0	0	9	0	0	0	0	0	171	40	35	5	26
ASV 75	0	0	0	0	0	0	0	0	0	0	0	0	0	0	0	0	0	0	6	0	0	0	0	0	0	0	0	0	0	0	1	1	0	0	0	0	0	0	0	0	0	0	0	0	0	0	0	0	0
ASV 76	0	0	0	0	114	0	0	0	0	0	0	0	0	0	1	0	0	0	821	208	4	0	2	7	108	0	0	0	0	1	0	3	0	0	0	0	0	0	9	301	36	837	25	8	0	0	0	0	0
ASV 77	1	2	10	2	0	0	0	0	0	0	2	0	1	0	0	0	1	0	0	0	0	0	0	1	0	0	0	0	5	0	0	0	0	1	0	0	0	10	0	0	0	0	0	0	0	0	0	3	0
ASV 78	0	0	0	0	0	0	0	0	0	0	0	0	0	0	0	0	0	0	0	0	2	4	0	6	0	0	0	0	0	0	0	1	0	0	4	0	0	0	0	1	14	0	0	0	2	3	2	0	2
ASV 79	0	0	0	1	2	0	0	0	0	0	0	0	0	0	0	0	0	1	2	2	0	0	0	18	0	38	0	0	0	1	5	1	4	0	4	16	0	1	0	0	16	6	7	1	0	0	0	2	2
ASV 80	0	0	0	4	0	0	0	0	0	0	0	0	0	0	0	0	0	0	0	0	102	20	137	278	0	0	3	5	0	0	0	0	0	0	9	0	0	0	0	14	0	0	0	0	55	8	6	5	24
ASV 81	0	0	0	0	0	0	0	0	0	2	0	0	0	0	0	0	0	0	0	3	6	2	0	0	0	0	0	0	0	0	0	0	0	0	2	0	0	0	0	0	0	0	0	0	0	0	0	0	0
ASV 82	0	3	3	10	0	0	3	1	0	0	0	0	1	0	0	0	2	0	0	0	0	0	0	0	0	0	0	0	2	0	0	0	0	39	0	0	0	10	0	0	0	0	0	0	0	0	0	0	0
ASV 83	0	0	0	0	0	0	0	0	126	13	739	0	0	0	0	0	0	0	0	0	78	17	8	161	0	0	1	5	0	4	18	3	0	0	6	0	0	0	0	0	25	0	0	0	57	10	15	32	119
ASV 84	0	0	0	0	0	0	0	0	26	2	4	5	0	0	0	0	0	0	0	0	241	110	0	42	0	0	7	0	0	0	0	0	0	0	96	14	89	0	0	0	0	0	0	0	61	5	17	61	91
ASV 85	0	0	0	5	0	0	0	0	1	36	4	0	0	0	0	0	0	0	7	0	20	4	0	6	0	0	0	0	0	0	1	0	5	0	59	7	77	1	2	0	1	0	3	0	18	5	0	5	28
ASV 86	0	0	0	0	0	0	0	0	0	0	0	0	0	0	0	0	0	0	0	0	0	0	0	1	0	0	0	0	0	0	0	0	0	0	0	0	0	0	0	0	0	0	0	0	0	0	0	0	2
ASV 87	0	0	0	135	20	0	0	0	23	50	135	0	0	0	0	0	0	0	0	0	2	2	6	314	0	0	3	0	38	0	0	0	1	0	89	0	5	0	23	0	0	0	1	0	0	3	0	19	37
ASV 88	0	0	2	386	15	0	0	0	209	390	115	2	2	0	0	0	0	0	0	0	104	15	4	108	0	0	7	6	17	0	0	0	5	0	98	0	36	0	69	0	0	0	3	0	193	43	28	99	213
ASV 89	0	0	0	0	0	2	0	0	0	0	0	0	0	0	0	0	0	0	0	0	2	0	0	0	0	0	0	0	0	6	7	1	0	0	0	0	0	0	0	0	0	0	0	0	0	0	0	2	8
ASV 90	0	0	0	0	0	0	0	0	0	0	0	0	0	0	0	0	0	0	0	0	0	0	0	0	0	0	0	0	0	9	3	14	1	0	0	0	0	0	0	0	0	0	0	34	2	0	0	0	0
ASV 91	0	1	6	3	0	0	1	1	0	0	0	0	1	0	1	2	0	18	0	0	0	0	0	0	3	1	0	1	0	0	0	3	0	21	0	2	0	0	1	0	0	0	2	0	0	0	0	0	0
ASV 92	0	0	0	0	8	0	0	0	38	13	112	25	0	0	0	0	0	0	0	0	252	24	4	230	0	0	0	0	0	0	0	0	2	0	100	0	56	0	0	0	0	0	0	0	186	50	59	704	510
ASV 93	0	0	0	0	0	0	0	0	5	20	0	2	0	0	0	0	0	0	0	2	18	2	0	9	0	0	0	0	2	0	0	0	1	0	17	1	11	0	0	0	0	0	3	0	15	8	2	10	32
ASV 94	0	0	0	0	0	0	6	0	1	0	0	0	0	0	0	0	0	0	0	0	0	0	0	0	0	0	0	0	0	0	0	0	0	0	0	0	0	0	0	0	0	0	0	0	0	0	0	2	4
ASV 95	0	0	0	0	1	0	4	0	5	0	0	0	0	0	0	0	0	2	0	0	0	0	0	0	109	5	20	0	0	0	0	0	0	0	0	0	13	0	0	0	35	0	0	0	0	0	2	5	6
ASV 96	1	1	8	86	8	0	0	0	1	54	71	0	0	0	0	0	0	0	0	0	10	2	0	3	0	0	0	5	24	0	0	0	0	0	13	1	23	0	95	0	0	0	10	1	50	5	4	7	26
ASV 97	0	2	9	5	0	0	6	12	13	68	338	0	1	0	2	0	1	0	0	0	10	0	0	22	0	2	5	4	0	0	0	0	1	0	64	40	224	0	8	0	0	0	0	0	22	3	6	0	4
ASV 98	0	0	0	0	0	0	0	0	0	0	0	0	0	0	0	0	0	0	0	0	2	0	3	0	0	0	0	0	0	0	0	0	0	0	0	0	0	0	0	0	0	3	0	1	0	0	0	4	0
ASV 99	4	0	1	8	0	0	6	9	0	0	0	0	4	3	14	2	1	10	0	0	0	0	0	6	10	5	0	0	0	0	2	0	0	34	0	0	0	2	25	0	0	0	18	13	0	0	0	0	0
ASV 100	0	0	0	0	0	0	0	0	0	0	0	0	0	1	0	0	0	0	0	0	0	0	0	0	0	0	0	0	0	0	0	0	0	1	0	0	0	0	0	0	0	0	0	0	0	0	0	0	0
ASV 101	0	0	0	0	0	0	0	0	0	0	0	0	0	0	0	0	0	0	0	0	4	0	0	0	0	0	0	0	0	0	0	0	0	0	0	0	1	0	0	0	0	0	0	0	26	0	2	0	2
ASV 102	0	0	1	114	0	0	0	0	1	144	0	0	1	0	0	0	0	0	0	0	27	13	2	68	0	1	0	0	1	0	0	0	0	0	11	0	0	0	37	0	0	0	4	0	18	5	0	10	28
ASV 103	0	0	0	0	0	0	0	0	0	0	0	0	0	0	0	0	0	0	7	2	2	0	0	0	0	0	0	0	0	0	0	0	0	0	0	0	0	0	0	0	0	0	0	0	0	0	0	0	2
ASV 104	0	1	2	4	0	0	0	0	1	5	2	0	1	0	0	1	0	0	0	0	0	0	0	0	0	0	0	0	0	0	0	0	0	8	0	0	0	0	0	0	0	0	0	0	0	0	0	5	2
ASV 105	0	0	0	0	0	0	0	0	0	2	0	0	0	0	0	0	0	0	0	0	0	0	0	0	0	0	0	0	0	0	0	0	0	0	0	0	0	0	0	0	0	0	0	0	0	0	0	0	0
ASV 106	0	0	0	0	0	0	0	0	3	12	0	0	0	0	0	0	0	0	0	0	0	0	0	0	0	0	0	0	0	1	0	0	0	0	2	0	0	0	0	0	0	0	0	0	2	0	0	2	2
ASV 107	0	0	2	86	0	0	0	0	61	5	18	0	0	0	0	0	0	0	0	0	74	15	2	20	0	0	5	1	22	0	0	0	1	0	0	0	5	0	41	0	0	0	10	1	31	0	9	27	41
ASV 108	0	0	0	0	0	0	0	0	0	0	0	0	0	0	0	0	0	0	0	0	2	0	0	0	0	0	0	0	0	0	0	0	0	0	0	0	0	0	0	0	0	0	4	0	0	0	0	0	7
ASV 109	0	0	0	0	0	0	0	0	1	0	0	2	0	0	0	0	0	0	0	0	215	112	0	1	0	0	0	0	0	0	0	0	2	0	0	0	0	0	0	0	0	0	0	0	64	10	7	5	17
ASV 110	0	0	1	99	0	0	0	0	14	0	96	0	0	0	0	0	0	0	0	0	18	0	4	42	0	0	3	1	10	0	0	0	0	0	26	43	296	0	73	0	0	0	3	0	61	20	20	162	237
ASV 111	0	0	0	0	0	0	16	4	0	0	0	0	0	0	0	0	0	0	0	0	0	0	0	0	0	0	0	0	0	0	3	2	0	0	2	0	0	0	0	0	0	0	0	2	0	0	0	0	0
ASV 112	0	0	0	24	5	0	0	0	1	70	53	0	3	0	5	0	0	0	0	0	215	94	11	6	0	0	0	0	0	0	0	0	2	0	34	0	19	1	0	0	0	0	0	0	567	128	120	39	89
ASV 113	0	0	0	0	0	0	0	0	0	0	2	0	0	0	0	0	0	0	0	0	0	0	0	9	0	0	0	2	0	4	13	6	0	0	0	0	0	0	1	0	0	0	0	0	0	0	0	0	0
ASV 114	0	0	0	109	0	0	0	0	0	0	0	0	0	0	0	0	0	0	0	0	0	0	0	0	0	0	0	0	12	0	0	0	0	0	0	0	0	0	16	0	0	0	0	0	0	0	0	0	0
ASV 115	0	0	0	0	0	0	0	0	1	0	0	0	0	0	0	0	0	0	0	0	0	0	0	0	0	0	0	0	0	0	0	0	0	0	2	0	0	0	0	0	0	0	0	0	7	0	0	0	4
ASV 116	0	1	0	1	0	0	9	0	3	0	238	121	0	0	10	0	0	0	0	0	49	11	2	37	0	0	0	0	0	0	0	0	15	0	200	6	128	2	0	0	0	0	0	0	40	3	13	27	52
ASV 117	0	0	0	0	0	0	0	0	0	0	0	0	0	0	0	0	0	0	0	0	0	2	0	0	0	0	0	0	0	0	1	0	0	0	0	0	0	0	0	0	0	0	0	0	0	0	0	0	0
ASV 118	0	0	0	0	0	0	0	0	0	5	0	0	0	0	0	0	0	0	5	4	4	0	0	1	0	0	0	0	0	0	0	0	0	0	15	0	0	0	0	0	0	6	0	0	4	0	0	37	32
ASV 119	0	0	8	0	0	0	0	0	12	2	1834	82	0	0	0	0	0	0	0	0	247	35	0	6	0	0	84	18	0	0	0	0	336	0	0	0	0	0	36	0	15	0	0	0	48	5	0	447	434
ASV 120	0	0	0	1	0	0	0	0	0	0	0	0	0	0	0	2	0	10	10	0	4	2	0	1	2	0	0	0	0	0	0	0	1	0	0	0	0	0	0	0	0	0	0	1	4	0	0	2	2
ASV 121	0	0	0	0	0	0	0	0	0	0	0	0	0	0	0	1	0	0	0	0	0	0	0	0	0	0	0	0	0	0	0	0	0	1	0	0	0	0	0	0	0	0	0	0	0	0	0	0	0
ASV 122	2	1	4	1	3	0	0	27	31	259	2	2	2	7	6	0	1	0	0	0	21	11	0	25	0	0	10	0	0	0	0	0	3	15	2	57	703	3	6	13	0	0	0	1	31	8	7	0	0
ASV 123	0	0	0	0	119	13	3	8	0	0	0	0	0	0	0	0	0	0	2539	761	0	0	0	0	68	0	0	0	0	0	2	5	0	0	4	0	0	0	2	360	115	1899	77	0	0	0	0	0	0
ASV 124	0	0	0	0	0	0	0	0	0	0	0	0	0	0	0	0	0	0	0	0	0	0	0	0	0	0	0	0	0	0	0	0	0	0	0	0	0	0	0	0	0	0	0	0	2	0	2	0	0
ASV 125	0	1	8	2	0	0	4	10	0	0	0	0	2	1	16	9	0	69	0	0	0	0	0	6	0	7	0	0	0	0	0	2	1	41	0	3	0	2	11	0	0	0	30	10	0	0	0	2	0
ASV 126	0	0	0	0	0	11	31	67	3	46	11	0	0	0	0	0	0	0	0	16	0	0	10	0	0	0	0	0	0	30	107	189	0	0	0	0	0	0	0	0	0	0	9	28	2	0	0	0	0
ASV 127	0	0	0	1	0	0	0	0	0	0	0	0	0	0	0	0	0	0	0	0	0	0	0	0	0	0	0	0	0	0	0	0	0	0	0	0	0	0	0	0	0	0	0	0	0	0	0	0	9
ASV 128	0	0	0	2	0	20	0	0	0	0	0	0	0	0	0	0	0	15	7	18	14	4	13	27	0	0	0	0	0	78	73	29	0	0	2	0	0	0	0	0	0	3	0	0	7	0	0	3	15
ASV 129	0	0	12	116	0	0	0	0	93	0	0	0	0	0	0	0	0	0	0	0	4	0	0	7	0	0	0	2	59	0	0	0	0	0	0	0	0	3	222	0	0	0	20	0	2	0	0	0	0
ASV 130	0	0	0	0	0	0	0	0	0	0	0	0	0	0	0	0	0	0	0	0	0	0	0	0	0	0	0	0	0	0	0	0	0	0	0	0	0	0	0	0	0	0	0	7	0	0	0	0	0
ASV 131	0	0	0	0	0	0	0	2	1	0	21	0	0	0	0	0	0	0	3	2	0	0	2	6	0	0	0	0	0	0	10	18	0	0	0	0	0	0	0	0	0	3	0	8	2	0	0	0	0
ASV 132	0	0	0	0	0	7	0	0	0	0	0	0	0	0	0	0	0	0	0	0	4	4	0	0	0	0	0	0	0	1	0	1	0	0	0	0	0	0	0	1	0	0	0	0	4	0	0	3	4
ASV 133	0	0	5	21	0	0	0	0	0	5	105	0	0	0	0	0	0	0	0	0	51	2	0	13	0	7	23	33	12	0	0	0	0	32	2	0	13	0	8	0	0	0	1	1	166	45	26	5	20
ASV 134	0	0	0	1	0	0	0	0	1	45	0	0	0	0	0	6	1	0	0	0	4	2	0	1	0	0	0	0	0	0	0	0	2	0	0	0	0	0	0	0	0	0	0	1	24	3	4	19	35
ASV 135	0	0	0	0	0	0	0	0	20	0	0	60	0	0	0	0	0	0	0	0	796	443	0	1	0	0	9	0	0	0	0	0	13	0	13	97	803	0	0	0	0	0	0	0	81	18	9	12	37
ASV 136	0	0	0	0	0	0	0	0	0	0	0	0	0	0	0	0	0	0	0	0	0	0	0	0	0	0	0	0	0	0	0	0	0	0	0	0	0	0	0	0	0	0	0	0	0	0	0	0	0
ASV 137	0	0	0	0	71	5	8	29	1	0	12	0	0	0	0	0	0	0	1478	356	4	0	0	3	31	0	0	0	0	0	0	2	0	0	4	0	0	0	13	237	79	950	43	1	2	0	0	0	2
ASV 138	0	0	1	99	0	0	0	0	5	34	7	0	0	0	0	0	0	0	0	0	8	0	0	39	0	0	0	0	25	0	0	0	0	0	21	0	1	2	31	0	0	0	4	0	4	5	2	0	0
ASV 139	0	0	0	0	0	0	0	0	0	0	0	0	0	0	0	0	0	0	0	0	0	0	0	0	0	0	0	0	0	1	1	0	0	0	0	0	0	0	0	0	0	0	0	0	0	0	0	0	0
ASV 140	0	0	0	0	0	0	0	0	0	0	0	0	0	0	0	0	0	0	2	0	0	0	2	1	0	0	0	0	0	0	0	0	0	0	0	0	0	0	0	0	0	0	0	1	0	0	0	0	0
ASV 141	0	0	0	0	0	0	0	0	0	0	46	0	0	0	0	0	0	0	0	0	8	4	4	12	0	0	3	2	0	0	0	0	0	0	2	0	0	0	0	17	0	0	0	0	15	5	0	123	123
ASV 142	1	1	0	2	5	0	25	7	0	4	55	12	2	0	0	4	0	0	0	0	66	6	2	1	1	1	10	7	5	0	0	0	3	11	11	0	0	9	0	1	0	0	0	1	169	33	48	12	22
ASV 143	0	0	7	0	0	0	0	0	1	0	0	0	0	0	0	1	0	0	0	0	6	2	0	0	0	0	15	19	0	0	1	0	0	0	2	0	0	0	0	0	10	0	0	0	9	3	0	0	4
ASV 144	0	1	6	78	11	0	0	0	106	4	175	0	1	0	0	0	0	0	0	0	14	0	2	0	0	0	10	12	53	0	0	0	0	0	13	0	0	0	54	174	0	3	6	0	29	5	4	2	48
ASV 145	0	0	1	11	0	0	0	0	34	16	14	0	0	0	0	0	0	0	0	0	25	6	2	33	0	0	0	0	6	0	0	0	4	0	187	7	193	0	5	0	0	0	0	0	13	0	4	15	28
ASV 146	0	0	0	0	0	0	0	0	0	0	0	0	0	0	0	0	0	0	0	0	0	0	0	0	0	0	0	0	0	0	0	0	0	0	0	0	0	0	0	0	0	0	0	0	2	0	0	0	0
ASV 147	0	0	2	91	18	0	0	6	17	115	266	7	4	0	0	0	0	0	0	0	43	4	2	13	0	1	24	10	41	0	0	0	1	0	89	7	59	0	30	7	0	0	2	0	195	38	43	22	46
ASV 148	0	0	0	22	1	0	0	0	36	49	9	0	0	0	0	0	0	0	0	0	76	29	6	19	0	5	4	2	1	0	0	0	5	7	49	94	598	1	6	4	0	0	0	0	254	53	59	80	130
ASV 149	0	0	0	1	56	7	7	8	0	0	0	0	0	0	0	0	0	0	1562	430	0	0	0	3	26	0	0	0	0	0	0	6	0	0	0	0	0	0	4	165	60	1167	34	1	0	0	0	0	0
ASV 150	0	0	0	0	0	0	0	2	0	0	0	0	0	0	0	0	0	0	0	0	0	0	0	0	0	0	0	0	0	0	2	0	1	8	0	0	0	0	0	0	0	0	0	1	7	0	0	0	0
ASV 151	0	0	1	27	19	0	0	0	4	0	0	2	0	0	0	0	0	0	0	0	131	31	0	110	0	2	0	0	0	0	0	0	0	0	9	0	0	0	0	0	0	0	0	0	416	85	102	5	20
ASV 152	0	0	0	0	0	0	0	0	4	0	0	0	0	0	0	0	0	3	0	0	0	0	0	0	0	0	0	0	0	0	0	3	0	0	0	0	0	0	0	0	0	0	0	2	0	0	0	0	0
ASV 153	0	0	0	4	0	0	0	0	59	16	71	0	0	0	6	0	0	0	0	0	64	9	0	17	0	1	15	5	0	0	0	0	1	0	2	4	133	0	1	0	0	0	0	0	33	8	11	10	57
ASV 154	0	0	0	0	0	0	0	0	3	9	9	0	0	0	0	0	0	0	0	0	2	0	6	17	0	0	0	0	0	3	19	0	0	0	15	0	4	0	0	0	0	3	0	1	7	0	0	3	9
ASV 155	0	0	0	0	0	0	0	0	0	0	0	0	0	0	0	0	0	0	0	0	0	0	0	0	0	0	0	0	0	0	0	0	0	0	2	0	0	0	0	0	0	0	0	0	0	0	0	0	0
ASV 156	0	0	0	0	0	0	0	0	0	0	0	0	0	0	0	0	0	0	0	0	0	0	2	79	0	0	0	0	0	0	0	0	0	0	2	0	0	0	0	0	0	0	0	0	2	0	0	0	2
ASV 157	0	0	4	1	0	0	0	0	1	2	5	0	0	0	0	0	0	0	0	0	712	127	2	45	0	5	0	8	0	0	0	0	1	0	4	0	0	0	0	11	0	0	2	0	1143	318	215	7	57
ASV 158	0	0	0	0	0	5	0	0	0	0	0	0	0	0	0	0	0	3	0	5	0	0	2	0	0	0	0	0	0	27	46	15	0	0	0	0	1	0	0	0	0	0	0	0	0	0	0	0	0
ASV 159	0	0	0	29	0	0	0	0	0	0	0	0	0	1	5	0	0	0	0	0	6	7	0	4	0	0	0	0	0	0	0	0	0	0	0	0	0	0	5	0	0	0	0	0	4	0	0	0	4
ASV 160	0	0	0	1	0	0	0	0	13	88	16	2	0	0	0	0	0	0	0	0	6	0	6	70	0	0	0	0	0	0	0	0	0	0	30	0	0	0	1	0	0	0	0	0	7	5	13	0	0
ASV 161	0	0	0	0	0	0	0	0	0	0	0	0	0	0	0	0	0	0	0	2	0	0	0	0	0	0	0	0	0	3	2	2	0	2	0	0	0	0	0	0	0	0	2	0	0	0	0	2	4
ASV 162	0	0	0	6	0	0	0	0	45	61	18	21	0	0	0	0	0	0	0	0	35	0	2	23	0	0	0	0	11	0	0	0	4	0	9	0	0	0	0	0	0	0	3	0	35	8	9	0	20
ASV 163	0	0	0	0	0	0	0	0	0	0	0	0	0	0	0	0	0	0	0	5	0	0	0	0	0	0	0	0	0	3	7	5	0	0	0	0	0	0	0	0	0	6	0	0	0	0	0	0	0
ASV 164	0	0	0	0	0	0	8	0	0	0	0	0	0	0	0	0	0	12	27	85	12	4	62	210	0	0	0	0	0	23	15	99	1	0	13	0	0	0	0	0	0	12	16	9	7	0	2	10	0
ASV 165	0	0	0	0	0	0	0	0	0	2	0	0	0	0	0	0	1	0	0	0	0	0	0	0	0	0	3	0	0	0	0	0	0	0	0	0	0	0	0	0	0	0	0	0	0	0	0	0	9
ASV 166	0	0	0	1	0	0	0	1	1	0	19	0	0	0	0	0	0	0	0	0	2	0	0	0	0	0	0	0	1	0	0	0	0	0	0	0	0	0	0	0	0	0	0	0	0	0	0	0	17
ASV 167	1	0	0	0	0	0	0	0	0	0	0	0	0	0	0	0	0	2	0	2	8	2	0	3	0	0	0	0	0	0	0	2	0	0	2	3	0	0	0	0	0	0	2	0	2	0	2	2	0
ASV 168	8	8	15	0	0	0	55	24	3	0	2	0	3	9	2	1	7	0	0	2	4	0	2	4	0	14	11	0	9	1	0	0	0	22	23	0	0	22	0	0	0	0	2	35	7	0	6	234	249
ASV 169	0	0	0	1	0	2	0	4	0	0	0	0	0	0	0	0	0	0	0	0	8	0	2	1	0	0	0	0	0	0	0	0	0	3	0	0	0	0	0	0	0	86	167	820	15	3	4	12	22
ASV 170	0	0	0	0	0	0	0	0	59	9	0	0	0	0	0	0	0	0	0	0	10	0	2	17	0	0	0	0	0	0	0	0	0	0	2	82	1491	0	0	0	0	0	0	0	4	0	0	286	261
ASV 171	0	0	0	23	0	0	0	0	0	0	0	0	0	0	0	0	0	0	0	0	4	0	0	0	0	0	0	0	4	0	0	0	0	0	0	0	0	0	2	0	0	0	0	0	0	0	0	7	0
ASV 172	0	0	0	0	0	0	0	0	0	0	0	0	0	0	0	0	0	0	2	0	0	2	0	0	0	0	0	0	0	0	0	0	0	0	0	0	0	0	0	2	0	0	0	0	4	0	0	0	0
ASV 173	0	0	0	0	2	0	0	0	0	0	0	2	0	0	0	0	0	0	0	0	8	0	0	0	0	0	0	0	0	0	0	0	3	0	0	0	0	0	11	38	0	0	0	0	66	10	17	0	0
ASV 174	0	0	0	0	0	0	0	0	0	2	0	0	0	0	0	0	0	0	0	0	0	0	0	0	0	0	0	1	0	1	0	0	0	0	0	2	0	0	0	0	0	0	0	0	0	0	0	0	0
ASV 175	0	0	0	0	0	0	0	1	1	0	2	0	0	1	0	0	0	0	5	27	2	2	0	0	1	0	0	1	0	0	0	0	0	0	4	0	0	0	0	0	0	9	0	0	2	3	4	0	4
ASV 176	0	0	0	0	0	0	0	0	0	2	0	0	0	0	0	0	0	0	0	0	2	0	0	3	0	0	0	0	0	0	0	1	0	0	0	0	0	0	0	0	0	0	0	0	4	2	0	2	2
ASV 177	0	0	0	27	0	0	0	0	0	0	0	0	0	0	0	0	0	0	0	0	4	2	2	46	0	0	4	0	0	0	0	0	0	0	4	0	0	0	0	0	0	0	0	0	13	3	0	22	39
ASV 178	0	1	23	10	0	0	8	0	1	7	2	9	0	0	0	2	0	0	0	0	4	2	0	6	0	1	0	1	9	0	0	0	5	0	9	6	41	7	2	0	0	0	0	0	9	0	0	0	4
ASV 179	1	2	20	92	0	2	47	15	0	2	7	0	2	0	0	5	0	0	0	0	10	6	2	12	0	2	7	0	21	1	0	0	7	19	23	0	16	5	36	0	0	0	2	1	2	0	6	3	0
ASV 180	0	0	0	0	0	0	0	0	5	4	9	0	0	0	0	0	0	0	0	2	0	0	2	0	0	0	0	0	0	1	2	1	0	0	2	0	0	0	0	0	0	0	6	0	0	0	0	0	6
ASV 181	0	0	0	0	0	0	0	0	0	2	3	0	0	0	0	0	0	0	0	0	0	0	0	0	0	0	0	0	0	4	37	3	0	0	0	0	0	0	0	0	0	0	0	0	0	0	0	0	0
ASV 182	0	0	0	0	1	0	0	3	0	0	0	0	0	0	0	0	0	6	2	0	0	0	0	0	0	0	0	0	0	0	0	1	0	11	0	0	0	0	0	1	8	0	0	0	0	0	0	2	0
ASV 183	1	0	3	51	0	0	0	0	816	2	0	0	0	0	0	0	0	0	0	0	4	0	0	75	0	2	0	0	19	0	0	0	0	0	9	0	0	10	13	0	0	0	7	0	4	8	2	12	50
ASV 184	0	0	0	0	0	0	0	0	14	0	0	0	0	0	0	0	0	0	0	0	0	2	0	1	0	0	0	0	0	0	0	0	0	0	0	0	0	0	0	0	0	0	0	0	4	0	0	0	0
ASV 185	0	0	0	0	0	0	0	0	0	0	0	0	0	0	0	0	0	0	0	0	0	0	0	0	0	0	0	0	0	1	0	0	0	0	0	0	0	0	0	0	0	0	0	0	0	0	0	0	0
ASV 186	0	0	0	0	0	0	0	15	0	0	0	0	1	5	0	3	0	0	0	0	0	0	0	3	0	0	0	0	0	0	0	4	2	0	2	0	0	0	13	0	0	19	0	0	0	0	0	5	8
ASV 187	0	0	0	0	0	0	0	0	0	0	0	0	0	0	0	0	0	0	0	0	0	0	0	0	0	0	0	0	0	0	0	0	0	0	0	0	1	0	0	0	0	0	0	0	0	0	0	0	0
ASV 188	0	0	0	0	0	0	0	0	0	0	0	0	0	0	0	0	0	0	0	0	0	0	0	0	0	5	0	0	0	0	0	0	0	0	0	0	0	0	0	0	0	0	0	0	4	0	0	0	0
ASV 189	0	1	1	85	0	0	0	0	33	56	14	2	0	0	0	0	0	0	0	0	21	2	0	33	0	0	8	0	7	0	0	0	0	0	6	0	16	0	46	0	0	0	3	0	29	5	6	7	59
ASV 190	0	0	0	2	0	0	0	0	0	0	0	0	0	0	0	0	0	0	5	4	0	0	10	3	0	0	0	0	0	3	0	14	0	0	6	0	0	0	0	0	0	3	10	32	0	3	0	0	4
ASV 191	0	0	0	0	0	0	0	0	0	0	0	0	0	0	0	0	0	1	0	0	0	0	0	0	0	0	0	0	0	4	1	0	0	0	0	0	0	0	0	0	0	0	0	0	0	0	0	0	0
ASV 192	0	0	2	58	2	0	0	0	4	4	27	9	0	0	0	0	0	0	0	0	16	2	0	9	0	0	0	3	9	0	0	0	8	0	0	0	19	0	0	0	0	0	6	0	42	8	9	5	24
ASV 193	0	0	0	0	0	0	0	0	1	2	4	0	0	0	0	0	0	2	0	0	2	0	10	18	0	0	0	0	0	0	0	2	0	0	2	0	0	0	0	0	0	3	12	7	0	0	0	2	4
ASV 194	0	0	0	0	0	0	0	0	0	0	43	2	0	0	0	0	0	0	0	2	0	0	0	20	0	0	0	0	0	0	0	1	0	0	2	0	0	0	0	0	0	0	0	0	0	0	0	0	2
ASV 195	0	0	0	0	0	0	0	0	0	0	0	0	0	0	0	0	0	0	0	0	8	0	0	0	0	0	1	0	0	0	0	0	0	2	0	0	0	0	0	1	0	0	0	0	62	8	4	3	15
ASV 196	0	0	0	0	0	0	0	15	1	5	21	0	0	0	0	0	0	0	0	9	4	0	8	7	0	0	0	0	0	1	0	5	0	0	15	0	0	0	0	0	0	3	13	24	0	0	0	0	0
ASV 197	0	0	0	0	0	0	0	0	45	5	9	0	0	0	0	0	0	0	0	0	21	4	0	7	0	0	0	2	0	0	0	0	0	0	0	0	0	0	3	0	0	0	0	0	118	33	26	5	39
ASV 198	0	0	0	0	0	0	0	0	0	0	0	0	0	0	0	0	0	0	0	0	0	0	2	5	0	0	0	0	0	0	0	3	0	0	0	0	0	0	0	0	0	0	0	0	2	0	0	2	0
ASV 199	0	0	0	0	0	0	0	0	0	0	0	0	0	0	0	0	0	0	0	0	10	0	0	0	0	0	0	0	0	0	0	0	0	0	0	0	0	0	0	0	0	0	0	0	46	10	2	0	0
ASV 200	3	0	2	23	0	0	9	17	0	2	27	9	4	4	0	10	3	0	0	0	35	13	2	6	0	2	1	1	2	0	0	2	3	1	11	0	1	6	5	0	0	0	0	0	29	8	4	0	4
ASV 201	0	0	1	2	6	2	0	29	0	0	0	0	0	12	3	2	0	2	10	2	0	0	0	10	10	5	1	13	0	0	1	5	0	9	0	0	0	0	5	0	20	0	3	0	2	0	0	2	2
ASV 202	0	0	0	2	0	0	0	0	10	4	0	0	0	0	0	0	0	0	0	0	4	0	0	3	0	0	1	0	0	0	0	0	2	0	49	18	216	0	3	0	0	0	0	0	7	3	0	10	11
ASV 203	0	0	0	12	0	0	0	0	0	0	0	0	0	0	0	0	0	0	0	0	16	4	0	12	0	0	0	0	2	0	0	0	5	0	17	11	47	0	5	0	0	0	0	0	7	3	4	0	4
ASV 204	0	0	0	0	0	0	0	0	0	0	0	0	0	0	0	0	0	0	0	0	10	0	0	3	0	0	0	0	0	0	0	0	0	0	0	0	0	0	0	0	0	0	0	0	2	0	0	3	28
ASV 205	0	0	0	0	0	0	0	0	0	0	0	0	0	0	0	0	0	0	0	0	4	2	2	6	0	0	0	0	0	0	0	0	0	0	0	0	0	0	0	0	0	0	0	0	0	0	0	0	2
ASV 206	1	0	0	0	0	0	0	0	4	0	0	0	0	0	0	0	0	0	0	0	6	0	0	9	0	0	0	0	0	0	0	0	0	11	0	1	7	0	0	0	0	0	0	2	7	0	0	7	9
ASV 207	0	0	0	0	0	0	0	0	3	3	0	0	0	0	0	0	0	0	5	0	0	0	0	0	0	0	0	0	0	13	28	4	0	0	0	0	0	0	0	0	0	3	0	0	0	0	0	0	0
ASV 208	0	0	0	0	0	0	0	0	0	0	0	0	0	0	0	0	0	0	0	0	0	0	0	0	0	0	0	0	0	0	0	0	0	0	0	0	0	0	0	0	0	0	0	0	0	0	0	0	0
ASV 209	0	0	0	0	0	0	0	0	0	0	0	0	0	0	0	0	0	0	0	0	39	2	0	0	0	0	0	0	0	0	0	0	0	0	0	0	0	0	0	0	0	0	0	0	4	0	0	0	0
ASV 210	0	0	20	72	0	0	2	7	6	14	5	5	4	5	3	3	0	0	0	0	27	2	0	7	0	3	7	0	6	0	3	0	0	0	55	7	63	2	2	0	0	0	0	0	26	5	2	48	50
ASV 211	0	0	0	0	0	0	0	0	0	7	23	2	0	0	0	0	0	0	0	0	4	2	0	3	0	0	0	0	0	0	0	0	0	0	0	0	5	0	0	0	0	0	0	0	13	0	0	3	0
ASV 212	0	0	0	0	9	0	0	0	1	0	51	0	0	0	0	0	0	0	0	0	6	6	0	0	0	0	3	0	0	0	0	0	0	0	0	0	0	0	0	0	0	0	0	0	22	10	13	3	4
ASV 213	0	0	1	33	0	0	0	0	0	0	0	0	0	0	0	0	0	0	0	0	0	0	0	0	0	0	0	0	2	0	0	0	0	0	0	0	0	0	11	0	0	0	1	0	0	0	0	3	0
ASV 214	0	0	0	0	0	4	0	0	3	0	2	0	0	0	0	0	0	0	7	16	26	6	13	9	0	0	0	0	0	1	3	1	0	0	4	0	0	0	0	0	0	0	2	2	9	0	0	5	11
ASV 215	0	0	0	0	0	0	0	0	0	0	0	0	0	0	0	0	0	0	0	0	0	0	0	4	0	0	0	0	0	0	0	0	0	0	23	0	0	0	0	0	0	0	0	0	0	0	0	0	0
ASV 216	0	1	6	122	0	0	0	0	0	0	0	0	0	0	0	0	0	0	0	0	0	0	0	0	0	0	0	0	71	0	2	0	0	0	0	0	0	0	41	0	0	0	4	0	0	0	0	0	0
ASV 217	0	0	0	6	1	0	0	0	1	84	2	0	0	0	0	0	0	0	0	0	63	4	2	0	0	0	2	0	3	0	0	0	3	0	0	0	0	0	6	0	0	0	0	0	53	25	20	46	232
ASV 218	0	0	0	0	0	0	0	0	0	0	0	0	0	0	0	0	0	0	0	4	0	0	0	0	0	0	0	0	0	0	0	0	0	0	0	0	0	0	0	0	0	0	0	0	0	0	0	0	0
ASV 219	0	0	2	0	0	0	7	0	0	0	0	0	0	0	0	0	0	0	0	0	6	4	2	1	1	0	0	0	0	0	0	0	0	0	45	2	1	2	18	0	0	3	0	0	2	0	0	0	0
ASV 220	0	0	0	0	0	0	0	0	0	2	0	0	0	0	0	0	0	0	0	0	0	2	0	0	0	1	0	0	0	1	4	0	0	0	4	0	0	0	0	0	0	0	0	0	0	0	0	0	0
ASV 221	0	0	0	0	4	0	0	0	1	2	0	0	0	0	0	0	0	0	0	0	70	4	0	50	0	2	0	1	0	0	0	0	0	0	2	0	0	0	0	0	0	0	0	0	238	83	39	319	145
ASV 222	0	0	0	0	0	0	0	0	0	0	0	0	0	0	0	0	0	0	0	0	0	0	0	0	0	0	0	0	0	0	0	0	0	0	0	0	0	0	0	0	0	0	0	0	0	0	0	0	0
ASV 223	0	0	0	0	0	0	0	0	0	0	0	0	0	0	0	0	0	0	0	0	0	0	0	0	0	0	0	0	0	4	6	0	0	0	0	0	0	0	0	0	0	0	0	0	0	0	0	0	0
ASV 224	0	0	4	128	0	0	0	3	4	0	2	0	0	0	0	0	1	0	0	0	23	2	0	0	0	0	7	0	0	0	0	0	0	0	0	0	0	1	4	0	0	0	4	0	37	20	11	75	106
ASV 225	0	0	0	0	0	0	0	0	117	0	0	9	0	0	0	0	0	0	0	0	2	0	0	53	0	0	0	0	0	0	0	0	0	0	0	0	0	0	0	0	0	0	0	0	7	0	0	22	43
ASV 226	0	0	0	0	0	0	0	0	0	4	57	0	0	0	0	0	0	0	0	0	4	0	2	6	0	0	0	0	0	0	0	0	0	0	0	0	0	0	0	0	0	0	0	0	11	0	2	341	358
ASV 227	0	0	0	0	23	0	0	0	3	5	111	0	0	0	0	0	0	0	0	0	76	6	0	6	0	0	0	3	0	0	0	0	2	0	49	0	9	0	0	19	0	0	0	0	310	78	55	7	11
ASV 228	0	0	0	0	0	0	0	0	1	0	0	0	0	0	0	0	0	0	2	0	0	0	0	3	0	0	0	0	0	0	0	0	0	0	0	0	0	0	0	0	0	0	0	0	2	0	0	0	0
ASV 229	0	0	0	0	0	0	0	0	4	0	4	0	0	0	0	0	0	0	0	0	347	107	1662	13	0	0	76	82	0	0	0	0	0	0	0	0	0	0	9	2	16	0	0	0	55	8	6	15	59
ASV 230	0	0	0	0	0	0	0	0	8	0	0	0	0	0	0	0	0	3	0	0	2	0	6	3	0	0	0	0	0	0	0	0	0	0	0	0	0	0	0	0	0	0	3	0	0	0	0	0	2
ASV 231	0	0	0	0	0	0	0	0	0	0	0	0	0	0	0	0	0	0	0	0	0	0	0	0	0	0	0	0	0	0	0	0	0	0	0	0	0	0	0	0	0	0	0	0	0	0	0	0	0
ASV 232	0	0	0	11	0	0	0	0	0	0	0	0	1	0	0	0	0	0	0	0	6	0	0	1	0	0	0	0	0	0	0	0	0	0	11	4	31	0	0	0	0	0	0	0	11	0	2	12	7
ASV 233	0	0	0	0	0	0	0	0	9	0	9	2	0	0	0	0	0	0	0	0	12	6	30	42	0	0	0	0	0	0	0	0	0	0	0	0	0	0	0	0	0	0	0	0	2	3	4	0	0
ASV 234	0	0	0	0	0	0	0	0	0	2	0	0	0	0	0	0	0	0	12	4	0	0	0	4	0	0	0	0	0	3	2	1	0	0	0	0	0	0	0	0	0	0	0	0	0	0	0	0	0
ASV 235	0	0	1	3	0	0	1	2	0	0	0	0	0	3	1	0	0	0	0	0	0	0	0	0	0	1	4	0	1	0	0	0	0	2	9	0	0	2	0	0	0	0	0	8	0	0	0	0	0
ASV 236	0	0	0	14	0	0	0	0	0	0	7	0	0	0	0	0	0	0	0	0	2	0	0	37	0	0	0	0	2	0	0	0	0	0	4	0	0	1	3	0	0	0	0	0	0	0	0	0	2
ASV 237	0	0	0	0	0	0	0	0	41	0	7	0	0	0	0	0	0	0	0	0	21	6	13	48	0	0	0	0	0	0	0	0	0	0	2	0	0	0	0	0	0	0	0	0	15	3	0	5	11
ASV 238	0	0	0	0	0	0	0	0	0	0	0	0	0	0	0	0	0	0	0	0	0	0	0	0	0	0	0	0	0	0	0	0	0	0	0	0	0	0	0	0	0	0	0	0	0	0	0	0	0
ASV 239	0	0	0	0	0	0	0	0	0	0	0	0	0	0	0	0	0	0	0	0	0	0	0	3	0	0	0	0	0	1	1	7	0	0	0	0	0	0	0	0	0	0	0	1	0	0	0	0	2
ASV 240	0	0	0	0	4	0	0	0	1	0	4	0	0	0	0	0	0	0	0	0	18	2	0	0	0	1	1	0	0	0	0	0	0	0	0	0	0	0	0	3	0	0	0	0	56	25	7	12	15
ASV 241	0	0	0	0	0	0	0	0	0	0	0	0	0	0	0	0	0	0	7	0	0	0	0	10	0	0	0	0	0	0	0	0	0	0	0	0	0	0	0	0	0	0	0	0	0	0	0	0	0
ASV 242	0	0	0	0	0	0	0	0	0	0	0	0	0	0	0	0	0	0	0	0	0	0	0	0	0	0	0	0	0	0	0	0	0	0	0	0	0	0	0	0	0	0	0	0	0	0	0	0	0
ASV 243	0	0	0	0	0	0	0	0	0	0	0	0	0	0	0	0	0	0	0	2	0	0	0	0	0	0	0	0	0	0	1	0	0	0	0	0	0	0	0	0	0	0	0	0	0	0	0	0	0
ASV 244	0	0	0	0	0	0	0	0	0	0	0	0	0	0	0	0	0	0	0	0	0	0	0	0	0	0	0	0	0	0	0	0	0	0	0	0	0	0	0	0	0	0	0	0	0	0	0	0	0
ASV 245	0	0	0	2	0	0	0	11	88	41	348	0	0	0	1	0	0	0	0	0	18	0	0	7	0	0	4	2	0	0	0	0	0	0	11	0	25	1	0	0	0	3	0	0	35	5	7	7	7
ASV 246	0	0	0	0	0	7	12	0	3	0	0	0	0	0	0	0	0	0	0	0	0	0	8	13	0	0	0	0	0	21	51	27	0	0	0	0	0	0	0	0	0	3	0	1	2	0	0	0	0
ASV 247	0	0	0	0	0	0	0	0	0	0	3	0	0	0	0	0	0	0	0	0	4	0	0	0	0	0	0	0	0	0	0	0	0	0	2	0	0	0	0	0	0	0	0	0	0	0	0	0	0
ASV 248	0	0	0	0	0	4	0	0	0	0	0	0	0	0	0	0	0	0	0	0	0	0	0	0	0	0	0	0	0	5	5	3	0	0	0	0	0	0	0	0	0	0	0	0	0	0	0	0	0
ASV 249	0	0	0	0	0	0	21	0	0	0	0	0	1	0	0	0	0	24	0	0	0	0	0	0	0	0	3	0	0	0	0	0	0	0	0	0	0	0	0	0	0	0	2	0	0	0	0	0	0
ASV 250	0	0	0	0	0	0	0	0	1	0	0	2	0	0	0	0	0	0	5	0	0	0	6	0	0	0	0	0	0	3	2	8	1	0	0	0	0	0	0	0	0	3	9	8	2	0	0	0	0
ASV 251	0	0	0	0	0	0	0	0	0	0	0	0	0	1	0	0	0	8	0	0	0	0	0	0	0	0	0	0	0	0	0	0	0	0	2	1	0	0	0	0	0	0	0	1	0	0	0	0	0
ASV 252	0	0	0	1	0	0	0	0	0	0	0	0	0	0	0	0	0	0	5	149	0	0	0	0	0	0	0	0	1	1	2	1	0	0	0	0	0	0	0	0	0	0	0	0	0	0	0	0	2
ASV 253	0	0	0	0	0	0	0	0	0	0	0	0	0	0	0	0	0	0	0	0	0	0	0	0	0	0	0	0	0	0	0	0	0	0	0	0	0	0	2	0	0	0	0	0	0	0	0	0	0
ASV 254	0	0	0	0	11	0	0	0	6	0	59	221	0	0	0	0	0	0	0	0	137	33	4	89	0	1	0	1	0	0	0	0	28	0	9	0	0	0	0	15	0	0	0	0	195	88	56	22	171
ASV 255	0	0	0	0	0	0	0	0	0	0	0	0	0	0	0	0	0	0	0	0	0	0	0	0	0	0	0	0	0	0	0	0	0	0	0	0	0	0	0	0	0	0	0	0	8	0	0	0	0
ASV 256	0	0	0	19	0	0	0	0	0	0	0	0	0	0	0	0	0	0	0	0	0	0	0	0	0	0	1	0	0	0	0	0	0	0	0	0	0	0	6	0	0	0	0	0	0	0	0	0	0
ASV 257	0	0	0	0	13	0	0	0	0	0	0	2	0	0	0	0	0	0	0	0	10	0	0	0	0	0	0	0	0	0	0	0	1	0	0	0	0	0	0	51	0	0	0	0	134	25	9	0	15
ASV 258	0	0	0	0	0	0	0	0	0	0	0	0	0	0	0	0	0	0	0	5	0	0	0	0	0	0	0	0	0	0	0	0	0	0	0	0	0	0	0	0	0	0	0	0	0	0	0	0	2
ASV 259	0	0	0	0	0	0	0	0	0	0	0	0	0	0	0	0	0	0	0	0	0	0	0	0	0	0	0	0	0	0	1	0	0	0	0	0	0	0	0	0	0	0	0	0	0	0	0	0	0
ASV 260	0	0	0	0	0	0	0	0	0	0	4	0	0	0	0	0	0	0	4	0	0	0	0	1	1	0	0	0	0	3	2	0	0	0	0	0	0	0	0	0	0	0	0	5	0	0	0	0	0
ASV 261	0	0	0	0	0	0	0	0	0	5	11	0	0	3	0	0	0	0	0	7	2	0	4	1	24	0	1	0	0	0	0	2	0	0	0	0	0	0	0	25	48	9	0	13	11	3	2	34	22
ASV 262	0	0	0	0	0	0	3	0	0	0	0	0	0	0	0	0	0	0	0	0	0	0	0	0	0	0	0	0	0	0	1	0	0	0	0	0	0	0	0	0	0	0	0	0	0	0	0	0	0
ASV 263	0	0	3	3	0	0	0	0	6	31	108	0	0	0	0	0	0	0	0	0	2	0	2	68	0	0	7	0	0	0	0	0	0	0	9	0	0	1	0	0	0	0	0	0	15	5	6	19	24
ASV 264	0	0	0	0	0	0	0	0	0	0	0	0	0	0	0	0	0	0	0	0	8	2	0	1	0	0	0	0	0	0	0	0	0	0	172	0	0	0	0	0	0	0	0	0	37	8	15	53	65
ASV 265	0	0	4	1	0	0	0	0	22	124	147	7	1	0	0	0	0	0	0	0	12	9	2	27	0	0	6	0	3	0	0	0	35	13	21	0	7	0	1	0	0	0	0	0	24	8	4	10	11
ASV 266	0	0	2	0	0	0	9	17	1	2	0	0	0	2	0	2	0	0	0	0	25	4	0	12	1	2	51	12	0	0	0	0	0	0	0	9	84	5	0	0	0	0	0	0	22	3	0	222	260
ASV 267	0	0	0	0	0	0	0	0	0	0	0	0	0	0	0	0	0	0	0	0	0	0	0	0	0	0	0	0	0	0	0	0	0	0	0	0	0	0	0	0	0	0	0	0	0	0	0	0	0
ASV 268	0	0	0	0	0	0	0	0	0	0	0	0	0	0	0	0	0	0	0	0	0	2	0	0	0	0	0	0	0	0	0	0	0	0	0	0	0	0	0	0	0	0	0	0	0	0	0	0	0
ASV 269	0	0	0	6	3	0	0	0	3	145	46	0	0	0	0	0	0	0	0	0	31	7	0	37	0	0	26	12	1	0	0	0	0	0	2	0	27	0	1	0	0	0	0	0	44	8	20	3	52
ASV 270	0	0	0	16	0	0	0	0	15	11	34	0	0	0	0	0	0	0	0	0	6	0	0	7	0	1	0	0	10	0	0	0	2	0	2	0	0	0	0	0	0	0	0	0	44	10	9	0	2
ASV 271	0	0	0	1	0	2	0	0	0	0	3	0	0	0	0	0	0	0	0	0	0	0	0	0	0	0	0	0	0	0	1	0	0	0	4	0	3	0	1	0	0	0	0	0	2	0	0	0	2
ASV 272	0	0	0	32	0	0	0	0	1	0	7	0	1	0	0	0	0	0	0	0	8	2	0	0	0	0	0	0	0	0	0	0	3	0	0	0	0	0	0	0	0	0	0	0	2	0	0	0	4
ASV 273	0	0	0	0	0	0	0	0	0	4	0	0	0	0	0	0	0	0	0	7	10	0	4	3	0	0	0	0	0	5	8	11	0	0	2	0	1	0	2	0	0	9	49	114	11	0	2	3	7
ASV 274	0	0	0	0	0	0	0	15	0	2	2	0	0	0	0	0	0	0	0	36	2	0	8	4	0	0	0	0	0	3	1	19	0	0	2	0	0	0	0	0	0	43	92	265	2	3	0	5	6
ASV 275	0	0	0	0	0	0	0	0	0	0	0	0	0	1	0	0	0	0	0	0	0	0	0	0	0	0	0	0	0	0	0	0	0	0	0	0	0	0	0	0	0	0	0	0	0	0	0	0	0
ASV 276	0	0	0	0	0	0	0	0	0	0	0	0	0	0	0	0	0	0	0	0	0	0	0	0	0	0	0	0	0	0	0	0	0	0	2	0	0	0	0	0	0	0	0	0	0	0	0	0	0
ASV 277	0	0	1	4	0	0	0	0	0	0	0	0	0	0	0	0	0	0	0	0	6	0	0	0	0	0	0	0	0	0	0	0	2	0	0	0	0	0	1	0	0	0	0	0	18	8	6	0	2
ASV 278	0	0	0	0	1	0	0	0	0	0	5	0	0	0	0	0	0	0	136	54	6	2	0	1	0	0	0	0	0	0	0	0	0	0	25	0	0	0	0	1	0	147	2	0	21	0	2	0	0
ASV 279	0	0	0	0	4	0	1	1	0	0	0	0	0	0	0	0	0	2	0	0	0	0	0	0	0	0	0	1	0	0	0	0	0	1	0	0	0	0	1	0	1	0	0	2	0	0	0	0	0
ASV 280	0	0	0	0	0	36	0	86	1	2	1	0	1	0	0	0	0	74	0	7	0	0	0	0	0	0	0	0	0	170	384	9	0	0	0	0	0	0	0	0	0	0	0	8	0	0	0	0	0
ASV 281	0	0	0	0	0	0	0	0	0	2	0	2	0	0	0	0	0	0	0	0	0	0	0	0	0	0	0	0	0	1	0	0	0	0	0	0	1	0	0	0	0	0	0	0	2	0	0	0	0
ASV 282	0	0	0	0	0	0	0	0	4	0	0	0	0	0	0	0	0	0	0	0	2	2	0	7	0	0	0	0	0	0	0	0	3	0	2	5	107	0	1	0	0	0	0	0	31	3	0	36	37
ASV 283	0	0	0	0	0	0	0	0	0	0	0	0	0	0	0	0	0	0	0	0	0	0	0	0	0	0	0	0	0	0	0	0	0	0	0	0	0	0	0	0	0	0	0	0	0	0	0	0	0
ASV 284	0	0	0	0	4	0	0	0	0	0	0	0	0	3	4	0	0	0	2	0	2	0	0	1	6	0	0	0	0	0	0	0	0	0	0	4	0	0	0	45	0	3	0	0	0	0	0	2	2
ASV 285	0	0	0	0	0	0	0	8	0	2	0	0	0	0	0	0	0	0	0	0	4	2	0	0	0	0	2	0	1	0	0	0	0	0	0	0	0	2	0	0	0	0	0	0	24	5	0	7	7
ASV 286	0	0	0	0	0	51	0	11	0	0	0	0	0	0	0	0	0	70	0	4	2	0	8	0	0	0	0	1	0	248	376	15	0	0	0	0	0	0	0	0	0	0	2	2	0	0	0	0	2
ASV 287	0	0	0	0	0	0	0	2	0	0	0	0	0	0	0	0	0	0	0	4	0	0	2	0	0	0	0	0	0	0	0	1	0	0	0	0	0	0	0	0	0	0	0	0	0	0	0	0	0
ASV 288	0	0	0	0	0	0	2	0	11	0	5	0	0	0	0	4	0	0	0	0	2	0	0	0	0	0	0	0	0	0	0	0	0	0	0	0	1	0	0	0	0	0	0	0	0	0	0	5	7
ASV 289	0	0	0	0	0	0	0	3	0	5	0	0	0	0	0	0	0	3	0	9	2	0	4	1	0	0	0	0	0	3	13	1	0	0	0	0	0	0	0	0	0	0	0	3	0	0	0	0	0
ASV 290	0	0	0	0	0	0	0	0	0	0	0	0	0	0	0	0	0	0	0	0	0	0	0	0	0	0	0	0	0	0	0	0	0	0	0	0	0	0	0	0	0	0	0	0	0	0	0	0	0
ASV 291	0	0	0	0	0	0	0	0	0	3	2	0	0	0	0	0	0	0	0	0	0	0	2	0	0	0	0	0	0	1	2	8	0	0	0	0	0	0	0	0	0	0	0	0	0	0	0	0	0
ASV 292	0	0	4	11	0	0	7	5	20	0	2	0	0	0	0	1	0	0	0	0	33	15	4	7	0	3	7	1	1	0	0	0	0	0	96	8	21	2	2	0	0	0	0	1	15	3	0	15	48
ASV 293	0	0	0	0	0	0	0	0	0	2	0	0	0	0	0	0	0	0	0	0	0	0	0	0	0	0	1	0	0	0	0	0	0	0	2	0	3	0	0	0	0	0	0	0	0	0	0	0	2
ASV 294	0	0	0	46	2	0	0	0	110	5	152	14	0	0	0	0	0	0	0	0	27	4	2	130	0	2	48	8	16	0	0	0	1	0	15	0	0	0	10	0	0	0	0	0	29	10	7	92	89
ASV 295	0	0	0	0	0	0	0	0	0	0	0	0	0	0	0	0	0	0	0	63	2	0	16	20	0	0	0	0	0	0	1	3	0	0	4	0	0	0	0	0	0	12	128	102	4	0	0	2	2
ASV 296	0	0	0	12	14	0	0	0	26	0	524	5	0	0	0	0	0	0	0	0	78	13	4	170	0	1	0	0	2	0	0	0	3	0	13	0	0	0	0	0	0	0	0	0	389	108	98	10	22
ASV 297	0	0	0	0	0	0	0	0	0	0	0	0	0	0	0	0	0	0	0	0	0	0	0	0	0	0	1	0	0	0	0	0	0	0	0	0	0	0	0	0	0	0	0	0	0	0	0	0	0
ASV 298	0	0	0	0	0	0	0	2	1	0	0	0	0	0	0	0	0	0	0	0	0	0	0	1	0	0	0	0	0	0	2	2	0	0	0	0	0	0	0	0	0	0	1	1	0	0	0	0	0
ASV 299	0	0	0	0	5	0	0	0	3	2	0	0	0	0	0	0	0	0	0	0	166	68	0	3	0	18	0	8	0	0	0	0	2	0	4	0	0	0	0	117	0	0	0	0	958	255	194	198	256
ASV 300	0	0	0	0	0	0	0	0	0	0	0	0	0	0	0	0	0	0	0	0	0	0	0	0	3	0	0	0	0	0	0	0	0	0	0	0	0	0	0	0	0	0	0	0	0	0	0	0	0
ASV 301	0	0	0	0	0	0	0	0	0	0	0	0	0	0	0	0	0	0	0	0	0	0	0	0	0	0	0	0	0	0	0	0	0	0	0	0	0	0	0	0	0	0	0	0	0	0	0	0	0
ASV 302	0	0	0	0	0	0	0	0	0	0	0	0	0	0	0	0	0	0	0	0	0	0	0	0	0	0	0	0	0	0	3	0	0	0	0	0	0	0	0	0	0	0	0	0	0	0	0	0	0
ASV 303	0	3	5	0	0	0	0	0	0	0	0	0	0	0	0	0	2	0	0	0	0	0	0	0	0	0	0	0	0	0	0	0	0	0	0	0	0	0	0	0	0	0	0	0	0	0	0	0	0
ASV 304	0	0	0	3	0	0	0	0	1	0	0	0	0	0	0	0	0	0	0	16	2	0	15	4	0	0	0	0	0	0	1	0	0	0	0	0	0	0	0	0	0	0	10	17	0	0	0	0	8
ASV 305	0	0	0	0	0	0	0	0	0	2	0	0	0	0	0	0	0	0	0	4	2	0	2	8	0	0	0	0	0	0	0	15	0	0	0	0	0	0	0	0	0	3	7	64	6	0	0	2	0
ASV 306	0	0	0	4	0	0	0	0	5	43	25	0	0	0	0	0	0	0	0	0	27	15	0	14	0	0	0	0	0	0	0	0	0	0	26	0	7	0	8	0	0	0	0	0	63	40	22	5	9
ASV 307	0	0	0	0	0	0	0	0	3	0	0	0	0	0	0	0	0	0	0	0	0	0	0	9	0	0	0	0	0	0	0	0	0	0	2	0	0	0	0	0	0	0	0	0	0	0	0	0	0
ASV 308	0	0	0	0	0	0	0	0	0	2	0	0	0	0	0	0	0	0	0	0	0	0	0	29	0	0	0	0	0	0	0	0	0	0	0	0	0	0	0	0	0	0	0	0	0	0	0	0	0
ASV 309	0	0	0	0	0	0	0	0	0	0	0	0	0	0	0	0	0	0	0	0	0	0	0	0	0	0	0	0	0	0	0	0	0	0	0	0	0	0	0	0	0	0	0	0	0	0	0	2	0
ASV 310	0	0	0	0	0	0	0	0	0	0	0	0	0	0	0	0	0	0	0	0	0	0	0	0	0	0	0	0	0	0	0	0	0	0	0	0	0	0	0	0	0	0	0	0	0	0	0	0	0
ASV 311	0	0	0	0	0	7	0	0	0	0	0	0	0	0	0	0	0	0	0	13	0	0	0	0	0	0	0	0	0	9	17	5	0	0	0	0	0	0	0	0	0	0	0	0	0	0	0	0	0
ASV 312	0	5	40	4	0	0	13	0	0	0	18	0	5	10	6	0	2	0	0	0	2	0	0	0	0	2	7	0	12	0	0	0	0	0	0	0	20	0	4	0	0	0	0	31	11	5	4	15	35
ASV 313	0	0	0	10	0	0	0	0	55	18	34	18	0	0	0	8	0	0	0	0	2	0	0	32	0	0	7	0	1	0	0	0	1	0	28	0	0	0	2	0	0	0	0	0	11	8	6	5	17
ASV 314	0	0	0	0	0	0	0	0	0	0	0	0	0	0	0	0	0	0	0	0	0	0	0	0	0	0	0	0	0	0	0	0	0	0	2	0	0	0	0	0	0	0	0	0	0	0	0	0	2
ASV 315	0	0	0	0	0	0	0	0	0	2	0	0	0	0	0	0	0	0	0	0	2	0	0	53	0	0	0	0	0	0	0	0	0	0	4	0	0	0	0	0	0	0	0	0	0	0	0	0	8
ASV 316	0	0	0	0	0	0	0	0	0	0	0	0	0	0	0	0	0	0	0	0	0	0	0	0	0	0	0	0	0	0	0	0	0	0	0	0	0	0	0	0	0	0	0	0	0	0	0	0	0
ASV 317	0	0	0	0	0	0	0	0	0	0	0	0	0	0	0	0	0	0	0	0	0	0	0	0	0	0	0	0	0	0	0	0	0	2	0	0	0	0	0	0	0	0	0	0	0	0	0	0	0
ASV 318	0	0	0	0	0	0	0	0	0	0	0	0	0	0	0	0	0	0	0	2	0	0	0	0	0	0	0	0	0	0	0	0	0	0	0	0	0	0	0	0	0	0	0	0	0	0	0	0	0
ASV 319	0	0	0	0	0	0	0	0	0	0	0	0	0	0	0	0	0	0	0	0	2	2	2	0	0	0	0	0	0	0	0	0	0	0	0	0	0	0	0	0	0	0	0	0	0	0	0	0	0
ASV 320	0	0	0	0	5	0	0	0	9	29	30	7	0	0	0	0	0	0	0	0	18	6	0	16	0	1	0	0	3	0	0	0	1	0	30	1	49	0	0	0	0	0	0	0	9	3	0	34	76
ASV 321	0	0	2	0	9	0	0	0	87	674	9	7	0	0	0	0	0	0	0	0	78	9	2	10	0	0	0	0	0	0	0	0	19	0	4	0	71	0	0	22	0	0	0	0	13	0	2	3	70
ASV 322	0	0	0	20	2	0	0	0	1	40	51	5	1	0	0	0	0	0	0	0	2	0	0	12	0	0	0	7	1	0	0	0	0	0	0	1	11	0	0	0	0	0	0	0	29	8	2	12	15
ASV 323	0	1	0	0	0	0	0	0	9	20	104	5	0	0	0	0	0	0	0	0	4	0	0	3	0	0	7	1	0	0	0	0	0	0	30	0	3	0	2	0	0	0	0	0	2	0	0	17	37
ASV 324	0	0	0	0	0	0	0	0	0	69	0	2	0	0	0	0	0	2	0	0	28	0	2	3	0	0	0	0	0	0	0	0	0	0	50	0	27	0	4	0	0	0	0	0	7	0	0	7	34
ASV 325	0	0	0	0	0	0	0	0	98	0	2	0	0	0	0	0	0	0	0	0	4	0	2	227	0	0	0	0	0	0	0	0	0	0	15	0	0	0	0	0	0	0	0	0	11	0	0	3	0
ASV 326	0	0	0	0	0	0	0	0	24	0	25	0	0	0	0	0	0	0	0	0	0	0	0	9	0	0	0	0	0	0	0	0	0	0	42	0	0	0	0	0	0	0	0	0	9	0	0	0	0
ASV 327	0	0	0	0	0	2	0	8	0	2	4	2	0	0	0	0	0	8	0	20	0	0	8	0	0	0	0	0	0	13	34	20	0	0	0	0	1	0	0	0	0	0	30	35	4	0	0	0	0
ASV 328	0	0	0	0	0	0	0	0	3	0	4	0	0	0	0	0	0	0	0	0	2	0	0	29	0	0	0	0	0	0	0	0	0	0	6	16	0	0	0	0	0	0	0	0	2	5	0	19	7
ASV 329	0	0	0	0	0	0	0	0	0	0	0	0	0	0	0	0	0	0	0	4	0	0	0	0	0	0	0	0	0	7	19	0	0	0	0	0	0	0	0	0	0	0	6	36	0	0	0	0	0
ASV 330	0	0	0	0	5	0	0	0	34	2	267	5	0	0	0	0	0	0	0	0	39	9	0	6	0	1	12	3	0	0	0	0	5	0	94	5	63	0	0	29	0	0	0	0	155	33	39	58	104
ASV 331	0	0	0	0	0	0	0	0	0	0	0	0	0	0	0	0	0	0	0	0	0	0	0	0	0	0	0	0	0	0	4	0	0	0	2	0	0	0	0	0	0	0	0	0	0	0	0	0	0
ASV 332	0	0	0	0	0	0	0	0	0	0	0	0	0	0	0	0	0	0	0	0	0	0	0	0	0	0	0	0	0	0	0	0	0	0	0	0	0	0	0	0	0	0	0	0	0	0	0	0	0
ASV 333	0	0	6	56	0	0	0	5	3	7	41	0	0	0	0	0	0	0	0	2	0	0	0	3	0	0	0	0	49	0	0	0	0	0	0	0	0	0	53	0	0	0	14	0	0	0	0	15	11
ASV 334	0	0	0	28	0	0	0	15	0	0	0	0	0	0	0	0	0	0	0	0	0	0	0	0	0	0	0	0	3	0	0	0	0	0	0	0	0	0	0	0	0	0	0	0	0	0	0	0	0
ASV 335	0	1	5	56	0	0	0	0	0	0	0	2	0	0	0	1	3	0	0	0	2	0	0	1	0	0	8	0	17	0	0	0	9	5	0	0	0	0	8	0	0	0	0	0	0	0	0	0	0
ASV 336	0	0	0	2	0	0	0	0	1	0	2	2	0	0	0	0	0	0	0	0	206	18	0	0	0	0	18	6	0	0	0	0	0	0	0	0	0	0	0	0	0	0	0	0	18	0	0	2	26
ASV 337	0	0	0	3	0	0	0	0	4	4	0	0	0	0	0	0	0	0	0	0	0	0	0	1	0	0	0	0	1	0	0	0	0	0	0	0	19	0	0	0	0	0	0	0	2	0	0	0	0
ASV 338	0	0	0	0	0	2	0	0	3	0	2	0	0	0	0	0	0	0	0	0	0	0	0	0	0	0	0	0	0	1	3	18	0	0	0	0	0	0	0	0	0	3	0	0	2	0	2	0	0
ASV 339	0	0	0	0	0	0	0	0	0	0	0	0	0	0	0	0	0	0	0	0	0	0	0	0	0	0	0	0	0	0	0	0	0	0	0	0	0	0	0	0	0	0	0	0	0	0	0	0	0
ASV 340	0	0	0	1	0	0	0	0	0	0	0	0	0	0	0	0	0	0	0	0	0	0	0	0	0	0	0	0	0	0	0	0	0	0	0	0	0	0	0	0	0	0	0	0	0	0	0	0	2
ASV 341	0	0	0	0	0	0	0	0	0	0	7	0	0	0	0	0	0	0	0	2	211	57	2963	27	0	0	0	0	0	0	0	1	0	0	4	0	0	0	0	0	0	0	0	0	20	0	7	32	74
ASV 342	0	0	0	0	0	0	0	0	4	2	0	0	0	0	0	0	0	0	0	0	0	0	2	48	0	0	0	0	0	4	1	1	0	0	0	0	0	0	0	0	0	0	0	3	4	0	0	3	2
ASV 343	0	0	0	0	0	0	0	0	0	0	0	0	0	0	0	0	0	2	0	2	0	0	0	0	0	0	0	0	0	0	0	0	0	5	0	6	0	0	0	0	0	0	0	0	0	0	0	0	0
ASV 344	0	0	1	2	0	0	0	0	6	2	2	7	0	2	0	0	0	0	0	0	0	0	0	7	0	2	3	1	2	0	0	0	0	0	6	0	0	1	0	23	0	0	0	0	0	0	0	0	0
ASV 345	1	0	1	58	0	0	0	6	17	7	179	0	0	0	0	0	0	0	0	0	29	2	0	4	0	0	3	7	4	0	0	1	1	0	15	3	125	0	19	0	0	0	3	0	22	8	13	10	59
ASV 346	0	0	0	0	0	0	0	0	0	5	0	0	0	0	0	0	0	0	0	0	2	0	0	3	0	0	0	0	0	0	1	0	0	0	10	0	3	0	0	0	0	0	0	2	0	0	0	0	6
ASV 347	0	0	0	0	0	0	0	0	0	0	0	0	0	0	0	0	0	31	0	0	4	0	10	1	0	0	0	0	0	0	0	0	0	0	0	0	0	0	0	0	0	0	0	0	2	0	0	0	2
ASV 348	0	0	1	79	0	0	0	7	1	0	18	0	0	0	0	0	0	0	0	0	2	0	2	26	0	0	3	0	10	0	1	0	0	0	6	8	77	0	37	0	0	0	9	0	15	3	2	10	13
ASV 349	0	0	3	16	0	0	0	0	40	25	65	0	0	0	0	0	0	0	0	0	16	2	0	19	0	0	8	4	6	0	0	0	1	0	6	0	0	0	9	0	0	0	0	0	22	0	6	24	15
ASV 350	0	0	0	0	0	0	0	0	1	0	0	0	0	0	0	0	0	0	5	2	20	11	2	10	0	0	0	0	0	0	7	4	0	0	0	0	0	0	0	0	0	3	6	14	2	5	2	3	15
ASV 351	0	0	0	0	0	0	0	0	3	24	0	0	0	0	0	0	0	0	0	0	8	0	0	0	0	0	0	0	0	0	0	0	0	0	0	1	13	0	0	0	0	3	0	0	6	0	0	0	2
ASV 352	0	0	0	0	0	0	0	0	1	2	0	2	0	0	0	0	0	4	0	2	0	0	0	0	0	0	0	0	0	19	15	14	0	0	0	0	0	0	0	0	0	0	0	3	0	0	0	0	0
ASV 353	0	0	0	30	0	0	0	0	46	0	0	0	2	0	0	0	0	0	0	0	0	0	0	19	0	0	0	3	0	0	0	0	0	0	0	22	151	0	7	0	0	0	0	0	2	0	0	0	0
ASV 354	0	0	0	3	0	0	0	0	0	0	7	5	0	0	0	0	0	0	0	0	4	0	0	1	0	0	0	0	0	0	0	0	0	0	4	0	0	0	0	0	0	0	0	0	4	0	4	0	0
ASV 355	0	0	3	0	0	0	26	0	3	0	51	0	2	4	1	1	1	0	0	0	4	0	6	7	0	1	5	0	2	0	0	0	1	0	320	0	0	15	0	0	0	0	2	0	2	0	0	0	0
ASV 356	0	0	0	0	4	0	0	0	50	102	4	14	0	0	0	0	0	0	0	0	55	15	4	78	0	2	10	0	0	0	0	0	15	0	104	46	396	1	5	0	0	0	0	0	203	58	39	0	9
ASV 357	0	0	0	0	0	0	0	0	0	0	0	0	0	0	0	0	0	0	0	0	0	0	0	0	0	0	0	0	0	0	0	0	0	0	0	0	0	0	0	0	0	0	0	0	0	0	0	0	0
ASV 358	0	0	0	7	0	0	0	0	4	2	0	2	0	0	0	0	0	0	0	0	2	0	0	4	0	0	1	2	4	0	0	0	3	0	0	0	1	0	1	0	0	0	0	0	0	0	0	3	4
ASV 359	0	0	0	0	0	0	0	28	0	0	0	0	0	0	0	0	0	0	0	0	0	0	0	0	0	0	0	0	0	0	0	1	0	0	0	0	0	0	0	0	0	0	0	0	0	0	0	0	0
ASV 360	0	0	0	1	0	0	0	0	5	14	269	30	0	0	0	0	0	0	0	0	280	42	4	282	0	0	0	0	0	0	0	0	122	0	15	0	0	0	7	0	0	0	0	0	50	5	9	121	139
ASV 361	0	0	0	0	0	0	0	0	0	0	0	0	0	0	0	0	0	0	0	0	0	0	0	0	0	0	0	0	0	0	0	0	0	0	0	0	0	0	0	0	0	0	0	0	2	0	0	0	0
ASV 362	0	0	0	0	0	0	0	0	0	0	0	0	0	0	0	0	0	0	0	0	4	0	0	0	0	0	0	0	0	0	0	0	0	0	0	0	0	0	0	0	0	0	0	0	0	5	0	0	0
ASV 363	0	0	0	0	0	87	0	11	0	0	0	0	0	0	0	0	0	1	0	4	0	0	0	0	0	0	0	0	0	362	465	30	0	0	0	0	0	0	0	0	0	0	0	1	0	0	0	0	0
ASV 364	0	0	0	0	0	0	0	0	0	0	0	0	0	0	0	0	0	0	10	0	0	0	0	0	0	0	0	0	0	0	0	0	0	0	0	0	0	0	0	0	0	0	0	1	0	0	0	0	0
ASV 365	0	0	0	0	0	0	0	0	1	0	0	0	0	0	0	0	0	0	0	0	0	0	2	0	0	0	0	0	0	0	0	1	0	0	0	0	0	0	0	0	0	0	2	2	0	0	0	0	0
ASV 366	0	0	0	0	0	0	0	0	0	0	0	0	0	0	0	0	0	0	0	0	0	0	0	4	0	0	0	0	0	0	0	0	0	0	0	0	0	0	0	0	0	0	0	0	0	0	0	0	0
ASV 367	0	0	0	0	0	0	0	0	0	2	0	0	0	0	0	0	0	0	0	4	0	0	0	0	0	0	0	0	0	0	0	0	1	0	0	0	0	0	0	0	0	0	0	0	0	0	0	0	2
ASV 368	0	0	4	93	0	0	0	0	15	18	288	0	1	0	0	0	0	0	0	0	35	2	4	118	0	0	0	0	23	0	0	0	3	0	104	0	0	0	18	0	0	0	8	0	29	0	4	0	33
ASV 369	0	0	0	0	0	0	0	0	8	69	2	0	0	0	0	0	0	0	0	0	14	0	0	0	0	0	0	0	0	0	0	0	0	0	56	0	36	0	0	0	0	0	0	0	4	0	2	10	28
ASV 370	0	0	0	0	0	0	0	0	0	0	0	0	0	0	0	0	0	0	0	0	29	2	0	1	0	0	0	0	0	0	0	0	0	0	9	0	0	0	0	0	0	0	0	0	46	13	2	7	11
ASV 371	0	0	0	0	0	0	0	0	0	2	0	0	0	0	0	0	0	0	0	0	2	0	2	1	0	0	0	0	0	0	0	1	0	0	0	0	0	0	0	0	0	0	0	0	0	0	0	0	0
ASV 372	0	0	0	2	0	0	0	0	0	2	2	0	0	0	0	0	0	0	0	0	10	7	0	1	0	0	0	0	0	0	0	0	0	0	0	0	4	0	0	0	0	0	0	0	2	0	0	3	4
ASV 373	0	0	0	0	0	0	0	0	3	2	0	2	0	6	0	0	0	0	0	0	61	17	135	20	0	0	0	0	0	0	0	0	0	0	0	0	1	0	0	0	0	0	0	0	7	0	0	5	41
ASV 374	0	0	1	0	0	0	0	0	33	205	380	21	0	0	0	0	0	0	0	0	112	4	9	285	0	0	0	0	0	0	0	1	8	0	168	0	0	0	9	0	0	0	0	0	15	5	2	29	210
ASV 375	0	0	0	0	0	0	0	0	0	0	0	0	0	0	0	0	0	0	0	0	0	0	0	0	0	0	0	0	0	0	0	0	0	0	0	0	0	0	0	0	0	0	0	0	0	0	0	0	0
ASV 376	0	0	0	1	0	0	0	1	3	64	2	0	0	0	0	0	0	0	0	0	2	0	0	4	0	0	0	0	0	0	0	0	0	0	9	0	1	0	0	0	0	0	0	0	0	8	2	0	0
ASV 377	0	0	0	0	0	2	0	22	0	0	0	0	0	0	0	0	0	17	0	5	0	0	11	3	0	0	0	0	0	19	31	2	0	0	0	0	1	0	0	0	0	0	25	17	0	0	0	0	0
ASV 378	0	0	0	0	0	0	0	0	0	0	0	0	0	0	0	0	0	0	0	0	0	0	0	1	0	0	0	0	0	0	0	0	0	0	0	0	0	0	1	0	0	0	3	15	0	0	0	2	0
ASV 379	0	0	0	0	0	0	0	0	117	0	7	0	0	0	0	0	0	0	6	0	4	0	0	23	0	0	0	0	0	3	1	0	0	0	0	0	0	0	0	0	0	0	0	5	7	3	0	7	7
ASV 380	0	0	0	0	0	0	0	7	0	0	5	0	0	0	0	0	0	0	7	0	2	4	6	6	0	0	0	0	0	0	0	1	0	0	2	0	0	0	0	0	0	0	0	1	0	0	2	0	2
ASV 381	0	0	0	0	0	0	0	0	7	0	0	0	0	0	0	0	0	0	0	7	0	2	2	0	0	0	0	0	0	1	6	22	0	0	0	0	0	0	0	0	0	3	0	1	0	0	0	0	0
ASV 382	0	0	0	0	0	0	0	0	0	0	0	0	0	0	0	0	0	0	0	0	0	0	0	0	0	0	0	0	0	1	0	3	0	0	0	0	0	0	0	0	0	0	0	0	0	0	0	0	0
ASV 383	0	0	0	0	0	0	0	0	0	0	0	0	0	0	0	0	0	0	0	2	0	0	0	5	0	0	0	0	0	0	0	4	0	0	2	0	0	0	0	0	0	0	0	0	0	0	0	0	2
ASV 384	0	0	0	56	0	0	0	0	0	0	0	0	0	0	0	0	0	0	0	0	45	13	0	0	0	0	3	0	4	0	0	0	1	0	0	0	4	0	3	0	0	0	0	0	13	0	0	15	65
ASV 385	0	0	0	0	0	0	0	0	0	0	0	0	0	0	0	0	0	0	0	0	0	0	0	0	0	0	0	0	0	0	0	0	0	0	0	0	0	0	0	0	0	0	4	1	0	0	0	0	0
ASV 386	0	0	0	0	5	0	0	0	0	27	577	0	0	0	0	0	0	0	0	0	108	18	4	88	0	0	30	5	0	0	0	0	1	0	15	0	11	0	0	68	0	0	0	0	477	140	109	5	30
ASV 387	0	0	0	0	0	0	0	0	0	4	0	2	0	0	0	0	0	0	0	2	6	0	0	0	0	0	0	0	0	0	0	0	0	0	0	0	0	0	0	0	0	0	2	0	4	0	0	5	4
ASV 388	0	0	0	0	0	0	0	0	0	0	0	0	0	0	0	0	0	0	0	0	0	0	0	0	0	0	0	0	0	0	0	6	0	0	0	0	0	0	0	0	0	0	0	0	0	0	0	0	0
ASV 389	0	0	0	0	5	0	0	0	28	18	25	0	0	0	0	0	0	0	0	0	0	0	0	23	0	0	0	0	1	0	0	0	0	0	0	0	0	0	0	0	0	0	0	0	18	3	6	0	2
ASV 390	0	0	7	0	0	0	0	0	0	0	0	0	0	0	0	0	0	0	0	2	0	0	2	1	0	0	1	5	0	0	2	0	0	0	0	0	0	0	0	0	0	0	0	6	0	0	0	6	9
ASV 391	1	9	13	3	0	0	12	7	0	0	0	0	1	17	6	2	3	0	0	0	0	0	0	3	0	1	9	0	9	0	0	0	0	15	4	0	0	10	3	0	0	0	0	0	0	0	0	3	2
ASV 392	0	0	0	0	0	0	0	0	0	0	0	0	0	0	0	0	0	0	0	0	10	4	0	4	0	0	0	0	0	0	0	0	0	0	0	0	0	0	0	0	0	0	0	0	0	0	0	0	0
ASV 393	0	0	0	0	0	0	0	0	0	0	0	0	0	0	0	0	0	0	0	0	0	0	0	0	0	0	0	0	0	0	0	0	0	0	0	0	0	0	0	0	0	0	0	0	0	0	0	0	2
ASV 394	0	0	0	0	0	0	0	0	0	0	0	0	0	0	0	0	0	0	0	0	0	0	0	0	0	0	0	0	0	0	0	0	0	0	0	0	0	0	0	0	0	0	0	0	0	0	0	0	0
ASV 395	0	0	0	21	0	0	0	0	63	0	25	0	0	0	0	0	0	0	0	0	10	0	0	0	0	0	0	2	18	0	0	0	0	0	0	0	0	0	15	0	0	0	1	0	18	3	6	15	17
ASV 396	0	0	1	0	0	0	0	0	29	132	4	5	0	0	0	0	0	0	0	0	2	0	0	33	0	0	0	0	1	0	0	0	1	0	4	0	0	0	22	5	1	0	0	0	2	0	2	3	4
ASV 397	0	0	0	0	0	0	0	0	0	0	0	0	0	0	0	0	0	0	0	0	8	4	0	0	0	0	0	3	0	0	0	0	0	0	0	0	3	0	1	0	0	0	0	0	2	0	0	0	2
ASV 398	0	0	0	5	0	0	0	6	0	0	0	0	0	0	0	0	0	0	0	0	0	0	0	0	0	0	0	0	1	0	0	0	0	0	0	0	0	0	2	0	0	0	0	0	2	0	0	0	15
ASV 399	0	0	0	0	0	2	0	0	1	0	0	0	0	0	0	0	0	0	0	0	2	0	0	0	0	0	0	0	0	1	4	0	0	0	6	0	1	0	0	0	0	0	0	0	4	0	0	2	4
ASV 400	0	0	0	1	0	0	0	0	0	0	9	0	0	0	0	0	0	0	0	0	0	2	0	0	0	0	0	0	0	0	0	0	0	0	4	0	16	0	0	0	0	0	0	0	0	0	0	3	2
ASV 401	0	0	0	0	0	0	0	0	0	0	0	0	0	0	0	0	0	0	0	0	0	0	0	0	0	0	0	0	0	0	0	0	0	0	0	0	0	0	0	0	0	0	0	0	0	0	0	0	0
ASV 402	0	0	0	6	0	0	0	0	1	0	0	0	0	3	0	0	0	0	0	0	4	0	4	3	0	0	0	3	0	0	0	0	0	0	4	0	57	0	0	0	0	0	0	1	11	0	0	10	20
ASV 403	0	0	0	0	0	0	0	0	0	0	0	0	0	0	0	0	0	0	0	0	0	0	0	0	0	0	0	0	0	0	0	0	0	0	0	0	0	0	0	0	0	0	0	0	0	0	0	0	0
ASV 404	0	1	2	23	2	0	0	0	37	65	507	0	0	0	0	0	0	0	0	0	16	2	2	30	0	0	52	22	8	0	1	0	2	0	87	9	96	0	12	0	0	0	0	7	22	3	2	27	28
ASV 405	0	0	0	36	9	0	0	0	24	9	43	2	0	0	0	0	0	0	0	0	6	2	2	16	0	0	0	2	6	0	0	0	5	0	19	9	105	0	20	0	0	0	6	0	81	13	11	10	33
ASV 406	0	0	0	0	0	0	0	0	0	0	0	0	0	0	0	0	0	0	0	0	4	0	0	15	0	0	0	0	0	1	0	1	0	0	0	0	0	0	0	0	0	0	0	2	0	0	0	0	0
ASV 407	0	0	0	0	0	0	0	0	0	0	0	0	0	0	0	0	0	0	0	0	0	0	0	1	0	0	0	0	0	0	3	0	0	0	0	0	0	0	0	0	0	0	0	0	0	0	0	0	0
ASV 408	0	0	0	0	0	0	0	0	0	0	0	0	0	0	0	0	0	0	0	0	0	0	0	0	0	0	0	0	0	0	0	0	0	0	0	0	0	0	0	0	0	0	0	0	0	0	0	0	0
ASV 409	0	0	0	1	0	0	0	0	1	0	0	0	0	0	0	0	0	0	0	0	4	0	0	1	0	0	0	0	0	0	0	0	0	0	0	0	5	0	1	0	0	0	0	0	2	0	0	3	4
ASV 410	0	0	4	0	2	0	0	0	20	475	34	0	0	0	0	0	0	0	0	0	129	20	0	4	0	8	6	8	0	0	0	0	1	0	9	0	4	0	16	0	0	0	0	0	354	95	80	17	39
ASV 411	0	0	0	0	0	4	0	0	0	0	0	0	0	0	0	0	0	6	0	4	0	0	0	0	0	0	0	0	0	14	32	77	0	0	0	0	0	0	0	0	0	0	0	0	0	0	0	0	0
ASV 412	0	0	0	0	0	0	1	0	1	8	11	0	0	0	0	0	0	0	0	5	2	0	0	0	0	0	0	0	0	3	1	4	0	0	0	0	0	0	0	0	0	0	4	10	0	0	0	2	0
ASV 413	0	0	2	0	2	2	0	0	0	0	0	0	0	0	0	0	0	2	0	0	0	0	0	0	3	0	0	4	0	0	0	0	0	13	2	0	0	0	1	28	0	0	7	0	0	0	0	0	0
ASV 414	0	0	0	0	0	0	0	0	0	0	0	0	0	0	0	0	0	0	0	0	0	0	0	0	0	0	0	0	0	0	1	2	0	0	0	0	0	0	0	0	0	0	0	0	0	0	0	0	0
ASV 415	0	0	0	0	0	0	0	0	0	0	0	0	0	0	0	0	0	0	0	0	0	0	0	0	0	0	0	0	0	0	0	0	0	0	0	0	0	0	0	0	0	0	0	0	0	0	0	0	0
ASV 416	0	0	0	0	5	0	0	0	0	0	0	0	0	0	0	0	0	0	0	0	0	0	0	3	0	0	0	0	0	0	1	0	0	5	0	0	0	0	4	0	0	0	0	1	0	0	0	0	0
ASV 417	0	0	0	0	0	0	0	0	0	0	0	0	0	0	0	0	0	0	0	0	0	0	0	0	0	0	0	0	0	0	0	0	0	0	0	0	0	0	0	0	0	0	0	0	0	0	0	0	0
ASV 418	0	0	1	0	1	0	0	0	0	2	33	0	0	0	0	0	0	0	0	0	2	0	0	1	0	3	77	19	0	0	0	1	3	0	46	0	0	0	7	13	0	0	0	0	2	0	0	0	13
ASV 419	0	0	0	0	0	0	0	0	0	2	0	2	0	0	0	0	0	0	3	0	6	0	0	4	0	0	0	0	0	3	3	10	0	0	2	0	0	0	0	0	0	0	0	0	6	0	0	0	6
ASV 420	0	0	0	0	0	5	0	1	5	0	4	2	0	0	0	0	0	0	0	4	6	0	2	31	0	0	0	0	0	19	14	11	0	0	2	0	3	0	0	0	1	0	2	9	2	3	0	3	4
ASV 421	0	0	0	0	0	0	0	0	0	10	9	2	0	0	0	0	0	0	5	0	0	0	6	3	0	0	0	0	0	3	5	12	0	0	2	0	0	0	0	0	0	6	7	26	0	0	0	0	0
ASV 422	0	0	0	0	0	0	0	0	0	0	0	0	0	0	0	0	0	0	17	5	0	2	0	0	0	0	0	0	0	0	0	0	0	0	0	0	0	0	0	2	0	46	0	0	2	0	0	0	2
ASV 423	0	0	0	0	0	0	0	0	0	0	0	0	0	0	0	0	0	0	0	0	0	0	0	0	0	0	0	0	0	0	0	0	0	0	0	0	0	0	0	0	0	0	0	0	0	0	0	0	0
ASV 424	0	0	0	0	0	0	0	0	0	11	4	0	0	0	0	0	0	0	0	0	0	2	0	0	0	0	0	0	0	0	0	0	0	0	0	0	0	0	0	0	0	6	7	48	7	0	2	3	2
ASV 425	0	0	0	0	3	0	0	0	55	11	0	0	0	0	0	0	0	0	0	0	2	0	0	19	0	0	8	2	0	0	0	0	0	0	2	104	1046	0	5	0	0	0	0	0	2	5	0	10	9
ASV 426	0	0	0	0	0	0	0	0	4	0	27	0	0	0	0	0	0	0	0	0	2	0	0	0	0	0	0	0	0	0	0	0	0	0	0	0	0	0	0	0	0	0	0	0	2	0	2	0	0
ASV 427	0	0	0	0	0	0	0	0	0	0	0	0	0	0	0	0	0	0	0	0	0	0	0	0	0	0	0	0	0	0	0	0	0	0	0	0	0	0	0	0	0	0	0	0	0	0	0	0	0
ASV 428	0	0	0	0	0	0	0	0	0	0	0	0	0	0	0	0	0	0	0	0	4	2	4	0	0	0	0	0	0	0	0	0	0	0	0	0	0	0	0	0	0	0	0	0	13	3	0	0	0
ASV 429	0	0	0	0	0	0	0	0	0	0	0	0	0	0	0	0	0	0	0	0	0	0	0	0	0	0	0	0	0	5	2	0	0	0	0	0	0	0	0	0	0	0	0	0	0	0	0	0	0
ASV 430	0	0	0	0	0	0	0	0	5	0	0	0	0	0	0	0	0	0	0	2	0	0	2	0	0	0	0	0	0	0	0	0	0	0	0	0	0	0	0	0	0	0	4	0	0	2	0	0	0
ASV 431	0	0	0	1	0	0	0	0	0	0	0	0	0	0	0	0	0	0	0	0	0	0	0	0	0	0	0	0	2	0	0	0	0	0	0	0	1	0	0	0	0	0	0	0	0	0	0	0	0
ASV 432	0	0	0	0	0	0	0	0	0	0	0	0	0	0	0	0	0	0	0	0	0	0	0	0	0	0	0	0	0	0	0	0	0	0	0	0	0	0	0	0	0	0	0	0	0	0	0	0	0
ASV 433	0	0	0	0	0	0	0	0	0	0	0	0	0	0	0	0	0	9	0	0	0	0	2	0	0	0	0	0	0	0	0	0	0	0	0	0	0	0	0	0	0	0	2	1	2	0	0	0	0
ASV 434	0	0	0	0	15	0	0	0	38	101	149	44	0	0	0	0	0	0	0	0	78	17	2	43	0	0	21	0	0	0	0	0	15	0	64	0	1	0	0	30	0	0	0	0	302	90	39	198	373
ASV 435	0	0	0	0	0	0	0	0	3	2	0	21	0	0	0	0	0	0	0	0	27	4	0	4	0	0	0	0	0	1	0	0	30	0	0	17	137	0	1	3	0	0	0	0	29	5	0	92	262
ASV 436	0	0	0	0	0	0	0	0	0	0	0	0	0	0	0	0	0	0	0	0	0	0	0	0	0	0	0	0	0	0	0	3	0	0	0	0	0	0	0	0	0	0	0	12	0	0	0	0	0
ASV 437	0	0	0	0	0	0	0	0	0	0	0	0	0	0	0	0	0	0	0	0	0	0	0	0	0	0	0	0	0	1	0	3	0	0	0	0	0	0	0	0	0	0	0	0	0	0	0	0	0
ASV 438	0	0	0	0	0	0	0	0	0	0	0	0	0	0	0	0	0	0	0	0	0	0	0	0	0	0	0	0	0	0	0	0	0	0	0	0	0	0	0	0	0	0	0	0	2	0	0	0	0
ASV 439	0	0	0	0	0	0	0	0	0	0	0	0	0	0	0	0	0	0	0	0	0	0	0	0	0	0	0	0	0	0	0	0	0	0	0	0	0	0	0	0	0	0	0	0	0	0	0	0	0
ASV 440	0	0	0	1	0	0	0	0	1	0	0	0	0	0	0	0	0	0	0	2	0	2	0	3	0	0	0	0	0	1	1	0	0	0	4	0	0	0	0	0	0	0	0	0	0	0	0	0	2
ASV 441	0	0	0	0	2	0	0	0	0	0	0	0	0	0	0	0	0	0	0	0	14	0	0	0	0	0	9	2	0	0	0	0	0	0	2	0	0	0	0	43	0	0	0	0	72	8	17	5	22
ASV 442	0	0	0	0	0	0	0	0	0	0	0	0	0	0	0	0	0	0	0	0	2	0	0	0	0	0	0	0	0	0	0	2	0	0	0	0	0	0	0	0	0	0	0	0	0	0	0	0	0
ASV 443	0	0	0	0	0	0	0	0	0	0	0	0	0	0	0	0	0	0	0	0	0	0	0	7	0	0	0	0	0	0	0	0	0	0	4	0	0	0	0	0	0	3	0	0	4	2	0	0	2
ASV 444	0	0	0	0	0	0	0	10	0	0	0	0	0	0	0	0	0	0	0	0	0	0	0	0	0	0	0	0	0	0	0	0	0	0	0	0	0	0	0	0	0	0	0	0	0	0	0	0	0
ASV 445	0	0	1	0	0	0	0	0	0	0	0	0	0	0	0	0	0	0	0	0	0	0	0	0	0	3	2	0	0	0	0	0	0	0	0	0	0	0	0	0	0	0	0	0	0	0	0	0	0
ASV 446	0	0	0	0	0	0	0	0	0	0	0	0	0	0	0	0	0	0	0	0	0	0	0	0	0	0	0	0	0	0	0	0	0	0	0	0	0	0	0	0	0	0	0	0	0	0	0	0	0
ASV 447	0	0	0	2	0	0	0	0	0	0	0	0	0	0	0	0	0	0	0	0	0	0	0	0	0	0	0	0	0	0	0	0	0	0	0	0	0	0	0	0	0	0	0	0	0	0	0	0	0
ASV 448	0	0	0	0	0	0	0	0	1	4	0	0	0	0	0	0	0	0	0	0	117	7	0	0	0	0	0	0	0	0	0	0	0	0	0	0	0	0	0	0	0	0	0	0	9	0	0	3	73
ASV 449	0	0	0	0	0	0	0	0	0	2	0	0	0	0	0	0	0	0	3	4	2	0	0	0	0	0	0	0	0	0	0	0	0	0	0	0	0	0	326	0	0	0	15	15	0	0	0	0	0
ASV 450	0	0	0	23	0	0	0	0	1	5	16	0	0	0	0	0	0	0	0	0	41	7	0	3	0	0	1	2	0	0	0	0	0	0	2	0	13	0	0	0	0	0	0	0	11	3	2	3	11
ASV 451	0	0	0	0	0	2	0	0	3	0	0	0	0	0	0	0	0	6	0	0	0	0	0	4	0	0	0	0	0	5	19	3	0	0	2	0	0	0	0	0	0	3	2	0	0	0	0	0	0
ASV 452	0	0	0	0	0	0	0	0	0	0	0	0	0	0	0	0	0	0	0	0	0	0	0	0	0	0	0	0	0	2	0	0	0	0	0	0	0	0	0	0	0	0	0	0	0	0	0	0	0
ASV 453	0	0	0	0	0	0	0	0	0	0	0	0	0	0	0	0	0	0	0	0	0	0	0	0	0	0	0	0	0	0	0	0	0	0	0	0	0	0	0	0	0	0	0	0	0	0	0	0	0
ASV 454	0	0	0	0	0	0	0	0	0	0	0	0	0	0	0	0	0	0	0	0	0	0	0	0	0	0	0	0	0	0	2	0	0	0	0	0	0	0	0	0	0	0	0	0	0	0	0	0	0
ASV 455	0	0	0	0	0	2	0	0	1	12	4	0	0	0	0	0	0	0	0	2	4	0	4	9	0	0	0	0	0	1	7	40	0	0	0	0	0	0	0	0	0	3	2	0	2	5	0	0	0
ASV 456	0	0	0	0	0	0	0	0	0	0	0	0	0	0	0	0	0	0	0	0	0	0	0	1	0	0	0	0	0	0	0	0	0	0	0	0	0	0	0	0	0	0	0	0	0	0	0	0	0
ASV 457	0	0	0	0	0	0	0	0	0	0	0	0	0	0	0	0	0	0	0	0	0	0	0	0	0	0	0	0	0	0	0	0	0	0	0	0	0	0	0	0	0	0	0	0	0	0	0	0	0
ASV 458	0	0	0	0	0	0	0	0	0	0	0	0	0	0	0	0	0	0	0	0	2	0	3	1	0	0	0	0	0	0	0	0	0	0	0	0	0	0	0	0	0	0	0	0	0	0	0	0	0
ASV 459	0	0	0	0	0	0	0	0	0	0	0	0	0	0	0	0	0	0	0	0	0	0	0	0	0	0	0	0	0	0	0	0	0	0	0	0	0	0	0	0	0	0	0	0	0	0	0	0	0
ASV 460	0	0	0	0	0	2	0	1	4	4	0	0	0	0	0	0	0	0	0	11	2	0	2	10	0	0	0	0	0	3	15	26	0	0	0	0	0	0	0	0	0	0	3	5	6	5	2	5	4
ASV 461	0	0	3	0	0	0	0	0	6	4	4	0	0	0	0	0	0	0	0	0	4	0	0	10	0	0	0	0	0	0	0	0	0	0	2	6	75	1	0	0	0	0	0	1	9	0	2	3	9
ASV 462	0	0	0	0	0	0	0	0	0	2	0	9	0	0	0	0	0	0	0	0	92	0	0	9	0	0	0	0	0	0	0	0	2	0	11	0	4	0	0	0	0	0	0	0	15	0	2	1074	1393
ASV 463	0	0	4	101	0	0	0	0	60	2	27	2	1	0	0	0	0	0	0	0	63	35	0	9	0	0	5	0	18	0	0	0	0	0	28	0	0	0	23	0	0	0	1	9	11	3	4	2	15
ASV 464	0	0	0	0	0	0	0	0	0	0	0	0	0	0	0	0	0	0	0	0	0	0	0	0	0	0	0	0	0	0	0	0	0	0	0	0	0	0	0	0	0	0	0	0	0	0	0	0	0
ASV 465	0	0	0	0	0	0	0	0	0	0	0	0	0	0	0	0	0	0	0	0	0	0	0	0	1	0	0	0	0	0	0	0	0	1	0	0	0	0	0	0	0	0	0	0	0	0	0	0	0
ASV 466	0	0	0	0	0	0	0	0	0	0	0	0	0	0	0	0	0	0	0	0	0	0	0	0	0	0	0	0	0	0	0	0	0	0	0	0	0	0	0	0	0	0	0	0	0	0	0	0	0
ASV 467	0	0	0	0	0	0	0	0	0	0	0	0	0	0	0	0	0	0	0	0	0	0	0	0	0	0	0	0	0	0	0	0	0	0	0	0	0	0	0	0	0	0	0	0	0	0	0	0	0
ASV 468	0	0	0	4	50	0	0	0	0	4	2	0	0	0	0	0	0	0	0	0	102	13	0	1	0	3	0	0	0	0	0	0	0	0	47	0	0	0	2	46	7	0	0	0	341	85	78	34	48
ASV 469	0	0	0	0	0	0	0	0	0	0	0	0	0	0	0	0	0	0	0	0	9	0	0	1	0	0	0	0	0	1	0	1	0	0	0	0	0	0	0	0	0	3	2	0	0	0	0	0	4
ASV 470	0	0	1	104	0	0	0	0	0	0	129	0	0	0	0	0	0	0	0	0	4	2	0	3	0	0	0	2	8	0	1	1	0	0	2	0	55	0	29	0	0	0	3	0	15	0	0	0	2
ASV 471	0	0	0	0	0	0	0	0	73	22	108	2	0	0	7	0	1	0	0	0	31	6	0	35	0	6	16	2	2	0	0	0	0	0	19	21	99	5	0	0	0	0	0	0	68	23	11	17	41
ASV 472	0	0	0	0	0	0	0	0	13	744	48	7	0	0	0	0	0	0	0	0	35	6	9	42	0	0	1	0	0	0	0	0	6	0	798	0	21	0	18	0	0	0	0	0	22	10	0	2	20
ASV 473	0	0	1	38	5	0	0	0	1	13	0	0	0	0	0	0	0	0	0	0	84	13	0	0	0	2	0	3	2	0	0	0	0	0	0	0	0	0	26	62	0	0	1	0	314	65	70	3	20
ASV 474	0	0	0	0	0	0	0	0	5	0	0	0	0	0	0	0	0	0	0	0	0	0	0	3	0	0	0	0	0	0	0	0	0	0	0	0	0	0	0	0	0	0	0	0	4	0	0	0	0
ASV 475	1	0	0	0	4	0	0	0	0	2	7	0	0	0	0	0	0	0	0	0	23	4	4	4	6	0	1	0	0	1	0	1	0	0	0	0	0	0	0	0	0	0	0	0	13	5	0	24	37
ASV 476	0	2	0	0	0	0	0	0	0	0	0	0	1	0	0	0	0	0	0	0	21	2	0	0	0	0	0	0	0	0	0	0	0	0	0	0	0	0	0	0	0	0	0	0	4	0	0	0	2
ASV 477	0	0	0	0	0	0	0	0	0	0	0	0	0	0	0	0	0	0	0	0	2	0	0	0	0	0	0	0	0	1	1	4	0	0	0	0	0	0	0	0	0	0	0	1	0	0	0	0	2
ASV 478	0	0	1	0	0	0	0	0	41	23	93	9	0	0	0	0	0	0	0	0	18	0	0	20	0	0	7	4	0	0	0	0	0	0	11	10	115	0	1	0	0	0	0	0	11	0	4	0	13
ASV 479	0	0	0	0	0	0	0	0	3	14	0	0	0	0	0	0	0	1	0	11	0	0	6	0	0	0	0	0	0	4	8	0	0	0	0	0	0	0	12	0	0	0	0	0	0	0	0	0	2
ASV 480	0	0	0	0	0	0	0	0	0	0	0	0	0	0	0	0	0	0	0	0	2	0	2	7	0	0	0	0	0	0	0	0	0	0	0	0	0	0	0	0	0	0	0	13	0	0	0	0	0
ASV 481	0	0	0	6	14	0	0	0	1	23	18	5	0	0	0	0	0	0	0	0	18	2	0	19	0	4	9	2	4	0	0	0	1	0	2	2	40	0	1	43	0	0	0	0	98	23	11	3	28
ASV 482	0	0	0	0	0	0	0	0	0	0	0	0	0	0	0	0	0	0	0	0	0	0	3	0	0	0	0	0	0	0	2	0	0	0	0	0	0	0	0	0	0	0	0	0	0	0	0	0	0
ASV 483	0	0	0	0	0	18	0	0	0	0	0	0	0	0	0	0	0	0	0	38	0	2	4	7	0	0	0	0	0	17	38	31	0	0	0	0	0	0	0	0	0	0	0	3	6	0	0	0	0
ASV 484	0	0	0	0	0	0	0	0	4	44	0	2	0	0	0	0	0	0	0	0	4	2	0	0	0	0	0	0	0	0	0	0	0	0	21	0	17	0	0	0	0	0	0	0	2	0	0	0	2
ASV 485	0	0	0	0	0	0	0	0	0	0	0	0	0	0	0	0	0	0	0	0	0	0	0	0	0	0	0	0	0	1	1	1	0	0	0	0	0	0	0	0	0	0	0	2	0	0	0	0	0
ASV 486	0	0	0	0	0	0	0	0	0	0	0	0	0	0	0	0	0	0	0	0	0	0	0	0	0	0	0	0	0	0	1	0	0	0	0	0	0	0	0	0	0	0	0	0	0	0	0	0	0
ASV 487	0	0	0	0	0	0	0	0	0	0	2	0	0	0	0	0	0	0	0	0	0	0	0	0	0	0	0	0	1	0	0	0	0	0	0	0	0	0	0	0	0	0	0	0	0	0	0	0	0
ASV 488	0	0	0	0	0	0	0	0	0	0	0	0	0	0	0	0	0	0	0	0	2	0	0	1	0	0	0	0	0	0	0	0	0	0	0	0	0	0	0	0	0	0	0	0	0	0	0	0	0
ASV 489	0	0	0	0	0	0	0	0	0	0	0	0	0	0	0	0	0	0	0	0	10	7	6	0	0	0	0	0	0	0	0	0	0	0	2	0	0	0	0	0	0	0	0	0	2	3	4	3	0
ASV 490	0	0	0	1	0	0	0	0	12	40	11	0	0	0	0	0	0	0	0	0	6	4	0	3	0	0	13	2	0	0	0	0	0	0	2	5	56	0	0	0	0	0	0	0	13	3	11	12	26
ASV 491	0	0	0	0	0	0	0	0	0	0	0	0	0	0	0	0	0	0	0	0	0	0	0	0	0	0	0	0	0	0	14	0	0	0	2	0	0	0	0	0	0	0	0	0	2	0	0	0	0
ASV 492	0	0	0	0	0	11	0	0	18	2	0	5	0	0	0	0	0	4	0	2	4	0	6	17	0	0	0	0	0	21	19	42	0	0	4	0	3	0	0	0	0	3	0	0	26	3	4	0	9
ASV 493	0	0	0	0	0	0	0	0	0	0	2	0	0	0	0	0	0	0	3	9	4	0	6	11	0	0	0	0	0	1	0	22	0	0	4	0	1	0	0	0	0	12	52	80	0	0	0	12	23
ASV 494	0	0	0	0	0	0	0	0	0	0	0	0	0	0	0	0	0	0	0	0	0	0	0	0	0	0	0	0	0	0	0	0	0	0	0	0	0	0	0	0	0	0	0	0	0	0	0	0	0
ASV 495	0	0	0	0	0	0	0	0	0	0	0	0	0	0	0	0	0	0	0	0	0	0	0	0	0	0	0	0	0	0	0	0	0	0	0	0	0	0	0	0	0	0	0	0	0	0	0	0	0
ASV 496	0	0	0	0	0	0	0	0	1	2	0	0	0	0	0	0	0	0	0	0	0	0	4	10	0	0	0	0	0	1	3	11	0	0	0	0	0	0	0	0	0	6	36	22	0	0	0	2	2
ASV 497	0	0	0	0	0	0	0	0	1	0	0	0	0	0	0	0	0	0	0	0	27	2	0	4	0	5	0	3	0	0	0	0	0	0	0	0	0	0	0	0	0	0	0	0	88	15	11	68	70
ASV 498	0	0	0	0	0	56	0	0	0	0	0	0	0	0	0	0	0	0	0	0	0	0	0	0	0	0	0	0	0	246	209	16	0	0	0	0	0	0	0	0	0	0	0	0	0	0	0	0	0
ASV 499	0	0	9	91	0	5	0	0	0	0	0	0	0	0	0	0	0	0	0	0	0	0	0	0	0	0	0	1	50	0	0	0	1	0	28	0	0	0	11	0	0	0	4	0	2	8	0	29	24
ASV 500	0	1	4	11	0	0	0	0	8	119	2	0	0	0	0	0	0	0	0	0	2	0	0	36	0	0	0	0	1	0	0	0	5	0	9	0	0	1	17	0	0	0	1	0	7	0	0	31	56
ASV 501	0	0	0	0	0	0	0	0	0	0	0	0	0	0	0	0	0	0	0	0	0	0	0	0	0	0	0	0	0	0	0	0	0	0	0	0	0	0	0	0	0	0	0	0	0	0	0	0	0
ASV 502	0	0	0	0	6	0	0	0	6	16	41	2	0	0	0	0	0	0	0	0	39	7	6	36	0	1	0	1	0	0	0	0	0	0	17	46	305	0	2	14	0	0	0	0	155	30	28	3	15
ASV 503	0	0	0	0	0	0	2	1	0	0	0	0	0	0	1	0	0	2	0	0	0	0	0	0	0	0	0	0	0	0	0	0	0	0	0	0	0	0	0	0	0	0	0	0	0	0	0	0	0
ASV 504	0	0	0	0	0	9	0	0	0	0	0	0	0	0	0	0	0	0	3	0	0	0	0	0	0	0	0	0	0	7	7	10	0	0	0	0	0	0	0	0	0	0	0	0	0	0	0	0	0
ASV 505	0	0	0	0	0	0	0	0	0	2	8	0	0	0	0	0	0	0	0	0	0	0	0	4	0	0	0	0	0	22	23	24	0	0	0	0	0	0	0	0	0	0	0	0	0	0	0	0	0
ASV 506	0	0	0	3	0	0	0	0	0	2	0	0	0	0	0	0	0	0	0	0	0	0	0	0	0	0	0	0	0	0	1	0	0	0	0	0	0	0	0	0	0	25	89	250	0	0	0	0	2
ASV 507	0	0	0	0	0	0	0	0	0	0	0	0	0	0	0	0	0	2	0	0	0	0	0	0	0	1	0	3	0	0	0	0	0	2	0	0	0	0	0	0	0	0	0	0	0	0	0	0	0
ASV 508	0	0	0	0	0	4	0	0	0	0	0	0	0	0	0	0	0	0	0	2	0	0	0	0	0	0	0	0	0	4	4	0	0	0	0	0	0	0	0	0	0	0	0	0	0	0	0	0	0
ASV 509	0	0	0	0	0	0	0	0	0	0	0	0	0	0	0	0	0	0	0	0	0	0	0	1	0	0	0	0	0	0	0	0	0	0	0	0	0	0	0	0	0	0	0	0	0	0	0	0	0
ASV 510	0	0	3	4	0	0	0	0	0	0	0	0	0	0	0	0	0	0	0	0	14	13	0	0	0	0	0	0	0	0	0	0	0	0	0	0	0	0	5	0	0	0	0	2	4	3	2	0	2
ASV 511	0	0	0	0	0	0	0	0	18	95	7	2	0	0	0	0	0	0	0	5	14	0	0	30	0	0	0	0	0	1	8	2	0	0	406	10	145	0	0	0	0	15	0	0	26	0	4	10	28
ASV 512	0	0	0	0	0	4	0	0	0	0	0	0	0	0	0	0	0	0	0	0	0	0	0	0	0	0	0	0	0	3	3	1	0	0	0	0	0	0	0	0	0	0	0	0	0	0	0	0	0
ASV 513	0	0	0	0	0	4	0	2	0	0	0	0	0	0	0	0	0	0	0	2	0	0	2	6	0	0	0	0	0	3	9	9	0	0	2	0	0	0	0	0	0	0	27	7	0	0	0	0	4
ASV 514	0	0	8	21	0	0	12	0	6	0	0	0	0	0	10	0	0	0	0	0	8	2	0	1	0	0	1	0	1	0	0	0	0	0	45	16	199	0	13	0	0	3	1	0	50	13	4	5	11
ASV 515	0	0	0	58	0	2	0	22	42	0	23	0	1	0	0	0	0	0	0	0	0	0	0	0	0	0	0	0	11	0	0	0	0	0	0	0	0	0	23	0	0	0	2	0	0	0	0	0	2
ASV 516	0	0	0	0	0	4	0	0	0	0	0	0	0	0	0	0	0	0	5	0	0	0	0	8	0	0	0	0	0	5	8	5	0	0	6	0	0	0	0	0	0	0	3	0	2	0	0	0	2
ASV 517	0	0	0	0	0	0	0	8	0	0	0	0	0	0	0	0	0	0	14	4	2	0	2	4	0	0	0	0	0	0	1	4	0	0	2	0	0	0	6	0	0	0	0	0	0	0	0	2	2
ASV 518	0	0	0	0	0	0	0	0	0	0	0	0	0	0	0	0	0	13	0	0	0	0	0	0	0	0	0	0	0	1	1	2	0	42	0	3	0	0	0	0	0	0	0	1	0	0	0	0	0
ASV 519	0	0	0	0	0	0	0	0	0	7	4	0	0	0	0	0	0	0	0	0	6	0	0	0	0	0	0	0	1	0	0	0	0	0	4	0	4	0	0	0	0	0	0	0	7	0	0	5	4
ASV 520	0	0	0	0	0	0	0	0	0	0	0	0	0	0	0	0	0	0	0	0	0	0	0	0	0	0	0	0	0	0	0	0	0	0	0	0	0	0	0	0	0	0	0	0	0	0	0	0	0
ASV 521	0	0	0	2	0	0	0	0	5	0	0	0	0	0	0	0	0	0	0	0	0	0	0	0	0	0	0	0	1	0	0	0	0	0	0	0	0	0	2	0	0	0	0	0	0	0	0	0	0
ASV 522	0	2	0	0	0	0	11	8	0	0	0	0	2	0	0	0	0	0	0	0	0	0	0	0	0	0	12	0	0	0	0	0	0	0	0	0	0	0	0	0	0	0	0	6	0	0	0	3	0
ASV 523	0	0	0	0	0	0	0	0	0	0	0	0	0	1	0	0	0	0	0	0	0	0	0	1	0	0	0	0	0	0	0	0	0	0	0	0	0	0	0	10	0	0	0	0	0	0	0	0	0
ASV 524	0	0	0	0	0	0	0	0	0	0	0	0	1	0	0	0	0	57	0	0	0	0	0	0	0	0	0	0	0	0	0	1	0	0	0	0	0	0	0	0	0	0	2	1	0	0	0	0	0
ASV 525	0	0	0	0	0	0	0	0	0	0	0	0	0	0	0	0	0	0	0	0	0	0	0	0	0	0	0	0	0	0	0	0	0	0	0	0	0	0	5	0	0	0	0	0	0	0	0	0	0
ASV 526	0	0	0	0	0	0	0	0	0	0	4	0	0	0	0	0	0	0	0	2	0	0	0	0	0	0	0	0	0	1	12	5	0	0	0	0	0	0	0	0	0	0	4	0	0	0	0	0	0
ASV 527	0	0	1	0	0	0	0	0	13	25	16	21	0	0	0	0	0	0	0	0	10	4	0	36	0	0	21	2	0	0	0	0	20	0	0	0	0	0	38	0	0	0	0	0	26	15	6	3	11
ASV 528	0	0	0	0	0	0	0	0	0	0	0	0	0	0	0	0	0	0	0	0	0	0	0	0	0	0	0	0	0	0	0	0	0	0	0	0	0	0	0	0	0	0	0	0	0	0	0	0	0
ASV 529	0	0	0	0	0	0	0	0	0	0	0	0	0	0	0	0	0	0	0	0	6	4	48	1	0	0	0	0	0	0	0	0	0	0	0	0	1	0	0	0	0	0	0	0	2	0	0	0	0
ASV 530	0	0	0	0	0	0	0	0	0	0	0	0	0	0	0	0	0	0	0	0	2	0	0	0	0	0	0	0	0	0	0	0	0	0	0	0	0	0	0	0	0	0	0	0	0	0	0	3	2
ASV 531	0	0	10	0	0	0	0	0	3	0	0	0	0	0	0	0	0	0	5	4	4	2	17	0	0	0	0	0	0	10	6	12	0	0	0	0	0	0	0	5	0	0	0	8	11	3	0	7	4
ASV 532	0	0	0	8	0	0	0	0	3	0	12	0	0	0	0	0	0	0	0	0	4	2	0	6	0	0	0	0	0	0	0	0	0	0	32	33	243	0	0	0	0	0	0	0	13	3	2	0	0
ASV 533	0	0	0	0	0	0	0	0	0	0	0	0	0	0	0	0	0	0	0	0	4	4	0	0	0	0	0	0	0	0	0	0	0	0	0	0	0	0	3	0	0	0	0	0	9	5	0	0	0
ASV 534	0	0	0	0	0	0	0	0	0	0	0	0	0	0	0	0	0	0	0	0	0	0	0	0	0	0	0	0	0	0	0	0	0	0	0	0	0	0	0	0	0	0	0	0	0	0	0	0	0
ASV 535	0	0	0	0	0	0	0	0	6	0	57	0	0	0	0	0	0	0	0	0	2	0	0	0	0	0	0	0	0	0	0	0	0	0	0	0	0	0	0	0	0	0	0	0	0	0	0	0	0
ASV 536	0	0	0	0	0	0	0	0	0	0	2	0	0	0	0	0	0	0	0	0	35	13	30	0	0	0	13	42	0	0	0	0	0	0	0	0	1	3	10	0	0	0	0	0	11	3	0	0	0
ASV 537	0	0	0	0	0	4	0	0	0	0	0	0	0	0	0	0	0	0	0	2	0	0	0	0	0	0	0	0	0	0	2	1	0	0	0	0	0	0	0	0	0	3	2	15	0	0	0	0	0
ASV 538	0	0	0	0	0	0	0	0	0	0	0	0	0	0	0	0	0	0	0	0	0	0	0	0	0	0	0	0	0	0	0	0	0	0	0	0	0	0	0	0	0	0	0	0	0	0	0	0	0
ASV 539	0	0	0	0	0	0	0	0	0	0	0	0	0	0	0	0	0	0	0	0	0	0	0	0	0	0	0	0	0	0	0	0	0	0	0	0	0	0	0	0	0	0	0	0	0	0	0	0	0
ASV 540	0	0	0	0	0	0	0	22	0	0	0	0	0	0	0	0	0	0	0	4	0	0	0	0	0	0	0	0	0	1	13	15	0	0	0	0	0	0	0	0	0	0	0	2	0	0	0	0	0
ASV 541	0	0	0	1	3	0	0	0	5	0	0	0	0	0	0	0	0	0	0	0	41	11	0	25	0	0	0	0	0	0	0	0	0	0	9	0	13	0	0	6	0	0	0	0	125	30	33	266	693
ASV 542	0	0	0	1	2	0	0	0	3	0	5	0	0	0	0	0	0	0	0	0	106	26	0	20	0	0	0	0	2	0	0	0	0	0	2	0	0	0	0	12	0	0	0	0	334	125	103	12	22
ASV 543	0	0	0	103	0	0	0	0	0	0	0	0	0	0	0	0	0	0	0	0	4	0	0	0	0	0	45	0	38	0	0	0	0	0	0	0	0	0	20	0	0	0	16	0	2	0	0	0	0
ASV 544	0	0	0	0	0	0	0	0	0	0	0	0	0	0	0	0	0	0	0	0	0	0	0	0	0	0	0	0	0	3	1	0	0	0	0	0	0	0	0	0	0	0	0	1	0	0	0	0	0
ASV 545	0	0	0	0	0	0	0	0	0	0	0	0	0	0	0	0	0	0	0	0	0	0	0	0	2	0	0	0	0	0	0	0	0	0	0	3	0	0	0	0	0	0	0	2	0	0	0	0	2
ASV 546	0	0	0	0	0	0	0	1	0	0	0	0	0	0	0	0	0	0	0	0	0	0	0	0	0	0	0	0	0	1	1	0	0	0	0	0	0	0	0	0	0	0	0	0	0	0	0	0	0
ASV 547	0	0	0	0	0	0	0	0	0	0	0	0	0	0	0	0	0	0	0	2	0	0	0	0	0	0	0	0	0	1	1	0	0	0	0	0	0	0	0	0	0	0	0	2	0	0	0	0	2
ASV 548	0	0	0	0	0	0	0	3	6	0	0	0	0	0	0	0	0	23	0	2	2	0	2	8	0	0	0	0	0	1	8	16	0	0	0	0	0	0	0	0	0	6	3	7	2	2	0	0	2
ASV 549	0	0	5	4	0	0	0	0	1	77	0	7	0	0	0	0	0	0	0	0	0	0	0	0	0	0	3	0	8	0	0	0	0	0	0	0	0	0	9	0	0	0	0	0	0	0	0	0	0
ASV 550	0	0	0	0	0	0	0	0	0	0	0	0	0	0	0	0	0	0	0	0	0	0	0	0	0	0	0	0	0	0	0	0	0	0	0	0	0	0	0	0	0	0	0	0	0	0	0	0	0
ASV 551	0	0	0	0	0	9	0	0	5	0	0	0	0	0	0	0	0	4	0	13	0	0	4	14	0	0	0	0	0	53	50	8	0	0	4	0	0	0	0	0	0	0	0	1	2	0	2	0	6
ASV 552	0	0	0	0	0	0	0	0	0	0	0	0	0	0	0	0	0	0	0	2	0	0	0	0	0	0	0	5	0	0	0	0	0	0	0	0	0	0	0	0	0	0	0	0	0	0	0	0	0
ASV 553	0	0	0	0	0	0	0	0	0	0	0	0	0	0	0	0	0	0	0	0	0	0	0	0	0	0	0	0	0	4	1	0	0	0	0	0	0	0	0	0	0	0	0	0	0	0	0	4	2
ASV 554	0	0	0	0	0	0	0	0	0	0	0	0	0	0	0	0	0	0	0	5	0	0	2	13	0	0	0	0	0	0	0	0	0	0	0	0	0	0	0	0	0	0	3	1	4	0	0	0	0
ASV 555	0	0	0	0	0	0	0	0	0	0	0	0	0	0	0	0	0	0	0	0	4	0	0	0	0	0	0	0	0	0	0	0	0	0	2	0	0	0	0	0	0	0	0	0	0	0	0	0	0
ASV 556	0	0	0	0	0	0	0	0	0	0	0	0	0	0	0	0	0	0	0	0	0	2	2	0	0	0	0	0	0	0	1	0	0	0	9	0	0	0	0	0	0	0	0	0	0	0	0	0	0
ASV 557	0	0	0	0	0	0	0	0	0	0	2	0	0	0	0	0	0	0	0	0	2	0	0	1	0	0	0	0	0	0	0	0	0	0	0	0	1	0	0	0	0	0	0	0	2	0	0	0	0
ASV 558	0	0	0	0	0	9	0	0	0	0	0	0	0	0	0	0	0	0	0	0	0	0	2	0	0	0	0	0	0	9	12	5	0	0	0	0	0	0	0	0	0	0	9	15	0	0	0	0	0
ASV 559	0	0	0	0	0	0	0	0	0	0	0	0	0	0	0	0	0	0	0	0	0	0	0	0	0	0	0	0	0	0	0	2	0	0	0	0	0	0	0	0	0	0	0	0	0	0	0	0	0
ASV 560	0	0	0	0	0	0	0	0	0	0	0	0	0	0	0	0	0	0	0	0	0	0	0	1	0	0	0	0	0	0	0	0	0	0	0	0	0	0	0	0	0	0	0	0	2	0	0	0	0
ASV 561	0	0	0	0	0	0	0	0	1	4	2	0	0	0	0	0	0	0	0	0	0	0	0	0	0	0	0	0	0	0	0	0	0	0	0	0	0	0	0	0	0	0	0	0	0	0	0	5	2
ASV 562	0	0	0	0	0	0	0	0	0	0	0	0	0	0	0	0	0	0	0	7	0	0	0	0	0	0	0	0	0	8	7	0	0	0	0	0	0	0	0	0	0	0	0	0	0	0	0	0	0
ASV 563	0	0	0	0	0	0	0	0	0	0	0	0	0	0	0	0	0	0	0	0	2	2	0	0	0	0	0	0	0	0	0	0	0	0	0	0	0	0	0	0	0	0	0	0	13	3	2	0	7
ASV 564	0	0	0	0	0	0	0	0	0	0	0	0	0	0	0	0	0	0	0	0	0	0	0	0	0	0	0	0	0	0	0	0	0	0	0	0	0	0	0	0	0	0	0	0	0	0	0	0	0
ASV 565	0	0	1	120	0	0	0	0	0	0	0	0	0	0	0	0	0	0	0	0	2	2	0	4	0	0	0	0	18	0	0	0	0	0	13	0	0	0	31	0	0	0	4	0	28	10	13	0	0
ASV 566	0	0	0	0	0	0	0	0	0	0	0	0	0	0	0	0	0	0	0	0	0	0	0	0	0	0	1	1	1	0	0	0	0	0	0	0	0	0	0	0	0	0	0	0	2	0	0	0	0
ASV 567	0	0	0	0	0	0	0	0	13	4	586	0	0	0	0	0	0	0	0	0	0	0	0	1	0	0	0	0	0	0	0	0	1	0	0	66	474	0	0	0	0	0	0	0	0	0	0	0	0
ASV 568	0	0	0	0	0	0	0	0	0	0	0	0	0	0	0	0	0	0	0	0	0	0	0	0	0	0	0	0	0	0	0	0	0	0	0	0	0	0	0	0	0	0	0	0	0	0	0	0	0
ASV 569	0	0	0	0	0	0	0	0	33	115	44	2	0	0	0	0	0	0	0	0	8	4	0	19	0	0	0	0	0	0	0	0	4	0	89	81	590	0	2	0	0	0	0	0	2	0	0	60	56
ASV 570	0	0	0	0	0	4	0	164	0	0	0	0	0	0	0	0	0	0	0	2	0	0	0	0	0	0	0	0	0	1	1	1	0	0	0	0	0	0	0	0	0	0	0	1	0	0	0	0	0
ASV 571	0	0	0	0	0	0	0	0	22	59	168	7	0	0	0	0	0	0	0	0	4	4	0	85	0	0	0	0	0	0	0	0	21	0	70	6	73	0	0	0	0	0	0	0	9	3	4	34	33
ASV 572	1	0	3	0	0	0	0	5	0	0	0	0	0	0	0	4	0	0	0	0	0	0	0	0	0	0	0	0	0	0	0	0	0	11	0	0	0	3	0	0	0	0	0	0	0	0	0	0	0
ASV 573	0	0	0	0	0	0	0	0	0	0	0	0	0	0	0	0	0	0	0	0	0	0	0	0	0	0	0	0	0	0	0	0	0	0	0	0	0	0	0	0	0	0	0	0	0	0	0	0	0
ASV 574	0	0	0	0	0	0	0	0	0	0	0	0	0	0	0	0	0	0	0	0	0	0	0	0	0	0	0	0	0	0	0	0	0	0	0	0	0	0	0	0	0	0	0	0	0	0	2	0	0
ASV 575	0	0	0	0	0	0	0	0	0	0	0	0	0	0	0	0	0	0	0	0	2	0	0	0	0	0	0	0	0	0	0	0	0	21	0	0	0	0	0	0	0	0	0	0	4	0	0	0	0
ASV 576	0	0	0	0	0	0	0	0	0	0	0	0	0	0	0	0	0	0	0	0	0	0	2	3	0	0	0	0	0	0	0	0	0	0	0	0	0	0	0	0	0	0	0	0	0	0	0	0	0
ASV 577	0	0	1	6	0	0	0	0	10	29	143	2	0	0	0	0	0	0	0	0	8	2	0	9	0	0	0	0	3	0	0	0	1	0	17	0	0	0	0	0	0	0	0	0	4	8	0	89	87
ASV 578	0	0	0	0	0	0	0	0	0	0	0	0	0	0	0	0	0	0	0	0	0	0	0	7	0	0	0	0	0	0	0	0	0	0	0	0	0	0	0	0	0	0	0	0	0	0	0	2	0
ASV 579	0	0	9	67	3	0	0	0	129	84	302	7	0	0	0	0	0	0	0	0	4	2	0	27	0	0	0	0	0	0	0	0	5	0	2	0	0	0	5	0	0	0	0	0	13	0	0	0	7
ASV 580	0	0	0	0	0	0	0	0	0	0	0	0	0	0	0	0	0	12	0	0	0	0	0	0	0	0	0	0	0	4	6	10	0	0	0	0	0	0	0	0	0	3	0	1	0	0	0	0	0
ASV 581	0	0	0	0	0	0	0	0	0	0	0	0	0	0	0	0	0	0	0	0	0	0	0	0	0	0	0	0	0	0	0	0	0	0	0	0	0	0	0	0	0	0	0	0	0	0	0	0	0
ASV 582	0	0	0	0	0	0	0	0	15	2	7	2	0	0	0	0	0	0	0	2	0	2	4	6	0	0	0	0	0	0	0	0	0	0	2	0	0	0	0	0	0	0	0	0	0	0	0	3	9
ASV 583	0	0	0	0	0	0	0	0	0	0	0	0	0	0	0	0	0	0	0	0	0	0	0	0	0	0	0	0	1	0	0	0	0	0	0	0	0	0	0	0	0	0	0	0	2	0	0	2	2
ASV 584	0	0	0	0	0	0	0	0	1	0	2	0	0	0	0	0	0	0	0	0	211	37	15	0	0	1	24	4	0	0	0	0	0	0	0	0	0	0	0	1	0	0	0	0	37	5	7	0	15
ASV 585	0	0	0	0	0	0	0	0	3	0	9	0	0	0	3	0	0	0	0	0	0	0	0	0	0	0	0	0	0	0	0	0	0	0	2	0	1	4	0	0	0	0	0	1	4	0	0	0	0
ASV 586	0	0	0	0	0	0	0	0	0	0	0	0	0	0	0	0	0	9	0	5	0	0	2	0	0	0	0	0	0	14	13	1	0	0	0	0	0	0	0	0	0	3	10	6	0	0	0	0	0
ASV 587	0	0	0	0	0	0	0	0	0	0	0	0	0	0	0	0	0	0	0	0	21	11	0	0	0	0	0	0	0	0	0	0	0	0	0	0	0	0	0	0	0	0	0	6	8	0	0	0	0
ASV 588	0	0	0	0	0	0	0	0	0	0	0	0	0	0	0	0	0	0	0	0	0	0	0	0	0	0	0	2	0	0	0	0	0	0	0	0	0	0	0	0	0	0	0	0	0	0	0	0	0
ASV 589	0	0	0	0	0	0	0	0	0	0	0	0	0	0	0	0	0	0	0	0	0	0	0	0	0	0	0	0	0	0	0	0	0	0	0	0	0	0	0	0	0	0	0	0	0	0	0	0	0
ASV 590	0	0	0	0	31	0	0	2	0	0	0	0	0	0	0	0	0	0	282	56	0	0	0	1	9	0	0	0	0	1	0	3	0	0	2	0	0	0	2	24	12	251	9	0	2	0	0	0	0
ASV 591	0	0	0	0	0	0	0	0	0	0	0	0	0	0	0	0	0	0	0	4	0	0	0	0	0	0	0	0	0	0	0	0	0	0	0	0	0	0	0	0	0	0	0	0	0	0	0	0	0
ASV 592	0	0	0	0	0	0	0	0	2	0	0	0	0	0	0	0	0	0	3	0	0	0	5	0	0	0	0	0	0	0	0	0	0	0	0	0	0	0	1	0	0	0	2	9	2	0	0	2	0
ASV 593	0	0	0	0	0	0	0	0	8	0	366	2	0	0	0	0	0	0	0	0	2	0	0	1	0	0	0	0	0	0	0	0	0	0	0	0	0	0	0	0	0	0	0	0	4	0	0	0	0
ASV 594	0	0	0	0	0	0	0	0	0	0	0	0	0	0	0	0	0	0	0	2	0	0	0	0	0	0	0	0	0	0	0	1	0	0	0	0	0	0	0	0	0	0	0	0	0	0	0	0	0
ASV 595	0	0	0	1	0	0	0	0	1	0	0	0	0	0	0	0	0	0	0	0	2	0	0	0	0	0	0	0	0	0	0	0	0	0	0	0	0	0	0	0	0	0	0	0	0	0	0	0	2
ASV 596	0	0	0	0	0	4	0	0	0	0	0	0	0	0	0	0	0	0	0	4	0	0	7	1	0	0	0	0	0	34	16	1	1	0	0	0	0	0	0	0	0	0	0	0	0	0	0	0	0
ASV 597	0	0	0	4	0	0	0	0	0	0	0	0	0	0	0	0	0	0	7	2	0	0	0	14	0	0	0	0	0	0	0	0	0	0	0	0	0	0	0	0	0	3	3	20	2	0	0	0	4
ASV 598	0	0	0	0	0	0	0	0	8	0	0	0	0	0	0	0	0	0	0	0	0	0	0	0	0	0	0	0	0	0	0	0	0	0	0	0	0	0	0	0	0	0	0	0	0	2	0	0	0
ASV 599	0	0	0	0	0	0	0	0	0	0	0	0	0	0	0	0	0	0	0	0	0	2	0	1	0	0	0	0	0	0	0	0	1	0	0	0	0	0	0	0	0	0	0	0	0	0	0	4	0
ASV 600	0	0	0	0	0	31	0	0	0	0	0	0	0	0	0	0	0	102	0	0	0	0	0	0	0	0	0	0	0	60	37	0	0	0	0	0	0	0	0	0	0	6	34	119	0	0	0	0	0
ASV 601	0	0	2	3	0	0	0	0	3	2	0	0	1	0	0	0	0	0	0	0	0	0	0	0	0	0	0	0	0	0	1	0	0	0	2	16	64	0	2	0	0	0	0	0	7	0	0	5	13
ASV 602	0	0	0	59	0	0	0	0	0	5	16	0	0	0	0	0	0	0	0	0	0	0	0	3	0	2	0	4	20	0	0	0	0	0	0	0	8	0	28	0	0	0	5	0	2	0	0	0	0
ASV 603	0	0	0	0	0	0	0	0	19	0	0	0	0	0	0	0	0	0	0	0	0	0	0	0	0	0	0	0	0	0	0	0	0	0	0	0	0	0	0	0	0	0	0	0	0	0	0	0	0
ASV 604	0	0	0	5	0	0	0	0	5	0	30	0	0	0	0	0	0	0	0	0	0	0	0	10	0	0	2	0	0	0	0	0	0	0	0	0	0	3	0	0	0	0	0	0	7	0	0	19	15
ASV 605	0	0	0	0	0	0	0	0	4	0	0	0	0	0	0	0	0	0	0	0	0	0	4	4	6	0	0	0	0	0	1	0	0	0	2	0	0	0	0	0	0	0	0	0	0	0	0	2	0
ASV 606	0	0	0	1	0	0	0	0	6	0	4	0	0	0	0	0	0	0	0	0	4	0	2	13	0	1	19	5	0	0	0	0	0	0	2	0	0	0	0	0	0	0	0	0	0	3	0	118	154
ASV 607	0	0	0	0	0	0	0	0	33	106	14	2	0	0	0	0	0	0	0	0	12	6	0	50	0	0	0	0	0	0	0	0	9	0	131	0	0	0	21	0	0	0	0	0	13	5	0	0	2
ASV 608	0	0	0	0	0	0	0	0	0	0	0	0	0	0	0	0	0	0	0	0	4	4	0	0	0	0	0	0	0	0	0	0	0	0	0	0	0	0	0	0	0	0	0	0	0	0	0	0	0
ASV 609	0	0	0	0	0	0	0	0	11	0	4	0	0	0	0	0	0	0	0	0	8	2	2	36	0	0	0	0	0	0	7	3	0	0	17	0	1	0	0	0	0	3	0	0	17	3	0	3	15
ASV 610	0	0	0	0	0	0	0	0	0	0	0	0	0	0	0	0	0	0	0	0	0	0	0	0	0	0	0	0	0	0	0	0	0	0	0	0	0	0	0	0	0	0	2	0	2	0	0	0	0
ASV 611	0	0	0	17	0	0	0	0	0	0	153	0	0	0	0	0	0	0	0	0	16	2	2	10	0	1	59	12	0	0	0	0	0	0	0	0	0	0	0	0	0	0	0	0	4	0	2	7	41
ASV 612	0	0	0	0	0	0	0	0	1	0	0	0	0	0	0	0	0	0	0	0	0	2	0	0	0	0	0	0	0	0	0	0	0	0	0	0	1	0	0	0	0	0	0	1	0	0	0	0	0
ASV 613	0	0	0	0	0	0	0	0	0	0	0	0	0	0	0	0	0	0	0	0	0	0	0	0	0	0	0	0	0	0	0	0	0	0	0	0	0	0	0	0	0	0	0	0	0	0	0	0	0
ASV 614	0	0	0	70	0	0	0	8	9	127	110	0	1	0	0	0	0	0	0	0	21	0	0	10	0	0	0	0	0	0	0	0	0	0	15	0	0	0	9	0	0	0	0	0	7	0	0	0	15
ASV 615	0	0	0	0	0	0	0	0	1	0	2	0	0	0	0	0	0	0	0	0	2	0	2	0	0	0	1	0	0	4	2	0	0	0	4	0	0	0	0	0	0	0	0	0	6	0	0	0	0
ASV 616	0	0	0	0	0	0	0	0	0	0	0	0	0	0	0	0	0	0	0	0	0	0	0	0	0	0	0	0	0	0	0	0	0	0	0	0	0	0	0	0	0	0	0	0	0	0	0	0	0
ASV 617	1	1	0	11	0	0	0	0	3	0	0	0	0	0	13	0	0	0	0	0	0	0	0	0	0	0	0	2	2	0	0	0	0	0	0	0	0	6	0	0	0	0	0	0	2	0	0	0	0
ASV 618	0	0	0	0	0	5	0	0	0	0	0	0	0	0	0	0	0	0	0	0	0	0	0	0	0	0	0	0	0	1	2	0	0	0	0	0	0	0	0	0	0	0	0	0	0	0	0	0	0
ASV 619	0	0	0	0	0	0	0	0	9	0	0	0	0	0	0	0	0	0	0	0	2	0	0	0	0	0	0	0	0	0	0	0	0	0	0	0	0	0	0	0	0	0	0	0	0	0	0	2	0
ASV 620	0	0	0	0	0	0	0	0	0	0	0	0	0	0	0	0	0	0	0	0	0	0	0	0	0	0	0	0	0	0	0	0	0	0	0	0	0	0	0	0	0	0	0	0	0	0	0	0	0
ASV 621	0	0	0	0	1	0	0	0	0	0	0	0	0	0	0	0	0	0	0	0	42	7	68	1	0	1	70	26	0	1	0	0	0	0	0	0	0	0	1	42	3	0	0	0	13	8	2	0	17
ASV 622	0	0	0	6	0	0	0	0	3	0	0	0	0	0	0	0	0	0	0	0	2	0	0	0	0	0	3	0	11	0	0	0	0	0	0	0	0	0	0	0	0	0	0	0	4	0	0	0	0
ASV 623	0	0	0	0	0	0	0	0	0	0	0	0	0	0	0	0	0	0	0	0	0	0	0	0	0	0	0	0	0	0	0	0	0	0	0	0	0	0	0	0	0	0	0	0	0	0	0	0	0
ASV 624	0	0	0	0	0	0	0	28	0	0	0	0	0	0	0	0	0	4	0	7	0	0	2	0	0	0	0	0	0	1	11	27	0	0	0	0	0	0	0	0	0	0	2	3	0	0	0	4	0
ASV 625	0	0	0	0	0	0	0	7	0	0	0	0	0	0	0	0	0	0	2	0	0	0	0	0	0	0	0	0	0	3	1	4	0	0	0	0	0	0	0	0	0	0	0	0	0	0	0	0	0
ASV 626	0	0	0	0	0	0	0	0	0	0	0	0	0	0	0	0	0	0	0	0	0	0	0	0	0	0	0	0	0	0	0	0	0	0	2	0	0	0	0	0	0	0	0	0	2	0	0	0	0
ASV 627	0	0	0	0	0	0	0	7	0	2	2	0	0	0	0	0	0	0	0	4	2	0	0	0	0	0	0	0	0	0	0	0	0	0	0	0	0	0	0	0	0	49	95	178	0	0	0	9	8
ASV 628	0	0	0	0	0	0	0	0	0	0	0	0	0	0	0	0	0	0	0	0	0	0	0	0	0	0	0	0	0	0	0	0	0	0	0	0	0	0	0	0	0	0	0	0	0	0	0	0	0
ASV 629	0	0	0	0	0	0	0	0	0	0	0	0	0	0	0	0	0	0	0	0	0	0	0	0	0	0	0	0	0	0	0	0	0	0	0	0	0	0	0	0	0	0	0	0	0	0	0	0	0
ASV 630	0	0	0	0	0	0	0	0	0	0	0	0	0	0	0	0	0	0	0	0	2	2	2	22	0	0	0	0	0	0	0	0	0	0	2	0	0	0	0	0	0	0	0	0	4	0	0	2	2
ASV 631	0	0	0	0	0	0	0	0	0	0	0	0	0	0	0	0	0	0	0	0	0	0	0	0	0	0	0	0	0	0	0	0	0	0	0	0	0	0	0	0	0	0	0	0	0	0	0	0	0
ASV 632	0	0	0	0	0	0	0	0	4	0	0	0	0	0	0	0	0	0	0	0	6	0	2	3	0	0	0	0	0	0	0	0	0	0	0	0	1	0	0	0	0	0	0	0	9	0	0	0	0
ASV 633	0	0	0	0	0	5	0	0	1	0	0	0	0	0	0	0	0	32	0	2	0	0	0	0	0	0	0	0	0	10	29	4	0	0	0	0	1	0	0	0	0	0	0	13	0	0	0	0	0
ASV 634	0	0	0	0	0	0	0	0	0	0	0	0	0	0	0	0	0	0	0	0	0	0	3	0	0	0	0	0	0	0	0	0	0	0	0	0	0	0	0	0	0	0	0	3	0	0	0	0	0
ASV 635	0	0	2	295	0	0	0	0	0	4	4	2	1	0	0	0	0	0	0	0	4	0	0	3	0	0	0	0	0	0	0	0	0	0	0	0	0	0	22	0	0	0	0	0	0	0	2	0	0
ASV 636	0	0	0	0	0	0	0	0	10	0	0	0	0	0	0	0	0	0	0	0	0	0	0	0	0	0	0	0	0	0	0	1	0	0	0	0	0	0	0	0	0	0	0	0	0	0	0	0	0
ASV 637	0	0	0	0	0	0	0	0	0	0	0	0	0	0	0	0	0	0	0	0	0	0	0	0	0	0	0	0	0	0	0	0	0	0	0	0	0	0	0	0	0	0	0	0	0	0	0	0	0
ASV 638	1	0	2	9	0	0	0	1	0	2	101	9	3	1	1	2	1	0	0	0	10	9	0	112	0	1	1	1	5	0	0	0	19	4	70	0	0	2	0	0	0	0	0	0	0	0	0	3	20
ASV 639	0	0	0	0	0	0	0	0	0	0	0	0	0	0	0	0	0	0	0	0	0	0	0	0	0	0	0	0	0	0	0	1	0	0	0	0	0	0	0	0	0	0	0	0	0	0	0	0	0
ASV 640	0	0	0	0	0	0	0	0	0	0	0	0	0	0	0	0	0	0	0	0	0	0	0	0	0	0	0	0	0	1	0	0	0	0	0	0	0	0	0	0	0	0	0	0	0	0	0	0	0
ASV 641	0	0	0	0	0	0	0	0	0	0	0	0	0	0	0	0	0	0	0	0	0	0	0	0	0	0	0	0	0	0	0	0	0	0	0	0	0	0	0	0	0	0	0	0	0	0	0	0	0
ASV 642	0	0	0	0	0	0	0	0	0	0	0	0	0	0	0	0	0	0	0	0	0	0	0	0	0	0	0	0	0	0	1	0	0	0	0	0	0	0	0	0	0	0	0	0	0	0	0	2	0
ASV 643	2	0	0	107	0	0	6	0	12	0	0	0	0	0	0	0	1	0	0	0	2	2	0	6	0	0	3	3	18	0	0	0	0	0	2	0	0	0	11	0	0	0	8	0	37	5	2	10	9
ASV 644	0	0	0	0	0	0	0	0	0	0	0	0	0	0	0	0	0	0	0	4	0	0	0	0	0	0	0	0	0	1	4	7	0	0	0	0	0	0	0	0	0	0	2	0	0	4	0	0	0
ASV 645	0	0	0	0	0	0	0	0	0	0	0	0	0	0	0	0	0	0	0	0	0	0	0	0	0	0	0	0	0	0	0	0	0	0	0	0	0	0	0	0	0	0	0	0	0	0	0	0	0
ASV 646	0	0	0	0	0	0	0	0	0	0	1	0	0	0	0	0	0	0	0	0	0	0	0	0	0	0	0	0	0	0	0	0	0	0	0	0	0	0	0	0	0	0	0	0	0	0	0	0	0
ASV 647	0	0	0	2	0	0	0	0	0	0	0	0	0	0	0	0	0	0	0	11	0	0	2	13	0	0	0	0	0	0	1	1	0	0	4	0	0	0	0	0	0	28	56	147	2	0	0	2	12
ASV 648	0	0	0	0	0	0	0	0	3	0	2	0	0	0	0	0	0	0	0	0	2	0	0	0	0	0	1	0	0	0	0	0	0	0	0	0	0	0	0	0	0	0	0	0	2	0	0	0	6
ASV 649	0	0	0	0	0	0	0	0	0	0	0	0	0	0	0	0	0	0	0	0	0	0	0	0	0	0	0	0	0	0	0	0	0	0	0	0	0	0	0	0	0	0	0	0	0	0	0	3	0
ASV 650	0	0	0	0	0	0	0	0	0	0	0	0	0	0	0	0	0	0	0	0	0	0	0	0	0	0	0	0	0	0	0	0	0	0	0	0	0	0	0	0	0	0	0	0	0	0	0	0	0
ASV 651	0	0	0	0	0	0	0	0	9	0	0	0	0	0	0	0	0	0	0	0	2	0	2	1	0	0	0	0	0	5	0	2	0	0	0	0	0	0	0	0	0	0	0	0	0	0	0	0	0
ASV 652	0	0	0	1	0	0	0	0	1	0	0	0	0	0	0	0	0	0	0	4	22	11	4	4	20	0	0	0	0	5	4	1	0	1	2	0	3	0	1	0	0	3	0	0	9	10	0	3	4
ASV 653	0	0	0	0	0	0	0	0	4	0	0	0	0	0	0	0	0	0	0	0	490	232	9	1	0	0	1	1	0	0	0	0	1	0	0	0	0	0	0	0	0	0	0	0	72	18	20	7	20
ASV 654	0	0	0	0	0	0	0	0	0	0	0	0	0	0	0	0	0	0	0	0	2	0	0	7	0	0	0	0	1	0	0	0	0	0	0	0	0	0	0	0	0	0	0	0	7	0	0	0	2
ASV 655	0	0	0	0	0	0	0	0	3	5	23	0	0	0	0	0	0	0	0	0	0	0	0	4	0	0	0	0	0	0	0	0	0	0	0	1	56	0	0	0	0	0	0	0	2	0	2	0	2
ASV 656	0	2	0	0	0	0	0	0	0	0	0	0	0	0	0	0	0	0	0	0	0	0	0	0	0	1	0	0	0	0	0	3	0	0	0	0	0	0	2	0	0	0	0	0	0	0	0	0	0
ASV 657	0	0	0	0	0	0	0	0	0	0	2	0	0	0	0	0	0	0	0	0	141	55	999	7	0	0	0	0	0	0	0	0	0	0	0	0	0	0	0	0	0	0	0	0	13	5	6	7	17
ASV 658	0	0	0	0	0	0	0	0	0	0	0	0	0	0	0	0	0	0	0	0	0	0	0	0	0	0	0	0	0	3	6	0	0	0	0	0	0	0	0	0	0	0	0	0	0	0	0	0	0
ASV 659	0	0	2	0	0	0	0	0	62	59	0	119	1	0	0	0	0	0	0	0	8	0	0	0	0	0	0	0	0	0	0	0	23	0	0	0	0	0	12	49	0	0	0	0	4	0	0	50	30
ASV 660	0	0	0	26	0	0	0	0	9	0	9	0	0	0	0	0	0	0	0	0	12	0	0	4	0	0	0	0	7	0	0	0	0	0	0	0	0	0	3	0	0	0	0	0	0	0	0	10	24
ASV 661	0	0	0	108	0	0	0	0	0	0	0	0	0	0	0	0	0	0	0	0	4	2	0	1	0	0	3	5	0	0	0	0	0	0	0	0	0	0	5	2	0	0	0	0	22	3	2	0	4
ASV 662	0	0	0	20	0	0	0	0	4	5	21	0	0	0	0	0	0	0	0	0	4	0	6	26	0	0	10	9	8	0	0	0	0	0	192	0	7	0	0	0	0	0	0	0	11	10	0	0	2
ASV 663	0	0	0	1	0	0	0	0	0	0	0	0	0	0	0	0	0	0	0	0	0	0	0	0	0	0	0	0	0	0	0	0	0	0	0	0	0	0	0	0	0	0	0	0	0	3	0	0	0
ASV 664	0	0	0	0	0	0	0	0	0	0	0	0	0	0	0	0	0	0	0	0	0	0	15	0	0	0	0	0	0	0	0	0	0	0	0	0	0	0	0	0	0	0	0	0	0	0	0	0	0
ASV 665	0	0	0	0	11	0	0	0	17	2	71	0	0	0	0	0	0	0	0	0	65	6	0	65	0	6	0	7	0	0	0	0	0	0	6	0	0	0	0	36	0	0	0	0	229	70	41	5	9
ASV 666	0	0	0	0	0	11	0	0	0	0	4	0	0	0	0	0	0	0	0	0	0	0	0	0	0	0	0	0	0	0	1	12	0	0	0	0	0	0	0	0	0	0	0	0	0	0	0	0	0
ASV 667	0	0	0	0	0	0	0	0	0	0	2	0	0	0	0	0	0	0	0	0	0	0	0	1	0	0	0	0	0	0	1	0	0	0	0	0	0	0	151	0	0	3	0	0	0	0	0	0	0
ASV 668	0	0	0	0	0	5	0	0	0	5	0	2	0	0	0	0	0	0	0	7	2	0	0	4	0	0	0	0	0	1	1	3	1	0	0	0	0	0	0	0	0	0	0	12	0	0	0	0	2
ASV 669	0	0	0	0	0	0	0	0	6	11	21	2	0	0	0	0	0	0	0	0	12	0	0	12	0	0	1	0	0	0	0	0	1	0	4	0	0	0	2	0	0	0	0	0	28	5	7	7	17
ASV 670	0	0	0	0	0	0	0	0	0	0	5	0	0	0	0	0	0	16	0	4	2	0	2	7	0	0	0	0	0	0	2	4	0	0	0	0	0	0	0	0	0	3	12	19	2	2	0	0	0
ASV 671	0	0	0	0	0	0	5	7	0	0	1	0	0	0	0	0	0	0	0	0	0	0	0	0	0	0	0	0	0	0	0	1	0	0	0	0	0	0	0	0	0	0	0	0	0	0	0	0	0
ASV 672	0	0	0	0	0	2	0	0	0	0	0	0	0	0	0	0	0	0	24	7	0	0	0	0	0	0	0	0	0	4	2	0	0	0	0	0	0	0	1	0	0	0	0	0	0	0	0	0	0
ASV 673	0	0	3	0	0	0	0	0	0	5	0	0	0	0	0	0	0	0	0	0	8	2	0	0	0	0	0	0	0	0	0	0	0	0	2	0	0	0	0	0	0	0	0	0	13	0	9	0	4
ASV 674	0	0	0	0	0	0	0	2	0	0	0	0	0	0	0	0	0	0	0	0	0	0	0	0	0	0	0	0	0	0	0	0	0	0	0	0	0	0	0	0	0	0	0	0	0	0	0	0	0
ASV 675	0	0	0	36	0	0	0	0	0	0	0	0	0	0	0	0	0	0	0	0	0	0	0	0	0	0	0	0	6	0	0	1	0	0	2	0	0	0	8	0	0	0	1	0	0	0	0	0	0
ASV 676	0	0	0	0	0	0	0	0	45	14	23	5	0	0	0	0	0	0	0	0	2	2	0	81	0	0	7	9	0	0	0	0	0	0	6	6	12	0	5	2	49	0	0	0	2	0	0	65	125
ASV 677	0	0	0	0	0	0	0	0	0	7	0	0	0	0	0	0	0	0	0	0	0	0	0	3	0	0	0	0	0	0	0	0	0	0	0	0	0	0	0	0	0	0	0	0	0	0	0	5	7
ASV 678	0	0	0	0	0	0	0	0	0	0	0	0	0	0	0	0	0	0	0	0	0	0	0	0	0	0	0	0	0	0	0	0	0	0	0	0	0	0	0	0	0	0	0	0	0	0	0	0	0
ASV 679	2	0	0	0	0	2	0	0	0	0	0	0	0	0	0	0	0	0	0	0	0	0	0	0	0	0	0	2	0	0	0	21	0	33	0	0	0	0	0	0	0	0	2	3	0	0	0	0	0
ASV 680	0	0	0	0	0	2	0	5	0	0	0	0	0	0	0	0	0	0	0	2	0	0	0	0	0	0	0	0	0	22	15	2	0	0	0	0	1	0	0	0	0	3	0	1	0	0	0	0	0
ASV 681	0	0	0	0	0	0	0	0	0	0	0	0	0	0	0	0	0	0	0	0	0	0	0	0	0	0	0	0	0	0	0	0	0	0	0	0	0	0	0	0	0	0	0	0	0	0	0	0	0
ASV 682	0	0	0	0	0	0	0	0	0	0	0	0	0	0	0	0	0	0	0	0	0	0	0	0	0	0	0	0	0	1	5	1	0	0	0	0	0	0	0	0	0	0	0	0	0	0	0	0	0
ASV 683	0	0	0	0	0	0	0	0	0	0	0	0	1	0	0	0	0	12	5	0	0	0	0	0	8	0	0	0	0	0	0	8	0	0	0	0	0	0	0	0	0	0	0	0	0	0	0	0	0
ASV 684	0	0	0	1	0	0	0	0	1	5	3	0	0	0	0	0	0	0	0	0	0	0	0	4	0	0	2	0	0	0	0	0	0	0	0	1	8	0	0	0	0	0	0	0	0	0	0	0	0
ASV 685	0	0	0	0	0	0	0	0	4	0	0	0	0	0	0	0	0	0	0	4	2	0	6	11	0	0	0	0	0	0	2	2	0	0	4	0	0	0	0	0	0	0	0	0	0	0	0	0	2
ASV 686	0	0	0	0	0	0	0	0	0	0	0	0	0	0	0	0	0	0	0	2	0	0	0	0	0	0	0	0	0	4	0	0	0	0	0	0	0	0	0	0	0	0	0	0	0	0	0	0	0
ASV 687	0	0	0	0	0	0	0	4	0	0	0	0	0	0	0	0	0	7	0	0	8	0	0	0	0	0	0	0	0	3	0	0	0	0	0	0	1	0	0	0	0	0	0	0	0	0	0	0	0
ASV 688	0	0	0	0	0	0	0	0	3	0	0	0	0	0	0	0	0	0	0	0	0	0	0	0	0	0	2	0	0	0	0	0	0	0	0	0	0	0	0	0	0	0	0	0	0	3	0	0	9
ASV 689	0	0	0	0	0	0	0	0	0	0	0	0	0	0	0	0	0	0	0	0	10	4	0	1	0	0	0	0	0	0	0	0	0	0	0	0	3	0	0	0	0	0	0	0	4	0	0	0	0
ASV 690	0	0	1	38	0	0	0	0	11	0	40	0	0	0	0	0	0	0	0	0	2	2	0	19	0	0	3	0	27	0	0	0	1	0	2	0	0	0	16	0	0	0	1	1	11	3	0	3	4
ASV 691	0	0	0	0	0	0	0	0	9	0	0	0	0	0	0	0	0	0	12	2	2	0	0	1	0	0	0	0	0	0	0	0	0	0	0	0	0	0	0	0	0	9	7	0	13	0	4	0	2
ASV 692	0	0	0	0	0	0	0	0	0	0	14	0	0	0	0	0	0	0	0	0	0	0	0	0	0	0	0	0	1	0	0	0	0	0	2	0	3	0	0	0	0	0	0	0	0	0	0	0	0
ASV 693	0	0	2	370	0	0	0	0	4	32	104	0	1	0	0	0	0	0	0	0	0	4	2	33	0	0	0	0	5	0	0	0	0	0	25	0	1	0	13	0	0	0	0	0	0	0	0	3	2
ASV 694	0	0	0	0	0	0	0	0	0	0	0	0	0	0	0	0	0	0	0	0	0	2	0	0	0	0	0	0	0	0	0	1	0	0	0	0	0	0	0	0	0	6	0	0	0	0	0	0	0
ASV 695	0	0	0	0	0	0	0	0	1	2	2	0	0	0	0	0	0	0	0	2	20	0	0	26	0	0	0	1	0	16	5	6	0	0	0	0	3	0	0	0	0	0	0	0	15	0	0	0	9
ASV 696	0	0	0	0	0	0	0	0	4	0	19	2	0	0	0	0	0	0	0	0	0	0	0	59	0	0	0	0	0	0	0	0	1	0	11	0	1	0	0	0	0	0	0	0	2	0	0	3	11
ASV 697	0	0	0	0	0	0	0	0	0	0	0	0	0	0	0	0	0	0	0	0	0	0	0	0	0	0	0	0	0	3	3	2	0	0	0	0	0	0	0	0	0	0	0	0	0	0	0	0	0
ASV 698	0	0	0	0	0	0	0	0	0	0	0	0	0	0	0	0	0	0	0	0	0	0	0	0	0	0	0	0	0	0	0	0	0	0	0	0	0	0	0	0	0	0	0	0	0	0	0	0	0
ASV 699	0	0	3	1	0	0	0	0	0	0	0	0	0	0	0	0	0	0	0	0	6	0	0	4	0	0	1	0	0	0	0	0	0	0	0	0	0	0	0	0	0	0	0	0	7	0	2	0	2
ASV 700	0	0	0	0	0	0	0	0	310	9	1062	5	0	0	0	0	0	0	2	0	4	0	0	35	0	0	0	0	0	0	0	0	1	0	4	0	0	0	0	1	0	0	0	0	13	3	2	0	4
ASV 701	0	0	2	0	0	0	0	0	0	0	0	0	0	0	0	0	0	0	0	0	0	0	0	0	0	0	0	0	0	0	0	0	0	0	0	0	1	0	0	0	0	0	0	0	0	0	0	0	0
ASV 702	0	0	0	12	0	0	0	0	0	0	4	18	0	0	0	0	0	0	0	0	4	2	0	1	0	0	0	0	0	0	0	0	1	0	2	0	0	0	0	0	0	0	0	0	2	0	0	3	2
ASV 703	0	0	0	0	0	0	0	0	3	0	0	0	0	0	0	0	0	0	0	4	2	2	2	0	0	0	1	0	0	0	0	1	0	0	0	0	0	0	0	0	0	6	0	5	15	0	0	0	7
ASV 704	0	0	0	0	0	0	0	0	0	0	0	0	0	0	0	0	0	0	0	0	0	0	0	0	0	0	0	0	0	0	0	0	0	0	0	0	0	0	0	0	0	0	9	31	0	0	0	0	4
ASV 705	0	0	0	0	0	0	0	0	0	0	0	0	0	0	0	0	0	0	0	2	0	0	0	0	0	0	0	0	0	0	1	0	0	0	0	0	0	0	0	0	3	0	0	0	0	0	0	0	0
ASV 706	0	0	0	2	0	0	0	0	6	13	5	292	0	0	0	0	0	0	0	0	235	9	2	4	0	0	0	0	0	0	0	0	16	0	123	0	87	0	0	0	0	0	0	0	33	5	2	5	100
ASV 707	0	0	0	0	0	0	0	0	0	0	0	0	0	0	0	0	0	0	0	2	4	0	4	0	0	0	0	0	0	0	0	0	0	0	0	0	0	0	0	0	0	0	0	0	2	0	0	0	2
ASV 708	0	0	0	0	0	13	0	0	0	0	0	0	0	0	0	0	0	129	0	0	0	0	0	0	0	0	0	0	0	18	31	0	0	0	0	0	0	0	0	0	0	0	0	0	0	0	0	0	0
ASV 709	0	0	0	0	0	0	0	0	0	0	0	0	0	0	0	0	0	0	0	0	0	0	0	0	0	0	0	0	0	5	0	1	0	0	0	0	1	0	0	0	0	0	0	0	0	0	0	0	0
ASV 710	0	0	0	25	0	0	0	0	0	2	4	0	0	0	0	0	0	0	0	0	2	0	0	7	0	0	0	2	0	0	0	0	0	0	2	0	3	0	6	0	0	0	0	0	7	0	0	0	0
ASV 711	0	0	0	0	0	0	0	0	0	0	0	0	0	0	0	0	0	0	0	0	4	0	0	0	0	0	0	0	0	0	0	0	0	0	0	0	0	0	0	0	0	0	0	0	0	0	0	0	0
ASV 712	0	0	0	14	0	0	0	0	4	0	0	0	0	0	0	0	0	0	0	0	53	44	0	1	0	0	3	1	0	0	0	0	1	0	0	0	1	0	3	0	0	0	0	0	18	5	2	0	2
ASV 713	0	0	0	0	0	0	0	0	6	4	841	2	0	0	0	0	0	0	0	0	21	0	0	19	0	0	0	0	0	0	0	0	0	0	0	0	0	0	0	0	0	0	0	0	0	0	0	68	63
ASV 714	0	0	0	0	0	0	0	0	0	0	0	0	0	0	0	0	0	0	0	0	4	0	0	0	0	0	0	0	0	0	0	0	0	0	0	0	0	0	0	0	0	0	0	0	0	0	0	0	2
ASV 715	0	0	0	0	0	0	0	0	0	0	0	0	0	0	0	0	0	0	0	4	0	0	0	0	0	0	0	0	0	0	0	8	0	0	0	0	0	0	0	0	0	15	9	45	0	0	0	0	0
ASV 716	0	0	0	0	0	0	0	0	0	0	0	0	0	0	0	0	0	0	0	0	0	0	0	0	0	0	0	0	0	0	0	0	0	0	0	0	0	0	0	0	0	0	0	0	0	0	0	0	0
ASV 717	0	0	0	0	6	0	0	0	5	4	2	0	0	0	0	0	0	0	0	0	10	6	0	27	0	0	9	0	0	0	0	0	1	0	30	5	104	0	0	0	0	0	0	0	70	25	19	0	13
ASV 718	0	0	0	0	0	9	0	6	0	0	0	0	0	0	0	0	0	0	0	0	0	0	2	3	0	0	0	0	0	23	60	15	0	0	0	0	0	0	0	0	0	0	3	0	0	0	0	0	0
ASV 719	0	0	0	0	0	0	0	0	0	0	0	0	0	0	0	0	0	0	0	0	0	0	2	0	0	0	0	0	0	1	0	0	0	0	0	0	0	0	0	0	0	0	0	0	0	0	0	0	0
ASV 720	0	0	0	0	0	0	0	0	1	0	2	0	0	0	0	0	0	0	0	0	0	0	0	3	0	0	0	0	0	1	1	0	0	0	0	0	0	0	0	0	0	0	0	0	4	0	0	0	0
ASV 721	0	0	0	0	0	0	0	0	0	0	0	0	0	0	0	0	0	0	0	0	0	0	0	0	0	0	0	0	0	0	0	1	0	0	0	0	0	0	0	0	0	0	0	0	0	0	0	0	0
ASV 722	0	0	0	0	0	0	0	0	0	0	0	0	0	0	0	0	0	0	0	0	0	0	0	0	0	0	0	0	0	0	1	0	0	0	0	0	0	0	0	0	0	0	0	0	0	0	0	0	0
ASV 723	0	1	0	0	0	0	0	1	18	53	12	16	0	0	0	0	0	0	0	0	10	2	2	113	0	0	0	0	0	0	0	0	14	0	6	0	1	0	11	0	0	0	0	0	0	0	0	3	13
ASV 724	0	0	0	0	0	0	0	88	0	0	0	0	0	0	0	0	0	0	0	0	0	0	0	0	0	0	0	0	0	8	8	2	0	0	0	0	0	0	0	0	0	0	0	0	0	0	0	0	0
ASV 725	0	0	0	0	0	0	0	0	0	0	0	0	0	0	0	0	0	0	0	0	0	2	4	0	0	0	0	0	0	0	0	0	0	0	0	0	0	0	0	0	0	0	0	5	0	0	0	0	0
ASV 726	0	0	0	0	0	0	0	0	0	0	0	0	0	0	0	0	0	0	0	0	0	0	2	0	0	0	0	0	0	0	0	4	0	0	0	0	0	0	0	0	0	0	0	0	0	0	0	0	0
ASV 727	0	0	0	0	0	0	0	0	0	4	0	0	0	0	0	0	0	0	0	0	0	0	0	0	0	0	0	0	0	0	0	0	0	0	10	0	3	0	0	0	0	0	0	0	2	0	0	0	0
ASV 728	0	0	0	0	0	0	0	0	0	0	0	0	0	0	0	0	0	0	0	0	0	0	0	0	0	0	0	0	0	0	0	0	0	0	0	3	22	0	0	0	0	0	0	0	0	0	0	0	0
ASV 729	0	0	0	0	0	0	0	3	0	3	0	0	0	0	0	0	0	0	0	2	0	0	2	1	0	0	0	0	0	4	14	6	0	0	2	0	0	0	0	0	0	0	2	3	0	0	0	2	0
ASV 730	0	0	0	0	0	0	0	0	27	7	14	0	0	0	0	0	0	0	0	0	2	0	0	3	0	0	0	0	0	0	0	0	1	0	11	42	405	0	7	0	0	0	0	0	0	0	0	0	2
ASV 731	0	0	0	0	0	11	0	0	0	0	0	0	0	0	0	0	0	58	0	7	0	0	3	0	0	0	0	0	0	67	32	0	0	0	0	0	0	0	0	0	0	0	0	0	0	0	0	0	0
ASV 732	0	0	0	29	0	0	0	0	0	2	12	0	0	0	0	0	0	0	0	0	18	4	0	23	0	0	0	0	3	0	0	0	5	0	9	0	0	0	19	0	0	0	4	0	46	8	13	0	11
ASV 733	0	0	0	0	0	0	0	0	0	0	0	0	0	0	0	0	0	0	0	0	8	0	0	0	0	0	0	0	0	0	0	0	0	0	2	0	0	0	0	0	0	0	0	0	2	3	0	0	0
ASV 734	0	0	0	0	0	0	0	0	0	0	0	0	0	1	0	0	0	0	0	0	0	0	0	0	0	0	0	0	0	0	0	0	0	0	0	0	0	0	0	0	0	0	0	0	0	0	0	0	0
ASV 735	0	0	0	0	0	0	0	0	1	0	3	0	0	0	0	0	0	0	0	0	0	0	0	0	0	0	0	0	0	1	1	0	0	0	0	0	0	0	0	0	0	3	0	0	0	0	0	0	0
ASV 736	0	0	0	0	0	0	0	0	0	0	0	0	0	0	0	0	0	0	0	0	0	0	0	0	0	0	0	0	0	0	1	0	0	0	0	0	0	0	0	0	0	0	0	0	0	0	0	0	0
ASV 737	0	0	0	0	0	5	5	9	0	0	0	0	0	0	0	0	0	0	0	5	0	0	2	0	0	0	0	0	0	8	8	5	0	0	0	0	0	0	0	0	0	0	3	10	0	0	0	0	0
ASV 738	0	0	0	15	0	0	0	0	17	34	5	2	0	0	0	0	0	0	0	0	8	0	0	9	0	0	15	0	1	0	0	0	3	0	9	0	12	0	0	0	0	0	3	0	0	0	0	3	22
ASV 739	0	0	0	0	0	0	0	0	0	0	0	0	0	0	0	0	0	0	0	0	0	0	0	0	0	0	0	0	0	1	5	0	0	0	0	0	0	0	0	0	0	0	0	0	0	0	0	0	0
ASV 740	0	0	0	0	0	5	0	0	0	0	0	0	0	0	0	0	0	2	29	2	0	0	2	0	0	0	0	0	0	18	32	2	0	0	0	0	0	0	0	0	0	0	0	0	0	0	0	0	0
ASV 741	0	0	0	0	0	0	0	0	1	0	0	0	0	0	0	0	0	0	0	0	2	0	0	3	0	0	0	0	0	0	1	0	0	0	0	0	0	0	0	0	0	0	0	0	4	0	0	0	0
ASV 742	0	0	0	0	0	0	0	0	0	0	0	0	0	0	0	0	0	0	0	0	0	0	0	0	0	0	0	0	0	0	0	0	0	0	0	0	0	0	0	0	0	0	0	0	0	0	0	0	0
ASV 743	0	0	0	0	0	0	0	0	0	0	0	0	0	0	0	0	0	0	0	0	0	0	0	0	0	0	0	0	0	0	0	0	0	0	0	0	0	0	0	0	0	0	0	0	0	0	0	0	0
ASV 744	0	0	7	1	0	2	0	0	0	0	0	0	0	0	0	0	0	0	0	0	0	0	0	0	0	0	0	0	0	0	0	0	0	0	0	0	0	0	0	0	13	0	0	0	0	0	0	0	0
ASV 745	0	0	0	0	0	0	0	0	0	0	0	0	0	0	0	0	0	0	2	0	2	0	0	3	0	0	0	0	0	0	0	0	0	0	0	0	0	0	0	0	0	0	3	8	0	0	0	2	0
ASV 746	0	0	0	0	0	0	0	0	0	0	0	0	0	0	0	0	0	0	0	0	0	0	0	0	0	0	0	0	0	0	0	0	0	0	0	0	1	0	0	0	0	0	0	0	0	0	0	0	0
ASV 747	0	0	0	0	0	0	0	0	71	0	0	9	0	0	0	0	0	0	0	0	8	0	0	29	0	0	5	0	0	0	0	0	1	0	2	0	0	0	0	0	0	0	0	0	2	0	0	34	52
ASV 748	0	0	0	0	0	0	0	0	0	0	0	0	0	0	0	0	0	0	2	2	0	2	0	0	0	0	0	0	0	0	0	0	0	0	0	0	0	0	0	10	0	0	3	0	2	2	0	0	0
ASV 749	0	0	0	0	0	0	0	0	0	0	0	0	0	0	0	0	0	0	0	0	36	9	86	6	0	0	23	15	0	0	0	0	0	0	0	0	0	0	0	51	0	0	1	0	7	0	0	3	19
ASV 750	0	0	0	0	0	0	0	0	0	0	0	0	0	0	0	0	0	0	2	4	0	0	0	0	0	0	0	0	0	0	1	38	0	0	0	0	0	0	0	0	0	0	0	0	0	0	0	0	0
ASV 751	0	0	0	0	0	0	0	0	0	0	0	0	0	0	0	0	0	0	0	0	0	0	0	1	0	0	0	0	0	1	0	0	0	0	0	0	0	0	0	0	0	0	0	0	0	0	0	0	0
ASV 752	1	0	0	10	0	0	1	0	0	0	0	0	2	0	4	0	0	0	0	0	0	0	0	1	1	0	0	0	1	0	0	0	0	0	0	0	0	0	3	0	0	0	1	0	0	0	0	0	0
ASV 753	0	0	0	0	11	0	0	0	3	5	58	2	0	0	0	0	0	0	0	0	67	13	0	3	0	0	9	3	3	0	0	0	1	0	2	0	1	0	5	0	0	0	0	0	218	50	31	104	197
ASV 754	0	1	2	0	0	0	0	0	15	4	11	2	0	0	0	0	0	0	0	0	0	0	2	0	0	0	7	0	0	0	0	0	5	0	4	0	42	0	0	0	0	0	0	0	7	0	0	17	9
ASV 755	0	0	0	14	0	0	0	0	0	0	0	0	0	0	0	0	0	0	0	0	6	0	0	0	0	0	0	0	4	0	0	0	0	0	0	0	0	0	3	0	0	0	9	0	18	3	2	12	17
ASV 756	0	0	0	0	0	0	0	0	11	0	0	0	0	0	0	0	0	0	0	0	8	0	0	23	0	0	1	0	0	0	2	0	0	0	10	0	0	0	0	0	0	0	0	0	4	0	0	0	9
ASV 757	0	0	0	0	0	0	0	0	0	0	0	0	0	0	0	0	0	0	0	0	0	0	2	0	0	0	0	0	0	0	0	1	0	0	0	0	0	0	0	0	0	0	3	0	0	0	0	0	0
ASV 758	0	0	0	0	0	4	0	0	0	0	0	0	0	0	0	0	0	0	0	2	0	0	0	0	0	0	0	0	0	3	4	0	0	0	0	0	0	0	0	0	0	0	0	0	0	0	0	0	0
ASV 759	0	0	0	0	0	0	0	0	0	0	0	0	0	0	0	0	0	0	0	5	0	0	0	0	0	0	0	0	0	0	0	0	0	0	0	0	0	0	0	0	0	0	0	0	0	0	0	0	0
ASV 760	0	0	0	3	0	0	0	0	6	2	14	0	0	0	1	0	0	0	0	0	6	0	0	3	0	0	0	0	0	0	0	0	0	0	0	4	69	0	0	0	0	0	0	0	15	0	0	0	0
ASV 761	0	0	0	1	0	0	0	0	8	0	0	0	0	0	0	0	0	0	0	0	2	0	0	14	0	0	1	0	0	0	0	0	0	0	11	0	0	0	0	0	0	0	0	0	9	3	0	5	9
ASV 762	0	0	0	0	0	0	0	0	0	0	0	0	0	0	0	0	0	0	0	0	0	0	2	0	0	0	0	0	0	1	1	0	0	0	0	0	0	0	3	0	0	0	0	0	0	0	0	0	0
ASV 763	0	0	0	0	0	0	0	0	0	0	0	0	0	0	0	0	0	0	0	0	0	0	0	0	0	0	0	0	0	0	2	2	0	0	0	0	0	0	0	0	0	0	0	0	0	0	0	0	7
ASV 764	0	0	0	0	0	0	0	0	20	5	0	0	0	0	0	0	0	0	0	0	6	0	0	1	0	0	0	0	0	0	0	0	0	0	2	14	677	0	0	0	0	0	0	0	0	0	2	96	119
ASV 765	0	0	0	0	0	0	0	0	0	0	0	0	0	0	0	0	0	0	0	0	0	2	0	0	0	0	0	0	0	0	0	0	0	0	0	0	0	0	0	0	0	0	0	0	0	0	0	0	0
ASV 766	0	0	0	1	0	0	0	0	4	0	0	0	0	0	0	0	0	0	0	0	0	0	0	0	0	0	0	0	1	0	0	0	0	0	2	1	24	0	0	0	0	0	0	0	0	0	0	0	0
ASV 767	0	0	0	1	0	0	0	0	0	0	0	0	0	0	0	0	0	0	0	0	2	0	0	0	0	0	0	0	0	0	1	0	0	0	0	0	0	0	0	0	0	0	0	0	0	0	0	0	0
ASV 768	0	0	0	0	0	0	0	7	0	0	2	0	0	0	0	0	0	0	0	11	0	0	0	4	0	0	0	0	0	0	6	0	0	0	0	0	0	0	0	0	0	0	0	2	0	0	0	0	0
ASV 769	0	0	0	0	0	2	0	0	0	0	0	0	0	0	0	0	0	0	0	0	0	0	0	0	0	0	0	0	0	1	1	0	0	0	0	0	0	0	0	0	0	0	0	0	0	0	0	0	0
ASV 770	0	0	0	0	0	0	0	0	0	0	0	0	0	0	0	0	0	0	0	0	0	0	0	0	0	0	0	0	0	0	0	0	0	0	0	0	0	0	0	0	0	0	0	0	0	0	0	0	0
ASV 771	0	0	0	0	0	2	0	0	0	0	5	0	0	0	0	0	0	0	0	2	0	0	2	7	0	0	0	0	0	4	5	6	0	0	0	0	0	0	0	0	0	0	0	0	0	0	0	0	0
ASV 772	0	0	0	30	0	0	0	0	0	0	11	2	0	0	0	0	0	0	0	0	6	2	0	40	0	3	0	0	2	0	0	0	1	0	19	0	0	0	3	14	0	0	3	0	46	5	6	29	9
ASV 773	0	0	0	0	0	0	0	0	0	0	0	0	0	0	0	0	0	0	0	0	4	2	2	1	0	0	0	0	0	0	1	0	0	0	0	0	0	0	0	0	0	27	40	89	2	0	2	0	0
ASV 774	0	0	0	0	0	0	0	0	0	0	0	0	0	0	0	0	0	0	0	2	0	0	0	0	0	0	0	0	0	0	0	0	0	0	0	0	0	0	0	0	0	0	0	9	0	0	0	0	0
ASV 775	0	0	0	0	0	0	0	0	0	0	0	0	0	0	0	0	0	0	0	0	0	0	0	0	0	0	0	0	0	0	0	0	0	0	0	0	0	0	0	0	0	0	0	0	0	0	0	0	0
ASV 776	0	0	0	0	0	0	0	0	0	0	0	0	0	0	0	0	0	0	0	0	0	0	0	1	0	0	0	0	0	1	0	0	0	0	0	0	0	0	0	0	0	0	0	0	0	0	0	0	0
ASV 777	0	0	0	0	0	2	0	0	2	0	0	0	0	0	0	0	0	0	0	0	0	0	0	0	0	0	0	0	0	0	0	4	0	0	0	0	0	0	0	0	0	0	0	0	2	0	0	0	0
ASV 778	0	0	0	0	0	0	0	0	0	0	0	0	0	0	0	0	0	0	0	0	0	0	0	0	0	0	0	0	0	0	0	0	0	0	0	0	0	0	0	5	0	0	0	0	0	0	0	0	0
ASV 779	0	0	0	21	0	0	0	0	15	0	14	0	0	0	0	0	0	0	0	0	4	0	0	7	0	0	0	0	9	0	0	0	0	0	11	10	209	0	10	0	0	0	1	0	13	0	4	29	15
ASV 780	0	0	0	0	0	0	0	0	0	0	7	0	0	0	0	0	0	0	5	0	0	0	2	1	0	0	0	0	0	0	0	0	0	0	0	0	0	0	28	0	0	0	4	0	0	0	0	0	0
ASV 781	0	0	0	0	0	0	0	0	0	0	0	0	0	0	0	0	0	0	0	0	0	0	0	0	0	0	0	0	0	0	0	0	0	0	0	0	0	0	0	0	0	0	0	0	0	0	0	0	0
ASV 782	0	0	0	0	0	0	0	0	0	0	0	20	0	0	0	0	0	0	0	0	6	6	0	0	0	0	0	0	0	0	0	0	28	0	0	0	0	0	16	0	0	0	0	0	4	0	0	0	0
ASV 783	0	0	5	10	0	0	0	0	32	0	0	0	0	0	0	0	0	0	0	0	0	0	0	9	0	0	5	5	3	0	0	0	0	0	0	0	0	0	7	0	0	0	0	0	2	0	2	3	2
ASV 784	0	0	0	0	4	0	0	0	38	0	4	0	0	0	0	0	0	0	0	0	14	0	0	22	0	0	0	0	0	0	0	0	0	0	23	0	1	0	0	0	0	0	0	0	2	0	0	0	2
ASV 785	0	0	0	0	0	2	0	0	0	0	0	0	0	0	0	0	0	0	3	0	0	0	0	1	0	0	0	0	0	4	6	0	0	0	0	0	0	0	0	0	0	0	0	0	0	0	0	2	0
ASV 786	0	0	0	0	0	0	0	0	0	0	0	0	0	0	0	0	0	0	0	0	0	0	0	0	0	0	0	0	0	22	13	6	0	1	0	0	0	0	0	0	0	3	2	0	0	0	0	0	0
ASV 787	0	0	0	0	0	0	0	0	0	0	0	0	0	0	0	0	0	0	0	0	0	0	0	0	0	0	0	0	0	0	0	0	0	0	0	0	0	0	0	0	0	0	0	0	0	0	0	0	0
ASV 788	0	0	0	4	0	0	0	0	0	0	0	0	0	0	0	0	0	0	0	0	0	0	0	1	0	0	1	0	1	0	0	0	0	0	2	0	24	0	0	0	0	0	0	0	4	0	0	5	0
ASV 789	0	0	0	0	0	0	0	0	0	0	0	0	0	0	0	0	0	0	0	0	2	0	0	0	0	0	0	0	0	0	0	0	0	0	0	0	0	0	0	0	0	0	0	0	0	0	0	2	2
ASV 790	0	0	0	0	0	0	8	106	0	0	0	0	0	0	0	0	0	0	0	0	0	0	0	0	0	0	0	0	0	0	1	0	0	0	0	0	0	0	0	0	0	0	0	0	0	0	0	0	0
ASV 791	0	0	0	0	0	0	0	0	0	0	0	0	0	0	0	0	0	0	0	0	0	0	0	0	0	0	0	0	0	0	0	0	0	0	0	0	0	0	0	0	0	0	0	0	0	0	0	0	0
ASV 792	1	0	5	0	0	0	38	0	0	9	0	0	0	0	0	0	0	0	0	0	0	0	0	0	0	1	1	0	0	0	0	0	0	12	13	0	0	0	0	0	0	0	0	0	0	0	0	14	17
ASV 793	0	0	0	0	0	0	0	0	1	0	23	11	0	0	0	0	0	0	0	0	2	0	0	3	0	0	0	0	0	0	0	0	0	0	0	0	0	0	0	0	0	0	0	0	4	0	0	3	7
ASV 794	0	0	0	0	0	0	0	0	0	0	0	0	0	0	0	0	0	0	0	5	0	0	0	0	0	0	0	0	0	0	0	0	0	0	2	0	0	0	0	0	0	25	53	156	2	3	0	0	10
ASV 795	0	0	0	0	0	0	0	0	0	0	0	0	0	0	0	0	0	0	0	0	0	0	2	0	0	0	0	0	0	0	0	1	0	0	0	0	0	0	0	0	0	0	0	0	2	0	0	0	0
ASV 796	0	0	0	0	0	0	0	0	0	0	0	0	0	0	0	0	0	0	0	0	0	0	0	0	0	0	0	0	0	0	0	0	0	0	0	0	0	0	0	0	0	0	0	0	0	0	0	0	0
ASV 797	0	0	0	27	0	0	0	0	0	0	0	0	0	0	0	0	0	0	0	0	146	117	0	0	0	0	2	1	0	0	0	0	0	0	0	0	0	0	3	0	0	0	0	0	13	5	2	3	13
ASV 798	0	0	0	0	0	0	0	0	0	0	0	0	0	0	0	0	0	0	0	0	0	0	0	0	0	0	0	0	0	3	3	6	0	0	0	0	0	0	0	0	0	0	0	0	2	0	0	0	0
ASV 799	0	0	0	0	0	0	0	0	0	0	0	0	0	0	0	0	0	0	0	2	0	0	0	0	0	0	0	0	0	1	3	25	0	0	0	0	0	0	0	0	0	3	0	0	0	0	0	0	0
ASV 800	0	0	0	0	0	0	0	0	0	0	0	0	0	0	0	0	0	0	0	0	0	0	0	0	0	0	0	0	0	0	0	0	0	0	0	0	0	0	0	0	0	0	0	0	0	0	0	3	4
ASV 801	0	0	0	0	0	0	0	0	0	0	0	0	0	0	0	0	0	0	0	0	8	2	0	8	0	0	1	2	0	0	0	0	0	0	0	0	0	0	0	0	0	0	0	0	0	0	0	0	0
ASV 802	0	0	0	0	0	0	0	0	171	14	161	0	0	0	0	0	0	0	0	0	16	0	17	249	0	0	0	0	0	0	0	0	0	0	13	0	0	0	0	0	0	0	0	0	9	0	0	3	24
ASV 803	0	0	0	0	0	0	0	0	0	0	0	0	0	0	0	0	0	0	5	0	0	0	0	0	0	0	0	0	0	0	1	0	0	0	0	0	0	0	0	0	0	0	0	0	0	0	0	0	0
ASV 804	0	0	0	0	0	0	0	0	0	0	0	0	0	0	0	0	0	0	0	0	2	0	0	0	0	0	0	0	0	0	1	0	0	0	0	0	0	0	0	0	0	0	0	0	0	0	0	0	2
ASV 805	0	0	0	0	0	0	0	0	0	0	0	0	0	0	0	0	0	0	0	0	0	0	0	0	0	0	0	0	0	0	0	0	0	0	0	0	0	0	0	0	0	0	0	0	0	0	0	0	0
ASV 806	0	0	0	0	0	0	0	0	0	0	0	0	0	0	0	0	0	0	0	0	0	0	0	0	0	0	0	0	0	0	1	0	0	0	0	0	0	0	0	0	0	0	0	0	0	0	0	0	0
ASV 807	0	0	0	0	0	0	0	0	0	0	0	0	0	0	0	0	0	0	0	0	0	0	0	0	0	0	0	0	0	0	0	0	0	0	0	0	0	0	0	0	0	0	0	0	0	0	0	0	0
ASV 808	0	0	0	0	0	0	0	0	0	0	0	0	0	0	0	0	0	0	0	0	0	0	0	0	0	0	0	0	0	0	0	0	0	0	0	0	0	0	0	0	0	0	0	0	0	0	0	0	0
ASV 809	0	0	0	0	0	0	0	0	0	0	0	0	0	0	0	0	0	0	0	0	0	0	0	0	0	0	0	0	0	0	0	0	0	0	0	0	0	0	0	0	0	0	0	0	0	0	0	0	0
ASV 810	0	0	0	0	0	0	0	0	0	0	0	0	0	0	0	0	0	0	0	2	0	0	0	11	0	0	0	0	0	4	1	1	0	0	0	0	0	0	0	0	0	0	0	0	0	2	0	0	0
ASV 811	0	0	6	44	0	0	0	3	1	2	0	0	0	0	0	0	0	0	0	0	16	4	0	0	0	0	20	2	14	0	0	0	0	0	0	4	35	0	14	0	0	0	0	0	50	18	15	3	26
ASV 812	0	0	0	0	0	0	0	0	10	0	0	0	0	0	0	0	0	0	3	0	0	0	2	76	0	0	0	0	0	0	0	1	0	0	6	0	0	0	0	0	0	3	0	6	11	0	0	3	0
ASV 813	0	3	0	0	0	0	0	0	9	20	5	0	0	0	0	0	0	0	0	0	0	2	2	89	0	0	0	0	0	0	0	0	0	0	13	1	0	0	0	0	0	0	0	0	7	3	2	0	2
ASV 814	0	0	0	0	0	0	1	0	0	4	0	0	0	0	0	0	0	0	0	5	2	0	2	1	0	0	0	0	0	13	6	0	0	0	2	0	0	0	0	0	0	3	0	2	4	0	0	2	0
ASV 815	0	0	0	0	0	0	0	17	1	5	35	0	0	0	0	0	0	0	0	0	4	0	0	1	0	0	8	0	0	0	0	0	1	0	2	0	0	0	3	0	0	0	0	0	20	3	6	12	7
ASV 816	0	0	0	0	0	0	0	51	0	0	0	0	0	0	0	0	0	0	0	0	0	0	0	0	0	0	0	0	0	0	1	0	0	0	0	0	0	0	0	0	0	0	0	0	0	0	0	0	0
ASV 817	0	0	0	0	0	0	0	0	0	0	0	0	0	0	0	0	0	0	0	0	0	0	0	0	0	0	0	0	0	0	0	0	0	0	0	0	0	0	0	0	0	0	0	0	0	0	0	0	0
ASV 818	0	0	0	0	0	0	0	0	0	0	0	0	0	0	0	0	0	0	11	5	2	0	0	4	0	0	0	0	0	0	0	2	0	0	2	0	0	0	0	0	0	0	0	0	2	0	0	0	2
ASV 819	0	0	0	0	0	0	0	0	1	11	5	0	0	0	0	0	0	0	0	0	4	0	0	3	0	0	3	0	0	0	0	0	0	0	0	0	0	0	0	0	0	0	0	0	4	5	2	10	15
ASV 820	0	0	0	0	0	0	0	0	0	0	0	0	0	0	0	0	0	0	0	0	0	0	0	0	0	0	0	0	0	1	0	0	0	0	0	0	0	0	0	0	0	0	0	0	0	0	0	0	0
ASV 821	0	0	0	0	0	0	0	0	0	0	0	0	0	0	0	0	0	0	0	0	0	0	0	6	0	0	0	0	0	0	0	2	0	0	0	0	0	0	0	0	0	0	0	0	4	0	0	0	0
ASV 822	0	0	0	0	0	0	0	0	0	2	0	0	0	0	0	0	0	0	0	0	0	0	0	0	0	0	0	0	0	0	0	0	0	0	0	0	0	0	0	0	0	0	0	0	0	0	0	0	0
ASV 823	0	0	1	0	0	0	0	0	0	21	19	0	0	0	0	0	0	0	0	0	0	2	0	4	0	0	8	1	0	0	0	0	0	0	2	5	32	0	8	0	0	0	0	0	2	0	4	0	2
ASV 824	0	0	0	0	0	0	0	0	3	41	205	0	0	0	0	0	0	0	0	0	18	2	2	3	0	0	0	0	1	0	0	0	0	0	4	0	8	0	0	15	0	0	0	0	33	3	2	133	152
ASV 825	0	0	0	0	0	0	0	0	0	0	0	0	0	0	0	0	0	0	3	9	2	0	0	4	0	0	0	0	0	0	0	0	0	0	2	0	0	0	2	0	0	0	3	0	0	0	0	0	0
ASV 826	0	0	0	0	0	0	0	0	0	0	0	0	0	0	0	0	0	0	0	2	0	0	0	0	0	0	0	0	0	0	0	2	0	0	0	0	0	0	17	0	0	0	0	0	0	0	0	0	0
ASV 827	0	0	0	0	0	0	0	0	0	0	0	0	0	0	0	0	0	0	0	0	0	2	3	0	0	0	0	0	0	0	0	0	0	0	0	0	0	0	0	0	0	0	0	0	0	0	0	0	0
ASV 828	0	0	0	0	0	0	0	0	0	0	0	0	0	0	0	0	0	0	3	2	0	0	2	3	0	0	0	0	0	1	10	11	0	0	0	0	0	0	0	0	0	0	7	6	0	0	0	0	0
ASV 829	0	0	0	0	0	0	0	0	0	0	0	0	0	0	0	0	0	0	0	0	0	0	0	0	0	0	0	0	0	0	0	0	0	0	0	0	0	0	0	0	0	0	0	0	0	0	0	0	0
ASV 830	0	0	0	0	0	0	0	0	0	0	0	0	0	0	0	0	0	0	0	0	0	0	0	0	0	0	0	0	0	0	0	0	0	0	0	0	0	0	0	0	0	0	0	0	0	0	0	0	0
ASV 831	0	0	0	0	0	0	0	0	0	0	0	0	0	0	0	0	0	0	0	0	0	0	0	0	0	0	0	0	0	0	0	0	0	0	0	0	0	0	0	0	0	0	0	0	0	0	0	0	0
ASV 832	0	0	0	0	0	0	0	0	0	0	0	0	0	0	0	0	0	0	5	0	0	0	0	0	0	0	0	0	0	0	0	2	0	0	0	0	0	0	0	0	0	0	0	1	0	0	0	0	0
ASV 833	0	0	0	0	0	0	0	0	0	0	0	0	0	0	0	0	0	0	0	0	0	0	0	0	0	0	0	0	0	0	0	0	0	0	0	0	0	0	0	0	0	0	0	0	0	0	0	0	0
ASV 834	0	0	0	0	0	0	0	0	0	0	0	0	0	0	0	0	0	0	0	0	0	0	0	0	0	0	0	0	0	3	6	3	0	0	0	0	0	0	0	0	0	0	0	0	0	0	0	0	0
ASV 835	0	0	0	0	0	0	0	0	0	0	0	0	0	0	0	0	0	0	0	2	0	0	3	0	0	0	0	0	0	4	2	2	0	0	0	0	0	0	0	0	0	0	0	0	0	0	0	0	0
ASV 836	0	0	0	0	0	11	0	0	0	0	0	0	0	0	0	0	0	0	0	4	0	0	2	4	0	0	0	0	0	21	49	11	0	0	0	0	0	0	0	0	0	0	0	38	0	0	0	0	0
ASV 837	0	0	0	0	0	0	0	0	0	2	0	0	0	0	0	0	0	0	0	0	0	0	0	0	0	0	0	0	0	0	0	0	0	0	0	0	0	0	0	0	0	0	0	0	0	0	0	0	0
ASV 838	0	0	0	0	0	0	0	0	0	0	0	0	0	0	0	0	0	0	0	20	0	2	78	29	0	0	0	0	0	5	2	0	0	0	0	0	0	0	0	0	0	0	0	7	2	0	0	3	2
ASV 839	0	0	0	0	0	2	0	0	0	0	0	0	0	0	0	0	0	0	0	0	0	0	0	0	0	0	0	0	0	14	18	4	0	0	3	0	0	0	0	0	0	0	0	0	0	0	0	2	0
ASV 840	0	0	0	0	0	0	0	0	0	2	0	0	0	0	0	0	0	0	0	0	2	0	0	1	0	0	0	0	0	0	1	2	0	0	2	0	1	0	0	0	0	0	0	0	0	0	0	0	0
ASV 841	0	0	2	3	2	0	0	0	9	52	25	0	0	0	0	0	0	0	0	0	6	4	2	17	0	2	0	0	0	0	0	0	0	0	6	0	1	0	23	0	0	0	0	0	15	5	2	3	7
ASV 842	0	0	0	0	0	0	0	0	0	0	0	0	0	0	0	0	0	0	0	0	0	0	0	0	0	0	0	0	0	13	52	0	0	0	0	0	0	0	0	0	0	0	0	0	0	0	0	0	0
ASV 843	0	0	0	0	0	0	0	0	0	0	0	0	0	0	0	0	0	0	0	0	0	0	0	0	0	0	0	0	0	0	0	0	0	0	0	0	0	0	0	0	0	0	0	0	0	0	0	0	0
ASV 844	0	0	0	0	0	0	0	0	0	0	0	0	0	0	0	0	0	0	0	0	0	0	0	0	0	0	0	0	0	0	0	0	0	0	0	0	0	0	0	0	0	0	0	0	0	0	0	0	0
ASV 845	0	0	0	0	0	0	0	0	0	0	0	0	0	0	0	0	0	0	3	2	0	0	0	0	0	0	0	0	0	0	0	0	0	0	0	0	0	0	0	0	0	0	6	54	0	0	0	0	0
ASV 846	0	0	0	0	0	0	0	0	0	0	0	0	0	0	0	0	0	0	0	0	0	0	0	0	0	0	0	0	0	0	0	0	0	0	0	0	0	0	0	0	0	0	0	0	0	0	0	0	0
ASV 847	0	0	0	0	0	0	0	0	0	0	0	0	0	0	0	0	0	0	0	0	0	0	0	0	0	0	0	0	0	3	0	0	0	0	0	0	0	0	0	0	0	0	0	0	0	0	0	0	0
ASV 848	0	0	0	0	0	0	0	0	0	0	0	0	0	0	0	0	0	0	0	4	0	0	0	3	0	0	0	0	0	0	2	0	0	0	0	0	1	0	0	0	0	0	2	1	0	0	0	0	0
ASV 849	0	0	0	0	0	0	0	0	0	0	0	0	0	0	0	0	0	0	0	0	0	2	0	0	0	0	0	0	0	0	2	0	0	0	0	0	0	0	0	0	0	0	0	0	0	0	2	0	2
ASV 850	0	0	0	0	0	0	0	0	1	0	0	0	0	0	0	0	0	0	0	0	0	0	0	0	0	0	0	0	0	0	0	0	0	0	0	0	0	0	0	0	0	0	0	0	2	0	0	0	0
ASV 851	0	0	0	0	0	2	0	0	1	0	0	0	0	0	0	0	0	5	0	0	2	0	0	1	0	0	0	0	0	0	6	6	0	0	0	0	0	0	0	0	0	0	0	2	2	0	0	0	2
ASV 852	0	0	0	0	0	0	0	0	0	0	0	0	0	0	0	0	0	0	0	2	0	0	0	0	0	0	0	0	0	1	1	0	0	0	0	0	0	0	0	0	0	0	0	0	0	0	0	0	0
ASV 853	0	0	0	0	0	0	0	0	0	0	0	0	0	0	0	0	0	0	0	2	0	0	0	0	0	0	0	0	0	0	0	0	0	0	0	0	0	0	0	0	0	0	0	0	2	0	0	0	0
ASV 854	0	0	0	1	0	0	0	0	0	0	4	0	0	0	0	0	0	0	0	0	0	0	0	1	0	0	0	0	2	0	0	0	0	0	0	0	0	0	0	0	0	0	0	0	0	0	0	0	2
ASV 855	0	0	0	0	1	0	0	0	1	2	0	0	0	0	0	0	0	0	0	0	8	0	0	0	0	0	0	1	0	0	0	0	0	0	0	0	0	0	0	1	0	0	0	0	28	3	0	3	0
ASV 856	0	0	0	0	0	0	0	0	0	0	0	0	0	0	0	0	0	0	0	0	0	0	0	4	0	0	0	0	0	1	0	0	0	0	0	0	0	0	0	0	0	0	0	0	0	0	0	0	0
ASV 857	0	0	0	0	0	2	0	0	0	4	0	0	0	0	0	0	0	0	5	7	2	0	0	11	0	0	0	0	0	9	9	0	0	0	0	0	1	0	0	0	0	0	0	0	2	0	2	0	2
ASV 858	0	0	0	0	0	9	0	0	0	0	0	0	1	0	0	0	0	30	0	0	0	0	0	0	0	0	0	0	0	23	41	0	0	0	0	0	0	0	0	0	0	0	0	0	0	0	0	0	0
ASV 859	0	0	0	2	0	0	0	0	6	4	25	2	0	0	10	0	0	0	0	0	47	4	0	29	0	6	0	0	0	0	0	0	0	0	23	25	89	0	0	0	0	0	0	0	111	20	19	7	17
ASV 860	0	0	0	0	0	0	0	0	0	0	0	0	0	0	0	0	0	0	0	0	0	0	0	0	0	0	0	0	0	0	0	0	0	0	0	0	0	0	0	0	0	0	0	0	0	0	0	0	0
ASV 861	0	0	0	0	0	0	0	0	0	0	0	0	0	0	0	0	0	0	0	0	0	2	4	1	0	0	0	0	0	0	1	13	0	0	0	0	0	0	0	0	0	0	4	17	0	0	0	0	5
ASV 862	0	0	0	0	0	0	0	0	0	0	0	0	0	0	0	0	0	0	0	0	2	0	0	3	0	0	0	0	0	0	0	1	0	0	0	0	0	0	0	0	0	0	2	0	0	0	0	0	0
ASV 863	0	0	0	0	0	0	0	0	4	0	0	0	0	0	0	0	0	0	0	0	4	2	0	3	0	0	0	0	0	0	0	8	0	0	0	0	1	0	0	0	0	0	0	1	2	0	0	0	0
ASV 864	0	0	0	0	0	0	0	0	0	0	0	0	0	0	0	0	0	0	0	0	4	0	0	0	0	0	0	0	0	0	0	0	0	0	0	0	0	0	0	0	0	0	0	0	0	0	0	0	0
ASV 865	0	0	0	9	0	0	0	0	0	0	0	0	0	0	0	0	0	0	0	0	2	0	0	3	0	0	0	0	6	0	0	0	0	0	0	0	0	0	0	0	0	0	0	0	0	0	0	0	0
ASV 866	0	0	0	8	0	0	0	0	3	220	43	2	0	0	0	0	0	0	0	0	6	0	0	14	0	0	0	0	3	0	0	0	1	0	23	0	4	0	13	0	0	0	0	0	0	0	0	0	11
ASV 867	1	0	2	45	0	0	0	0	8	7	2	0	0	0	0	0	0	0	0	0	14	7	0	1	0	0	2	4	7	0	1	0	0	0	4	0	27	0	9	0	0	0	0	0	22	10	6	5	11
ASV 868	0	0	0	0	0	0	0	0	0	0	0	0	0	0	0	0	0	0	0	0	0	0	0	0	0	0	0	0	0	0	0	0	0	0	0	0	0	0	0	0	0	0	0	0	0	0	0	0	0
ASV 869	0	0	0	0	0	0	0	0	0	0	0	0	0	0	0	0	0	0	0	0	0	0	0	1	0	0	0	0	0	0	0	0	0	0	0	0	0	0	0	0	0	0	2	0	0	0	0	0	0
ASV 870	0	0	0	0	0	2	0	0	1	0	2	0	0	0	0	0	0	7	0	11	0	0	2	0	0	0	0	0	0	23	13	23	0	0	0	0	0	0	0	0	0	0	0	0	4	0	0	0	0
ASV 871	0	0	0	0	0	0	0	0	0	0	0	0	0	0	0	0	0	0	0	0	2	0	0	0	0	0	0	0	0	0	0	0	0	0	0	0	0	0	0	0	0	0	0	0	0	0	0	0	0
ASV 872	0	0	0	46	0	0	0	0	1	13	72	2	0	0	0	0	0	0	0	0	2	6	0	3	0	0	0	0	18	0	0	0	0	0	0	0	0	0	11	0	0	0	0	0	11	5	0	0	2
ASV 873	0	0	0	0	0	0	0	0	0	0	0	0	0	0	0	0	0	0	0	0	0	0	0	0	0	0	0	0	0	0	0	0	0	0	2	0	0	0	0	0	0	6	2	1	0	0	0	0	0
ASV 874	0	0	0	5	0	0	0	0	5	0	10	0	0	0	0	0	0	0	0	0	0	0	0	13	0	0	2	0	1	0	0	0	0	0	0	0	0	0	0	0	0	0	0	0	0	0	0	0	6
ASV 875	0	0	0	0	0	0	0	0	1	0	0	0	0	0	0	0	0	0	0	7	71	22	12	0	0	0	0	0	0	0	0	2	0	0	2	0	0	0	1	0	0	0	3	8	2	3	2	0	2
ASV 876	0	0	0	0	18	0	3	0	0	0	0	0	0	0	0	0	0	0	159	32	0	0	0	0	3	0	0	0	0	0	0	1	0	0	0	0	0	0	0	25	7	156	13	0	0	0	0	0	0
ASV 877	0	0	0	0	0	0	0	0	0	0	0	0	0	0	0	0	0	0	0	0	0	0	0	0	0	0	0	0	0	0	2	0	0	0	0	0	0	0	0	0	0	0	0	0	0	0	0	0	0
ASV 878	0	0	0	0	0	0	0	0	0	0	0	5	0	0	0	0	0	0	0	0	49	17	0	0	0	0	3	6	0	0	0	0	2	0	0	0	0	0	0	0	0	0	0	0	63	20	19	5	2
ASV 879	0	0	0	0	0	0	0	29	0	0	0	0	0	0	0	0	0	0	0	5	0	0	4	0	0	0	0	0	0	0	0	0	0	0	0	0	0	0	0	0	0	0	2	0	2	0	0	0	0
ASV 880	0	0	0	0	0	0	0	0	0	0	0	0	0	0	0	0	0	0	0	0	0	0	0	0	0	0	0	0	0	0	0	0	0	0	0	0	0	0	0	0	0	0	0	0	0	0	0	0	0
ASV 881	0	0	0	0	19	0	0	0	0	0	0	0	0	0	0	0	0	0	0	0	0	0	0	0	0	0	0	0	0	0	0	0	0	9	0	0	0	0	3	1	0	0	0	6	0	0	0	0	0
ASV 882	0	0	1	0	0	0	0	4	0	0	0	0	0	0	0	5	0	0	0	0	0	0	0	3	0	0	0	0	0	0	0	0	0	0	2	0	0	0	0	0	0	0	0	0	4	0	0	0	0
ASV 883	0	0	0	0	0	0	0	0	0	0	0	0	0	0	0	0	0	0	0	0	0	0	0	0	0	0	0	0	0	0	0	0	0	0	0	0	0	0	0	0	0	0	0	0	0	0	0	0	0
ASV 884	0	0	0	0	0	0	0	0	1	0	0	0	0	0	0	0	0	1	2	4	0	0	0	0	0	0	0	0	0	1	2	9	0	0	0	0	0	0	0	0	0	0	0	0	0	0	0	4	5
ASV 885	0	0	0	1	0	0	0	0	5	2	0	0	0	0	0	0	0	0	0	0	2	0	0	0	0	0	4	0	0	0	0	0	0	0	6	1	7	0	0	0	0	0	0	0	0	0	0	16	11
ASV 886	0	0	0	0	0	0	0	0	4	4	2	0	0	0	0	0	0	0	0	5	2	0	8	4	0	0	0	0	0	0	1	0	0	0	0	0	0	0	0	0	0	0	0	0	0	0	0	5	2
ASV 887	0	0	0	0	0	0	0	0	0	0	2	0	0	0	0	0	0	0	0	0	2	0	0	0	0	0	0	0	0	0	0	0	0	0	0	0	0	0	0	0	0	0	0	0	0	0	0	0	0
ASV 888	0	0	0	0	0	0	0	0	0	0	0	0	0	0	0	0	0	0	3	0	2	0	0	0	0	0	0	0	0	0	0	0	0	0	0	0	0	0	0	0	0	0	6	3	0	0	0	0	0
ASV 889	0	0	0	0	0	0	0	0	0	0	1	0	0	0	0	0	0	0	0	0	0	0	0	0	0	0	0	0	0	0	0	0	0	0	0	0	0	0	0	0	0	0	0	0	0	0	0	0	0
ASV 890	0	0	0	0	0	0	0	0	6	0	2	0	0	0	0	0	0	0	0	0	10	0	2	27	0	0	0	0	0	0	2	1	0	0	0	0	0	0	0	0	0	0	0	5	2	0	0	0	4
ASV 891	0	0	0	0	0	0	0	0	5	0	0	0	0	0	0	0	0	0	0	7	0	0	0	3	0	0	0	0	0	0	0	7	0	0	2	0	0	0	0	0	0	0	0	1	0	0	0	0	0
ASV 892	0	0	0	0	0	4	0	0	1	0	0	0	0	0	0	0	0	0	0	0	0	0	0	3	0	0	0	0	0	0	0	0	0	0	0	0	0	0	0	0	0	0	0	0	0	0	0	0	0
ASV 893	0	0	0	0	0	2	0	0	0	0	0	0	0	0	0	0	0	0	0	0	0	0	0	0	0	0	0	0	0	0	0	0	0	0	0	0	0	0	0	0	0	0	0	1	0	0	0	0	0
ASV 894	0	0	0	0	0	0	0	0	3	4	2	0	0	0	0	0	0	0	0	32	4	0	27	19	0	0	0	0	0	0	0	0	0	0	0	0	0	0	0	0	0	0	0	0	2	0	0	3	7
ASV 895	0	0	0	0	0	0	0	0	0	0	0	0	0	0	0	0	0	0	0	2	0	0	2	1	0	0	0	0	0	0	5	13	0	0	0	0	0	0	0	0	0	0	0	0	2	0	0	0	2
ASV 896	0	0	0	0	0	5	0	0	0	0	0	0	0	0	0	0	0	0	7	0	0	0	0	0	0	0	0	0	0	13	8	11	0	0	0	0	0	0	0	0	0	21	4	42	0	0	0	0	0
ASV 897	0	0	0	0	0	0	0	0	74	5	33	7	0	0	0	0	0	0	0	0	0	2	0	0	0	0	0	0	9	0	0	0	4	0	0	17	9	0	0	0	0	0	0	0	13	0	6	5	13
ASV 898	0	0	0	0	0	0	0	0	0	0	0	0	0	0	0	0	0	0	0	0	2	2	0	0	0	0	0	0	0	0	0	1	0	0	2	0	0	0	0	0	0	0	0	1	22	0	2	2	2
ASV 899	0	0	0	0	0	7	0	0	1	2	0	0	0	0	0	0	0	15	7	0	0	0	4	3	0	0	0	0	0	5	7	13	0	0	0	0	4	0	0	0	0	0	0	0	4	0	2	2	0
ASV 900	0	0	0	0	0	0	0	0	0	0	2	0	0	0	0	0	0	0	0	0	0	0	2	0	0	0	0	0	0	0	2	0	0	0	0	0	0	0	0	0	0	0	0	2	0	0	0	0	0
ASV 901	0	0	0	0	0	0	0	0	0	0	0	0	0	0	0	0	0	0	0	0	0	0	0	1	0	0	0	0	0	0	0	0	0	0	0	0	0	0	0	0	0	0	1	0	0	0	0	0	2
ASV 902	0	0	0	0	10	0	0	0	88	13	23	5	0	0	0	0	0	0	0	0	8	2	0	6	0	0	0	0	0	0	0	0	4	0	19	0	0	0	0	60	0	0	0	0	41	5	11	0	11
ASV 903	0	0	0	0	0	0	0	0	22	16	105	7	0	0	0	0	0	0	0	0	6	0	0	20	0	0	9	2	0	0	0	0	0	0	6	0	0	0	0	0	0	0	0	0	0	0	0	0	11
ASV 904	0	0	0	0	0	0	0	0	1	14	9	0	0	0	0	0	0	1	0	0	4	0	2	3	0	0	0	0	0	3	8	7	1	0	30	0	16	0	0	0	0	0	0	0	2	0	0	0	4
ASV 905	0	0	0	0	0	0	0	0	0	0	0	0	0	0	0	0	0	0	0	0	0	0	0	0	0	0	0	0	0	0	0	1	0	0	0	0	0	0	0	0	0	0	0	0	0	0	0	0	0
ASV 906	0	0	0	0	0	0	0	0	0	0	0	0	0	0	0	0	0	0	0	0	0	0	0	0	0	0	0	0	0	0	0	0	0	0	0	0	0	0	0	0	0	0	0	0	0	0	0	0	0
ASV 907	0	0	0	0	0	0	0	0	0	0	0	2	0	0	0	0	0	0	0	0	0	0	0	0	0	0	0	0	0	0	0	0	0	0	0	0	0	0	0	0	0	0	0	0	0	0	0	0	0
ASV 908	0	0	0	0	0	0	0	0	0	0	0	0	0	0	0	0	0	0	0	0	0	0	0	0	0	0	0	0	0	0	1	0	0	0	0	0	0	0	0	0	0	0	0	0	0	0	0	0	0
ASV 909	0	0	0	0	0	0	0	0	0	0	0	0	0	0	0	0	0	0	0	0	0	0	0	0	0	0	0	0	0	1	1	0	0	0	0	0	0	0	0	0	0	0	0	0	0	0	0	0	0
ASV 910	0	0	0	0	0	0	0	0	0	0	4	0	0	0	0	0	0	0	0	7	2	0	2	8	0	0	0	0	0	1	0	4	0	0	6	0	0	0	0	0	0	3	0	16	0	0	0	0	0
ASV 911	0	0	0	0	0	0	0	0	8	0	0	0	0	0	0	0	0	0	0	0	80	7	0	0	0	0	1	1	0	0	0	0	0	0	19	0	0	0	0	0	0	0	0	0	318	85	48	0	17
ASV 912	0	0	0	0	0	0	0	0	22	0	0	0	0	0	0	0	0	0	0	0	0	0	0	0	0	0	0	0	0	0	0	0	0	0	0	49	515	0	0	0	0	0	0	0	0	0	0	0	0
ASV 913	0	0	0	0	0	0	0	0	0	0	0	2	0	0	0	0	0	0	0	0	5	2	2	1	0	0	0	0	0	0	0	0	0	0	0	0	0	0	0	0	0	0	0	0	0	0	0	0	0
ASV 914	0	0	0	0	0	23	0	0	0	0	0	0	0	0	0	0	0	0	0	0	0	0	0	0	0	0	0	0	0	76	62	9	0	0	0	0	0	0	0	0	0	0	0	0	0	0	0	0	0
ASV 915	0	0	0	0	0	0	0	0	0	0	2	0	0	0	0	0	0	0	0	0	0	2	0	5	0	0	0	0	0	0	0	0	0	0	0	0	0	0	0	1	0	0	0	0	0	0	0	0	0
ASV 916	0	0	0	0	0	0	0	0	0	0	0	0	0	0	0	0	0	0	0	0	0	0	0	1	0	0	0	0	0	0	0	0	0	0	0	0	0	0	0	0	0	0	0	0	0	0	0	0	0
ASV 917	0	0	0	0	0	0	0	0	0	0	0	0	0	0	0	0	0	0	0	0	0	0	0	0	0	0	0	0	0	0	0	0	0	0	0	0	0	0	0	0	0	0	0	0	0	0	0	0	0
ASV 918	0	0	0	0	0	0	0	0	0	0	0	0	0	0	0	0	0	0	0	0	0	0	0	0	0	0	0	0	0	0	0	0	0	0	0	0	0	0	0	0	0	0	0	0	0	0	0	0	0
ASV 919	0	0	0	11	0	0	0	0	0	0	0	0	0	0	0	0	0	0	0	0	0	0	0	0	0	0	0	0	1	0	0	0	0	0	0	0	0	0	0	0	0	0	0	0	0	0	0	0	0
ASV 920	0	0	0	0	0	0	0	0	0	0	0	0	0	0	0	0	0	0	0	0	0	0	0	0	0	0	0	0	0	0	0	0	0	0	0	0	0	0	0	0	0	0	0	1	0	0	0	0	0
ASV 921	0	0	0	0	0	0	0	0	1	0	0	0	0	0	0	0	0	0	0	9	0	0	3	0	0	0	0	0	0	6	5	27	0	0	0	0	0	0	0	0	0	0	2	1	0	0	0	0	0
ASV 922	0	0	0	0	0	0	0	0	0	0	0	0	0	0	0	0	0	0	0	0	0	0	0	0	0	0	0	0	0	0	0	0	0	0	0	0	0	0	0	0	0	0	0	0	0	0	0	0	0
ASV 923	0	0	0	0	0	0	0	0	0	0	7	0	0	0	0	0	0	0	0	0	6	0	0	0	0	0	0	1	0	0	0	0	0	0	0	0	0	0	0	0	0	0	0	0	9	5	6	3	11
ASV 924	0	0	0	0	0	23	0	0	0	0	0	2	0	0	0	0	0	0	0	16	0	0	0	0	0	0	0	0	0	100	110	0	0	0	0	0	0	0	0	0	0	0	0	10	0	0	0	0	0
ASV 925	0	0	0	0	0	0	0	0	0	0	0	0	0	0	0	0	0	0	0	0	0	0	0	0	0	0	0	0	0	0	0	0	0	0	2	0	0	0	0	0	0	0	0	0	0	0	0	0	0
ASV 926	0	0	0	0	9	0	0	0	0	0	0	0	0	0	0	0	0	0	0	0	0	0	0	0	0	1	0	0	0	0	5	0	0	0	0	0	0	0	0	0	0	0	0	0	0	0	0	0	0
ASV 927	0	0	0	0	0	0	0	0	0	0	0	0	0	0	0	0	0	0	0	104	0	0	65	7	0	0	0	0	0	5	2	12	0	0	0	0	0	0	0	0	0	9	0	58	7	0	0	16	17
ASV 928	1	1	0	11	0	0	0	0	0	0	0	0	0	9	0	0	0	0	0	0	6	4	0	6	0	0	9	0	2	0	0	0	0	0	0	0	0	0	0	0	0	0	0	0	32	10	6	0	0
ASV 929	0	0	0	0	0	0	0	0	0	0	0	0	0	0	0	0	0	0	0	0	0	0	0	1	0	0	1	0	0	0	0	0	0	0	0	0	0	0	0	0	0	0	2	0	0	0	0	0	0
ASV 930	0	0	0	0	0	0	0	0	0	0	0	0	0	0	0	0	0	0	2	0	0	0	0	0	0	0	0	0	0	0	0	0	0	0	0	0	0	0	0	0	0	0	0	0	0	0	0	0	0
ASV 931	0	0	0	44	1	0	0	1	5	0	0	0	0	0	0	0	0	0	0	0	0	4	0	0	0	0	0	0	23	0	0	0	0	0	0	0	0	0	9	0	0	0	0	0	18	5	7	15	11
ASV 932	0	0	0	0	0	0	0	0	1	0	0	0	0	0	0	0	0	0	0	5	0	0	0	1	0	0	0	0	0	3	3	6	0	0	0	0	0	0	0	0	0	0	0	0	0	0	0	0	0
ASV 933	0	0	0	0	0	0	0	0	0	0	2	0	0	0	0	0	0	0	0	0	0	0	0	17	0	0	0	0	0	0	0	0	0	0	14	0	12	0	0	0	0	0	0	0	2	0	0	0	0
ASV 934	0	0	0	0	0	0	0	0	3	7	18	5	0	0	0	0	0	0	0	0	2	0	2	14	0	0	1	0	1	0	0	0	5	0	6	0	7	0	0	0	0	0	0	0	4	3	6	10	30
ASV 935	0	0	0	0	0	0	0	0	0	0	0	0	0	0	0	0	0	0	0	0	0	0	2	0	0	0	0	0	0	0	0	2	0	0	0	0	0	0	0	0	0	0	0	0	0	0	0	0	0
ASV 936	0	0	0	0	0	0	0	0	0	0	0	0	0	0	0	0	0	0	0	0	0	0	0	0	0	0	0	0	0	0	0	0	0	0	0	0	0	0	0	0	0	0	0	0	0	0	0	0	0
ASV 937	0	0	0	0	0	0	0	0	0	0	0	0	0	0	0	0	0	0	0	0	0	0	0	0	0	0	0	0	0	0	0	0	0	0	0	0	0	0	0	0	0	0	0	0	0	0	0	0	4
ASV 938	0	0	0	0	0	0	0	0	0	0	0	0	0	0	0	0	0	0	0	0	0	0	0	0	0	0	0	0	0	0	0	0	0	0	0	0	0	0	0	0	0	0	0	0	0	0	0	0	0
ASV 939	0	0	0	2	0	0	0	0	5	0	2	0	0	0	0	0	0	0	0	0	4	0	0	9	0	0	0	0	0	0	0	0	0	0	0	0	3	0	0	0	0	0	0	0	2	0	0	17	13
ASV 940	0	0	0	2	0	0	0	0	0	0	0	0	0	0	0	0	0	0	0	0	0	0	0	0	0	0	0	0	2	0	0	0	0	0	0	0	0	0	0	0	0	0	0	0	0	0	0	0	0
ASV 941	0	0	0	0	0	0	0	0	4	0	0	0	0	0	0	0	0	0	0	0	0	0	0	0	0	0	0	0	0	1	0	0	0	0	0	0	0	0	0	0	0	0	0	9	0	0	0	0	0
ASV 942	0	0	0	0	0	0	0	0	0	0	0	0	0	0	0	0	0	0	0	0	0	0	0	6	0	0	0	0	0	0	0	0	0	0	0	0	0	0	0	0	0	0	0	0	0	0	0	0	0
ASV 943	0	0	0	0	0	0	0	0	0	0	0	0	0	0	0	0	0	0	0	0	0	0	2	0	0	0	0	0	0	0	0	4	0	0	0	0	0	0	0	0	0	0	0	0	0	0	0	0	0
ASV 944	0	0	0	0	0	0	0	0	0	0	0	0	0	0	0	0	0	0	0	0	0	0	2	0	0	0	0	0	0	0	0	0	0	0	0	0	0	0	0	0	0	0	0	0	0	0	0	0	0
ASV 945	0	0	0	0	0	4	0	0	0	0	0	0	0	0	0	0	0	0	5	4	0	0	0	0	0	0	0	0	0	5	3	1	0	0	0	0	0	0	0	0	0	0	0	0	0	0	0	0	0
ASV 946	0	0	0	0	0	0	0	0	0	0	0	0	0	0	0	0	0	0	0	0	0	0	2	0	0	0	0	0	0	1	6	4	0	0	0	0	0	0	0	0	0	0	2	8	0	0	0	0	0
ASV 947	0	0	0	0	0	0	0	0	0	0	0	0	0	0	0	0	0	0	0	0	0	0	0	0	0	0	0	0	0	0	0	0	0	0	0	0	0	0	0	0	0	0	0	5	0	0	0	0	0
ASV 948	0	0	0	0	0	0	0	0	0	0	0	0	0	0	0	0	0	0	0	0	0	0	0	0	0	0	0	0	0	0	0	0	0	0	2	0	0	0	0	0	0	0	0	0	0	0	0	0	0
ASV 949	0	0	0	0	0	0	0	0	2	0	0	0	0	0	0	0	0	0	0	2	0	0	0	0	0	0	0	0	0	0	0	0	0	0	0	0	0	0	0	0	0	3	0	0	0	0	0	0	0
ASV 950	0	0	0	0	0	0	0	0	0	0	0	0	0	0	0	0	0	0	0	0	0	0	0	0	0	0	0	0	0	0	0	0	0	0	0	0	0	0	0	0	0	0	0	0	0	0	0	0	0
ASV 951	0	0	0	0	0	0	0	0	0	0	0	0	1	0	0	0	0	0	0	4	0	0	0	0	16	0	0	0	0	0	0	0	0	0	0	0	0	0	0	0	0	3	0	1	0	0	0	0	0
ASV 952	0	0	0	0	0	11	0	0	0	0	0	0	0	0	0	0	0	40	0	0	0	0	0	0	0	0	0	0	0	28	64	0	0	0	0	0	0	0	0	0	0	0	0	0	0	0	0	0	0
ASV 953	0	0	0	0	0	0	0	0	0	0	0	0	0	0	0	0	0	0	0	0	0	0	0	0	0	0	0	0	0	0	0	0	0	0	0	0	7	0	0	0	0	0	0	0	0	0	0	0	0
ASV 954	0	0	0	0	0	0	0	0	8	0	11	0	0	0	0	0	0	0	0	0	0	0	0	44	0	0	0	0	0	0	0	0	1	0	40	21	164	0	0	0	0	0	0	0	0	0	2	0	7
ASV 955	0	0	0	0	0	0	0	0	0	0	0	0	0	0	0	0	0	0	0	0	0	0	0	0	0	0	0	0	0	0	0	0	0	0	0	0	0	0	0	0	0	0	7	10	0	0	0	0	0
ASV 956	0	0	0	0	0	0	0	0	0	0	0	0	0	0	0	0	0	0	0	0	0	0	0	0	0	0	0	0	0	0	0	0	0	0	0	0	0	0	0	0	0	0	0	0	0	0	0	0	0
ASV 957	0	0	0	0	0	0	0	0	0	0	0	0	0	0	0	0	0	0	0	0	2	0	0	4	0	0	0	0	0	0	0	0	0	0	2	0	0	0	0	0	0	0	0	0	0	0	0	21	13
ASV 958	0	0	0	0	0	0	0	0	0	2	0	0	0	0	0	0	0	0	0	0	0	0	0	0	0	0	0	0	0	0	0	0	0	0	0	0	0	0	1	0	0	0	0	0	0	0	0	0	0
ASV 959	0	0	0	0	0	0	0	0	0	0	0	0	0	0	0	0	0	0	0	0	0	0	0	0	0	0	0	0	0	0	0	0	0	0	0	0	0	0	0	0	0	0	0	0	0	0	0	0	0
ASV 960	0	0	0	0	0	7	0	23	0	0	0	0	0	0	0	0	0	0	0	2	0	0	3	0	0	0	0	0	0	23	37	3	0	0	0	0	0	0	0	0	0	0	0	0	0	0	0	0	0
ASV 961	0	0	0	0	0	0	0	0	0	0	0	0	0	0	0	0	0	0	0	0	0	0	0	1	0	0	0	0	0	0	0	0	0	0	0	0	0	0	0	0	0	0	0	0	0	0	0	0	2
ASV 962	0	0	0	0	0	0	0	0	1	0	16	0	0	0	0	0	0	0	0	0	0	0	0	7	0	0	1	0	4	0	0	0	0	0	0	0	9	0	0	0	0	0	0	0	0	0	2	3	0
ASV 963	0	0	0	0	0	0	0	0	0	0	0	0	0	0	0	0	0	0	0	0	20	4	2	1	0	0	0	5	0	0	0	0	0	0	0	4	20	0	0	0	0	0	0	0	67	20	20	10	4
ASV 964	0	0	0	0	0	0	0	0	0	0	0	0	0	0	0	0	0	0	0	0	4	0	0	0	0	0	0	0	0	0	0	0	0	0	0	0	0	0	0	0	0	3	22	71	6	0	0	2	2
ASV 965	0	0	0	0	0	2	0	0	9	0	0	0	0	0	0	0	0	38	0	2	0	0	5	0	0	0	0	0	0	8	3	0	0	0	0	0	1	0	0	0	0	0	0	5	0	0	0	0	0
ASV 966	0	0	0	0	0	0	0	0	0	0	0	0	0	0	0	0	0	0	0	0	0	0	0	0	0	0	0	0	0	5	4	1	0	0	0	0	0	0	0	0	0	0	0	0	0	0	0	0	0
ASV 967	0	0	0	0	0	0	0	0	1	0	0	0	0	0	0	0	0	0	0	0	0	0	0	0	0	0	0	0	0	0	0	0	0	0	0	0	0	0	0	0	0	0	0	0	0	0	0	0	0
ASV 968	0	0	0	0	0	29	0	0	0	0	0	0	0	0	0	0	0	0	0	0	0	0	0	0	0	0	0	0	0	44	76	3	0	0	0	0	0	0	0	0	0	0	0	6	0	0	0	3	2
ASV 969	0	0	0	0	0	0	0	0	0	0	0	0	0	0	0	0	0	0	0	0	2	0	0	0	0	0	0	0	0	0	0	0	0	0	0	0	0	0	0	0	0	0	0	0	0	0	0	0	0
ASV 970	0	0	0	0	0	0	0	0	0	0	0	0	0	0	0	0	0	0	0	0	0	0	0	0	0	0	0	0	0	0	0	0	0	0	0	0	0	0	0	0	0	0	0	0	0	0	0	0	0
ASV 971	0	0	0	0	0	23	0	0	0	0	2	0	0	0	0	0	0	32	3	0	0	0	0	0	0	0	0	0	0	34	56	2	0	0	0	0	0	0	0	0	0	0	0	6	0	0	0	0	0
ASV 972	0	0	0	0	0	3	0	0	0	0	0	0	0	0	0	0	0	0	0	3	0	0	0	0	0	0	0	0	0	0	0	0	0	0	0	0	0	0	0	0	0	0	0	0	0	0	0	0	0
ASV 973	0	0	0	0	4	0	0	0	0	0	0	0	0	0	0	0	0	0	0	0	35	7	0	0	0	0	4	0	0	0	0	0	0	0	0	0	0	0	0	2	0	0	0	0	141	25	28	3	37
ASV 974	0	0	0	0	0	0	0	0	1	18	0	0	0	0	0	0	0	0	0	0	0	0	0	1	0	0	0	0	0	0	0	0	0	0	0	3	37	0	4	0	0	0	0	0	0	3	0	0	4
ASV 975	0	0	0	0	0	0	0	0	0	0	0	0	0	0	0	0	0	0	0	0	0	0	0	0	0	0	0	0	0	0	0	0	0	0	0	0	0	0	0	0	0	0	0	0	0	0	0	0	0
ASV 976	0	0	0	0	0	0	0	0	0	0	0	0	0	0	0	0	0	0	0	0	0	0	0	0	0	0	0	0	0	6	6	5	0	0	0	0	0	0	0	0	0	0	0	0	0	0	0	0	0
ASV 977	0	0	0	0	0	0	0	0	44	0	0	0	0	0	0	0	0	0	0	0	2	0	0	3	0	0	0	0	0	0	0	5	0	0	0	0	1	0	0	0	0	3	0	0	0	0	0	0	2
ASV 978	0	0	0	0	0	4	0	0	0	0	0	0	0	0	0	0	0	0	0	0	0	0	0	0	0	0	0	0	0	0	0	0	0	0	0	0	0	0	0	0	0	0	0	0	0	0	0	0	0
ASV 979	4	1	5	3	0	0	15	0	0	0	53	5	0	1	14	0	0	0	0	0	10	0	2	42	0	0	2	0	3	0	0	0	2	0	49	0	0	1	1	0	0	0	0	2	2	0	0	0	9
ASV 980	0	0	0	0	0	0	0	0	0	0	2	0	0	0	0	0	0	0	0	0	0	2	0	1	0	0	0	0	0	0	0	0	0	0	0	0	0	0	0	0	0	22	40	118	4	0	0	2	10
ASV 981	0	0	0	0	0	0	0	0	0	0	0	0	0	0	0	0	0	0	0	0	0	0	0	0	0	0	0	0	0	0	0	0	0	0	0	0	0	0	0	0	0	0	0	0	0	0	0	0	0
ASV 982	0	0	0	0	0	0	0	1	0	0	1	0	0	0	0	0	0	0	0	0	0	0	0	0	0	0	0	0	0	1	0	0	0	0	0	0	0	0	0	0	0	0	0	0	0	0	0	0	0
ASV 983	0	0	0	0	0	0	0	0	0	0	0	0	0	0	0	0	0	0	0	0	0	0	0	0	0	0	0	0	0	0	0	0	0	0	0	0	0	0	0	0	0	0	0	0	0	0	0	0	0
ASV 984	0	0	0	0	0	5	0	0	0	0	0	0	0	0	0	0	0	0	0	0	0	0	0	0	0	8	0	0	0	4	4	0	0	0	0	0	0	0	0	0	0	3	0	0	0	0	0	0	0
ASV 985	0	0	0	0	0	0	0	0	0	0	0	0	0	0	0	0	0	0	0	0	2	0	0	0	0	0	0	0	0	1	0	3	0	0	0	0	0	0	0	0	0	0	0	0	0	0	0	0	0
ASV 986	0	0	0	0	0	0	0	0	0	0	0	0	0	0	0	0	0	0	0	0	0	0	0	0	0	0	0	0	0	0	0	0	0	0	2	0	0	0	0	0	0	0	0	0	0	0	0	0	0
ASV 987	0	0	0	0	0	0	0	0	0	0	0	0	0	0	0	0	0	0	0	0	0	0	0	0	0	0	0	0	0	0	0	0	0	0	0	0	0	0	0	0	0	0	0	0	0	0	0	0	0
ASV 988	0	0	0	0	0	0	0	0	0	0	12	0	0	0	0	0	0	0	0	0	0	0	0	0	0	0	0	0	0	0	0	0	0	0	0	0	0	0	0	0	0	0	0	0	0	0	0	0	0
ASV 989	0	0	0	1	0	0	0	0	15	5	20	0	0	0	0	2	0	0	0	0	14	7	0	6	0	0	0	0	0	0	0	0	3	0	15	54	415	0	0	0	0	0	0	0	7	0	6	0	2
ASV 990	0	0	0	15	0	0	0	0	0	0	0	0	0	0	0	0	0	0	0	0	0	0	0	0	0	0	0	0	25	0	1	0	0	0	0	0	0	0	1	0	0	0	0	0	0	0	0	0	0
ASV 991	0	0	0	0	0	0	0	0	0	0	0	0	0	0	0	0	0	0	5	4	0	0	0	0	0	0	0	0	0	6	7	1	0	0	0	0	0	0	0	0	0	0	0	0	0	0	0	2	0
ASV 992	0	0	0	0	0	0	0	0	0	0	0	0	0	0	0	0	0	0	0	0	0	0	0	0	0	0	0	0	0	0	0	0	0	0	0	0	0	0	0	0	0	0	0	0	0	0	0	0	0
ASV 993	1	1	6	11	1	0	9	0	0	0	0	0	0	0	0	0	1	0	0	0	2	4	0	13	0	0	2	0	1	0	0	0	0	0	4	6	12	3	0	0	0	0	0	0	15	0	2	5	2
ASV 994	0	0	0	0	1	0	0	0	0	29	0	0	0	0	0	0	0	0	0	0	20	6	0	0	0	2	0	2	0	0	0	0	0	0	0	0	0	0	0	0	0	0	0	0	141	30	15	62	67
ASV 995	0	0	0	0	0	2	0	2	12	0	0	0	0	0	0	0	0	0	0	0	0	0	0	0	0	0	0	0	0	0	2	1	0	0	0	0	0	0	0	0	0	0	0	0	0	2	0	0	0
ASV 996	0	0	0	2	0	0	0	0	8	4	26	0	0	0	0	0	0	0	0	0	0	0	2	13	0	0	0	0	1	0	0	0	1	0	4	5	3	0	0	0	0	0	0	0	0	0	0	0	0
ASV 997	0	0	0	0	0	0	0	0	0	0	0	0	0	0	0	0	0	0	0	4	2	0	4	3	0	0	0	0	0	0	0	1	0	0	0	0	0	0	0	0	0	18	3	2	0	0	0	0	4
ASV 998	0	0	0	0	0	0	0	0	0	0	0	0	0	0	0	0	0	0	0	0	0	0	0	0	0	0	0	0	0	0	0	0	0	0	0	0	0	0	0	0	0	0	0	0	0	0	0	0	0
ASV 999	0	0	0	0	0	0	9	0	0	0	3	0	0	0	0	0	0	0	0	0	0	0	0	0	0	0	0	0	0	0	1	0	0	0	0	0	0	0	0	0	0	0	0	0	0	0	0	0	0
ASV 1000	0	0	0	0	0	0	0	0	0	0	0	0	0	0	0	0	0	0	5	5	0	0	4	168	0	0	0	0	0	1	2	0	0	0	8	0	0	0	0	0	0	0	0	2	0	0	0	0	9
ASV 1001	0	0	0	0	0	0	0	0	0	0	1	0	0	0	0	0	0	0	0	0	0	0	0	0	0	0	0	0	0	0	0	0	0	0	0	0	0	0	0	0	0	0	0	0	0	0	0	0	0
ASV 1002	0	0	0	0	0	0	0	0	0	0	0	0	0	0	0	0	0	11	0	0	0	0	0	0	0	0	0	0	0	0	0	0	0	0	0	0	0	0	0	0	0	0	0	0	0	0	0	0	0
ASV 1003	0	0	0	0	0	0	0	0	0	2	0	0	0	0	0	0	0	0	0	0	0	0	0	1	0	0	0	0	0	0	0	7	0	0	0	0	1	0	0	0	0	0	0	0	0	0	0	0	0
ASV 1004	2	0	0	0	0	0	6	1	0	0	0	0	0	0	3	0	0	0	0	0	0	0	0	0	0	0	1	0	0	0	0	0	0	0	0	0	0	1	0	0	0	0	0	0	2	0	0	5	4
ASV 1005	0	0	0	0	0	0	0	0	0	0	0	0	0	0	0	0	0	0	0	0	0	0	0	0	0	0	0	0	0	0	0	0	0	0	0	0	0	0	0	0	0	0	6	15	0	0	0	0	0
ASV 1006	0	0	0	0	0	0	0	0	0	0	0	0	0	0	0	0	0	0	0	0	0	0	0	0	0	0	0	0	0	0	0	0	0	0	0	0	0	0	0	0	0	0	0	0	0	0	0	0	0
ASV 1007	0	0	0	0	0	0	0	0	0	0	0	0	0	0	0	0	0	0	60	22	0	0	0	1	0	0	0	0	0	0	0	1	0	0	0	0	0	0	0	0	0	84	2	12	0	0	0	0	2
ASV 1008	0	0	1	3	2	0	0	0	14	9	19	2	0	0	0	0	0	0	0	0	2	4	0	1	0	0	0	0	0	0	0	0	3	0	11	0	0	0	0	0	0	0	0	0	0	8	0	0	2
ASV 1009	0	0	0	0	0	0	0	0	0	0	0	0	0	0	0	0	0	0	0	0	0	0	0	0	0	0	0	0	0	0	0	1	0	0	0	0	0	0	0	0	0	0	0	0	0	0	0	0	0
ASV 1010	0	0	0	0	0	0	0	0	0	0	0	0	0	0	0	0	0	0	0	0	0	0	0	0	0	0	0	0	0	0	0	0	0	0	0	0	0	0	0	0	0	0	0	0	0	0	0	0	0
ASV 1011	0	0	0	0	0	0	0	0	0	0	0	0	0	0	0	0	0	0	0	0	0	0	0	0	0	0	0	0	0	0	0	0	0	0	0	0	0	0	0	0	0	0	0	0	0	0	0	0	0
ASV 1012	0	0	0	0	0	0	0	0	9	4	0	2	0	0	0	0	0	0	0	0	0	0	0	3	0	0	0	0	0	0	0	0	3	0	6	12	167	0	0	0	0	0	0	0	0	0	0	0	2
ASV 1013	0	0	0	0	0	0	0	0	24	0	23	0	0	0	0	0	0	0	0	0	0	0	0	9	0	0	0	0	0	0	0	0	0	0	0	0	0	0	0	0	0	0	0	0	0	0	0	0	0
ASV 1014	0	0	0	4	0	0	0	0	0	0	0	0	0	0	0	0	0	0	0	0	0	0	0	0	0	0	0	0	0	0	0	0	0	0	0	0	0	0	0	0	0	0	0	0	0	0	0	0	0
ASV 1015	0	0	0	0	0	0	0	0	0	0	4	0	0	0	0	0	0	0	0	0	16	2	0	3	0	0	0	0	0	0	0	0	0	0	0	0	0	0	0	0	0	0	0	0	2	3	0	338	312
ASV 1016	0	0	0	0	0	4	0	0	0	2	0	2	0	0	0	0	0	0	0	0	0	0	0	1	0	0	0	0	0	0	9	17	1	0	0	0	0	0	0	0	0	0	0	0	0	0	0	0	4
ASV 1017	0	0	0	0	0	3	0	0	0	0	0	0	0	0	0	0	0	0	0	0	0	0	0	0	0	0	0	0	0	7	3	0	0	0	0	0	0	0	0	0	0	0	0	0	0	0	0	0	0
ASV 1018	0	0	0	0	0	0	0	0	1	2	0	0	0	0	0	0	0	0	0	0	0	0	0	0	0	0	0	0	0	0	0	0	0	0	0	0	0	0	0	0	0	0	0	0	0	0	0	0	0
ASV 1019	0	0	0	0	0	0	0	0	0	0	0	0	0	0	0	0	0	0	0	0	0	0	0	0	0	0	0	0	0	1	2	0	0	0	0	0	0	0	0	0	0	0	0	0	0	0	0	0	0
ASV 1020	0	0	0	0	0	0	0	0	0	0	0	0	0	0	0	0	0	2	0	0	0	0	0	0	0	0	0	0	0	0	0	0	0	0	0	0	0	0	0	0	0	0	0	0	0	0	0	0	0
ASV 1021	0	0	0	0	0	2	0	0	0	0	0	0	0	0	0	0	0	0	0	0	0	0	0	0	0	0	0	0	0	6	13	0	0	0	0	0	0	0	0	0	0	0	0	0	0	0	0	0	0
ASV 1022	0	0	0	0	0	0	0	0	0	0	0	0	0	0	0	0	0	0	0	0	0	0	0	1	0	0	0	0	0	0	0	0	0	0	0	0	0	0	0	0	0	0	0	0	0	0	0	0	0
ASV 1023	0	0	0	0	0	0	0	0	0	0	0	0	0	0	0	0	0	0	0	0	0	0	0	0	0	0	0	0	0	0	1	13	0	0	0	0	0	0	0	0	0	0	0	0	0	0	0	0	0
ASV 1024	0	0	0	0	2	0	0	0	0	0	0	0	0	0	0	0	0	0	0	0	51	6	0	0	0	4	0	0	0	0	0	0	0	0	2	0	0	0	0	0	0	0	0	0	220	60	44	29	39
ASV 1025	0	0	0	0	0	0	0	0	0	0	0	0	0	0	0	0	0	0	0	0	0	0	0	0	0	0	0	0	0	0	0	0	0	0	0	0	0	0	0	0	0	0	0	0	0	0	0	0	0
ASV 1026	0	0	0	0	0	0	0	0	0	0	0	0	0	0	0	0	0	0	0	0	0	0	0	0	0	0	0	0	0	0	0	0	0	0	0	0	0	0	0	0	0	0	0	0	0	0	0	0	0
ASV 1027	0	0	0	0	0	0	0	0	0	0	0	0	0	0	0	0	0	0	0	0	0	1	0	0	0	0	0	0	0	0	0	0	0	0	0	0	0	0	0	0	0	0	0	0	0	0	0	0	0
ASV 1028	0	0	0	0	0	0	0	0	0	0	0	0	0	0	0	0	0	0	0	0	0	0	5	0	0	0	0	0	0	0	0	0	0	0	0	0	0	0	3	0	0	0	0	0	0	0	0	0	0
ASV 1029	0	0	0	0	0	0	0	0	4	0	0	0	0	0	0	0	0	0	0	0	2	2	0	0	0	0	0	0	0	0	0	0	0	0	0	0	0	0	0	0	0	0	0	0	0	0	0	0	0
ASV 1030	0	0	0	0	0	0	0	0	1	0	4	0	0	0	0	0	0	0	0	0	2	0	0	1	0	0	0	0	0	0	0	0	0	0	0	0	0	0	0	0	0	0	0	8	0	0	0	5	6
ASV 1031	0	0	0	0	0	0	0	0	41	11	58	0	0	0	0	0	0	0	0	0	10	4	0	47	0	0	11	0	0	0	0	0	2	0	11	0	0	0	0	0	0	0	0	0	20	8	6	0	9
ASV 1032	0	0	0	0	0	0	0	0	1	2	0	0	0	0	0	0	0	0	0	7	8	2	13	130	0	0	0	0	1	0	0	0	0	0	13	0	0	0	0	0	0	0	0	0	9	0	0	3	22
ASV 1033	0	0	0	0	0	0	0	0	0	0	2	0	0	0	0	0	0	0	0	0	2	0	0	0	0	0	0	0	0	0	0	0	0	0	0	0	0	0	0	0	0	0	0	0	0	0	0	0	0
ASV 1034	0	0	0	0	0	0	0	0	0	0	0	0	0	0	0	0	0	5	0	0	0	0	0	0	0	0	0	0	0	0	0	0	0	1	0	0	0	0	2	0	0	0	0	0	0	0	0	0	0
ASV 1035	0	0	0	0	0	0	0	0	0	0	0	0	0	0	0	0	0	0	0	2	2	0	0	0	0	0	0	0	0	1	1	0	0	0	0	0	0	0	0	0	0	0	0	3	2	0	0	0	0
ASV 1036	0	0	0	0	0	0	0	0	0	0	0	0	0	0	0	0	0	0	0	0	2	0	0	0	0	0	0	0	0	8	9	19	0	0	0	0	0	0	0	0	0	0	0	2	0	2	0	0	0
ASV 1037	0	0	0	0	0	5	0	0	0	0	0	2	0	0	0	0	0	0	0	0	0	0	0	0	0	0	0	0	0	12	17	8	0	0	0	0	0	0	0	0	0	0	3	9	0	0	0	0	0
ASV 1038	0	0	0	0	0	4	0	0	1	2	5	0	0	0	0	0	0	0	0	0	2	0	0	0	0	0	0	0	0	6	2	4	0	0	0	0	0	0	0	0	0	0	0	1	0	0	0	0	2
ASV 1039	0	0	0	0	0	0	0	0	0	0	0	0	0	0	0	0	0	0	0	0	2	0	0	0	0	0	0	0	0	0	0	0	0	0	0	0	0	0	0	0	0	0	0	0	2	0	0	0	0
ASV 1040	0	0	0	13	0	0	0	0	0	4	0	0	0	0	0	0	0	0	0	0	0	0	0	0	0	0	0	0	0	0	0	0	0	0	0	0	5	1	6	0	0	0	0	0	2	0	0	3	0
ASV 1041	0	0	0	66	0	0	0	0	0	2	16	0	0	0	0	0	0	0	0	0	0	0	0	7	0	0	0	0	10	0	0	1	0	0	0	0	0	0	14	0	0	0	3	0	0	0	0	0	0
ASV 1042	0	0	0	0	0	0	0	0	0	0	0	0	0	0	0	0	0	0	0	0	0	0	0	0	0	0	0	0	0	0	0	0	0	0	0	0	0	0	0	0	0	0	0	0	0	0	0	0	0
ASV 1043	0	0	0	0	0	0	0	0	0	0	0	0	0	0	0	0	0	0	0	0	0	0	0	0	0	0	0	0	0	0	0	0	0	0	0	0	0	0	0	0	0	0	0	0	0	0	0	0	2
ASV 1044	0	0	0	0	0	0	0	0	0	0	0	0	0	0	0	0	0	0	0	0	0	0	0	1	0	0	0	0	0	0	0	0	0	0	0	0	0	0	0	0	0	0	2	9	2	0	0	0	0
ASV 1045	0	0	0	0	0	0	0	0	0	0	0	0	0	0	0	0	0	0	0	2	0	0	0	0	0	0	0	0	0	3	4	0	0	0	0	0	0	0	0	0	0	0	0	5	0	0	0	0	0
ASV 1046	0	0	0	0	0	0	0	0	0	0	0	0	0	0	0	0	0	0	0	0	4	2	0	1	0	0	0	0	0	0	0	0	0	0	0	0	0	0	0	0	0	0	0	0	2	0	0	0	0
ASV 1047	0	0	0	0	0	0	0	0	0	0	0	0	0	0	0	0	0	0	0	2	0	0	0	1	0	0	0	0	0	0	0	0	0	0	0	0	0	0	0	0	0	0	0	5	0	0	0	0	0
ASV 1048	0	0	0	0	0	0	0	0	0	2	0	0	0	0	0	0	0	0	0	0	16	11	0	0	0	0	0	0	0	0	0	0	0	0	0	0	0	0	1	0	0	0	0	0	2	0	0	0	4
ASV 1049	0	0	0	0	0	0	0	0	0	0	0	0	0	0	0	0	0	0	0	0	0	0	0	0	0	0	0	0	0	0	0	0	0	0	0	0	0	0	0	0	0	0	0	0	0	0	0	0	0
ASV 1050	0	0	0	0	0	0	0	0	0	2	4	0	0	0	0	0	0	0	0	0	2	0	0	0	0	0	0	0	0	0	0	0	1	0	0	0	0	0	0	0	0	0	0	0	0	0	0	7	10
ASV 1051	0	0	0	1	0	0	0	0	0	0	0	0	0	0	0	0	0	0	0	0	0	0	0	0	0	0	0	0	0	0	0	0	0	0	0	0	0	0	0	0	0	0	0	0	0	0	0	0	0
ASV 1052	0	0	0	0	0	4	0	0	0	0	0	0	0	0	0	0	0	0	0	0	0	0	0	0	0	0	0	0	0	1	10	0	0	0	0	0	0	0	0	0	0	0	0	0	0	0	0	0	0
ASV 1053	0	0	0	0	0	0	0	0	0	0	0	0	0	0	0	0	0	0	0	0	0	0	0	0	0	0	0	0	0	3	10	0	0	0	0	0	0	0	0	0	0	0	0	0	0	0	0	0	0
ASV 1054	0	0	0	0	0	0	0	0	0	0	0	0	0	0	0	0	0	0	0	0	0	0	0	0	0	0	0	0	0	0	0	4	0	0	0	0	0	0	0	0	0	0	0	0	0	0	0	0	0
ASV 1055	0	0	0	0	0	2	0	0	0	0	0	0	0	0	0	0	0	0	5	0	0	0	0	0	0	0	0	0	0	0	2	1	0	0	2	0	0	0	0	0	0	0	2	2	0	0	0	0	0
ASV 1056	0	0	0	0	0	0	0	0	0	0	0	0	0	0	0	0	0	0	0	0	0	0	0	0	0	0	0	0	0	0	0	0	0	0	0	0	0	0	0	0	0	0	0	0	0	0	0	0	0
ASV 1057	0	0	0	0	0	0	0	0	0	0	0	0	0	0	0	0	0	0	0	0	0	0	0	0	0	0	0	0	0	0	0	0	0	0	0	0	0	0	0	0	0	0	0	0	0	0	0	0	0
ASV 1058	0	0	0	0	0	0	0	0	0	0	0	0	0	0	0	0	0	0	0	0	0	0	0	0	0	0	0	0	0	0	1	0	0	0	0	0	0	0	0	0	0	0	0	0	0	0	0	0	0
ASV 1059	0	0	0	0	0	0	0	0	0	2	0	0	0	0	0	0	0	0	0	0	0	0	0	0	0	0	0	0	0	3	6	1	0	0	0	0	0	0	0	0	0	0	0	1	0	0	0	0	0
ASV 1060	0	0	0	0	0	0	0	0	0	0	0	0	0	0	0	0	0	0	0	0	2	0	0	0	0	0	0	0	0	0	0	0	0	0	0	0	0	0	0	0	0	0	0	0	0	0	0	0	0
ASV 1061	0	0	0	0	0	0	0	0	0	0	0	0	0	0	0	0	0	0	0	0	0	0	0	0	0	0	0	0	0	0	0	0	0	0	0	0	0	0	0	0	0	0	3	51	0	0	0	2	2
ASV 1062	1	0	0	0	0	2	25	10	0	0	0	0	0	0	0	0	0	0	2	2	0	0	0	0	0	0	0	0	0	0	4	2	0	3	0	0	0	0	0	0	0	0	0	0	0	0	0	0	0
ASV 1063	0	0	0	0	0	0	0	0	1	0	0	0	0	0	0	0	0	0	0	0	0	0	0	0	0	0	0	0	0	0	0	6	0	0	0	0	0	0	0	0	0	0	0	0	0	0	0	0	0
ASV 1064	0	0	0	0	0	0	0	0	0	0	0	0	0	0	0	0	0	0	0	0	0	0	0	0	0	0	0	0	0	0	0	0	0	0	0	0	0	0	0	0	0	0	0	0	0	0	0	0	0
ASV 1065	0	0	0	0	0	0	0	0	0	2	2	0	0	0	0	0	0	0	0	0	0	0	0	3	0	0	0	0	0	0	0	0	0	0	4	0	4	0	0	0	0	0	0	0	0	0	0	0	2
ASV 1066	0	0	0	0	0	0	0	0	0	0	0	0	0	0	0	0	0	0	0	0	6	2	0	1	0	0	0	0	0	0	0	0	0	0	0	0	0	0	0	0	0	0	0	0	21	3	4	3	0
ASV 1067	0	0	0	0	0	0	0	0	22	45	118	5	0	0	0	0	0	0	0	0	4	2	0	7	0	0	0	0	0	0	0	0	0	0	42	0	0	0	0	0	0	0	0	0	4	0	0	0	7
ASV 1068	0	0	0	0	0	0	0	0	0	0	0	0	0	0	0	0	0	0	5	2	0	0	0	0	0	0	0	0	0	0	1	0	0	0	0	0	0	0	0	0	0	0	0	0	0	0	0	0	0
ASV 1069	0	0	0	0	0	0	0	0	6	0	0	0	0	0	0	0	0	0	0	0	0	0	0	0	0	0	0	0	0	0	0	0	0	0	0	0	0	0	0	0	0	0	0	0	0	0	0	0	0
ASV 1070	0	0	0	0	0	0	0	0	0	0	0	0	0	0	0	0	0	0	0	0	0	0	0	3	0	0	0	0	0	0	0	0	0	0	0	0	0	0	0	1	0	0	0	0	0	0	0	0	0
ASV 1071	0	0	0	0	0	0	0	0	3	0	0	0	0	0	0	0	0	0	0	0	0	0	0	0	0	0	0	0	0	0	0	0	0	0	0	0	0	0	0	0	0	0	0	0	0	0	0	0	0
ASV 1072	0	0	0	0	0	0	0	0	4	2	20	0	0	0	0	0	0	0	0	0	4	0	2	13	0	0	3	1	0	0	0	0	0	0	611	0	0	0	0	0	0	0	0	0	4	0	0	0	2
ASV 1073	0	0	0	0	0	0	16	0	2	0	0	0	0	0	0	0	0	0	0	0	2	0	0	1	0	0	0	0	0	0	2	1	0	0	0	0	0	0	0	0	0	0	3	2	0	0	0	0	2
ASV 1074	0	0	0	0	0	0	0	0	0	0	0	0	0	0	0	0	0	0	0	0	0	0	0	0	0	0	0	0	1	0	0	0	0	0	0	0	0	0	7	0	0	0	0	0	0	0	0	0	0
ASV 1075	0	0	0	0	0	5	0	0	0	0	0	0	0	0	0	0	0	0	0	0	0	0	0	0	0	0	0	0	0	7	22	0	0	0	0	0	0	0	0	0	0	0	0	1	0	0	0	0	0
ASV 1076	0	0	0	0	0	0	0	0	0	0	4	0	0	0	0	0	0	0	0	2	2	0	0	7	0	0	0	0	0	3	3	4	0	0	0	0	0	0	0	0	0	0	0	0	7	3	2	0	0
ASV 1077	0	0	0	0	1	0	0	0	0	0	0	0	0	0	0	0	0	0	735	188	0	0	2	0	1	0	0	0	0	0	0	0	0	0	0	0	0	0	0	0	0	576	2	0	0	0	0	0	2
ASV 1078	0	0	0	0	0	0	0	0	3	3	0	0	0	0	0	0	0	0	0	11	0	0	13	1	0	0	0	0	0	0	0	5	0	0	0	0	0	0	0	0	0	0	3	7	0	0	0	0	2
ASV 1079	0	0	0	0	0	0	0	0	0	0	0	0	0	0	0	0	0	0	0	0	0	0	0	1	0	0	0	0	0	0	0	0	0	0	0	0	0	0	0	0	0	0	0	1	2	2	0	0	0
ASV 1080	0	0	0	0	0	0	0	0	0	0	0	0	0	0	0	0	0	66	0	0	0	0	0	0	0	0	0	0	0	4	3	0	0	0	0	0	0	0	0	0	0	0	0	0	0	0	0	0	0
ASV 1081	0	0	0	0	0	0	0	0	0	0	0	0	0	0	0	0	0	0	0	0	0	0	0	0	0	0	0	0	0	0	0	0	0	3	0	0	0	0	0	0	0	0	0	0	0	0	2	0	0
ASV 1082	0	0	0	0	0	0	0	0	0	0	0	0	0	0	0	0	0	0	0	0	0	0	0	0	0	0	0	0	0	0	0	0	0	0	0	0	0	0	0	45	0	0	0	0	0	0	0	0	0
ASV 1083	0	0	0	1	0	0	0	0	10	29	0	12	0	0	0	0	0	0	0	0	136	4	0	0	0	0	18	7	0	0	0	0	1	0	2	0	4	0	0	0	0	0	0	0	33	8	4	5	88
ASV 1084	0	0	0	0	0	0	0	0	0	0	0	0	0	0	0	0	0	0	0	0	0	0	0	0	0	0	0	0	0	0	0	0	0	0	0	0	0	0	0	0	0	6	70	44	4	0	0	0	0
ASV 1085	0	0	0	0	0	2	0	0	0	0	0	0	0	0	0	0	0	0	0	0	0	0	0	0	0	0	0	0	0	1	2	1	0	0	0	0	0	0	0	0	0	0	0	0	0	0	0	0	0
ASV 1086	0	0	0	0	0	0	0	0	0	0	0	0	0	0	0	0	0	0	0	2	0	0	0	0	0	0	0	0	0	3	0	2	0	0	0	0	0	0	0	0	0	0	0	3	0	0	0	0	0
ASV 1087	0	0	0	0	0	0	0	0	0	0	0	0	0	0	0	0	0	0	0	0	0	0	0	0	0	0	0	0	0	0	0	0	0	0	0	0	0	0	0	0	0	0	0	0	0	0	0	0	0
ASV 1088	0	0	0	0	0	0	1	0	0	0	0	0	0	0	0	1	0	0	0	0	0	0	0	0	1	0	0	0	0	0	0	0	0	1	0	3	0	2	3	0	0	0	0	0	0	0	0	0	0
ASV 1089	0	0	0	0	0	0	0	0	0	0	0	0	0	0	0	0	0	0	0	0	0	0	0	0	0	0	0	0	0	0	0	0	0	0	0	0	0	0	1	0	0	0	0	0	0	0	0	0	0
ASV 1090	0	0	0	0	0	0	0	0	0	0	0	0	0	0	0	0	0	0	0	0	216	35	0	14	0	0	0	0	0	0	0	0	0	0	2	0	0	0	0	0	0	0	0	0	340	48	39	0	11
ASV 1091	0	0	0	0	0	0	0	0	0	2	0	0	0	0	0	0	0	0	10	5	0	0	0	1	0	0	0	0	0	7	3	2	0	0	0	0	0	0	0	0	0	0	0	0	2	0	0	0	0
ASV 1092	0	0	0	0	0	9	0	0	0	0	0	0	0	0	0	0	0	1	0	2	0	0	0	0	0	0	0	0	0	70	85	4	0	0	0	0	0	0	0	0	0	3	0	6	0	0	0	0	0
ASV 1093	0	0	0	0	0	0	0	0	0	0	0	0	0	0	0	0	0	0	3	2	0	0	4	4	0	0	0	0	0	10	5	0	0	0	0	0	1	0	0	0	0	0	6	7	0	0	0	0	0
ASV 1094	0	0	0	4	0	0	0	0	0	4	11	0	0	0	0	0	0	0	0	0	0	4	0	1	0	0	0	0	0	0	0	0	0	0	2	0	13	2	0	0	0	0	0	0	0	0	0	0	0
ASV 1095	0	0	0	0	0	0	0	0	0	0	0	0	0	0	0	0	0	0	0	0	0	0	0	0	0	0	0	0	0	0	0	0	0	0	0	0	0	0	0	0	0	0	0	0	0	0	0	0	0
ASV 1096	0	0	0	0	0	18	0	0	0	0	0	0	0	0	0	0	0	0	0	0	0	0	0	0	0	0	0	0	0	83	67	3	0	0	0	0	0	0	0	0	0	0	0	0	0	0	0	0	0
ASV 1097	0	0	0	32	0	0	0	0	0	0	0	0	0	0	0	0	0	0	0	0	0	0	0	0	0	0	0	0	1	0	0	0	0	0	0	0	0	0	15	0	0	0	0	0	0	0	0	3	4
ASV 1098	0	0	0	0	0	0	0	0	0	0	0	5	0	0	0	0	0	0	0	0	0	0	0	0	0	0	0	0	0	0	0	0	1	0	0	0	0	0	0	0	0	0	0	0	0	0	0	0	0
ASV 1099	0	0	0	0	0	0	0	0	0	0	0	0	0	0	0	0	0	0	3	2	0	0	0	1	0	0	0	0	0	0	0	0	0	0	0	0	0	0	0	0	0	18	6	5	0	0	0	0	0
ASV 1100	0	0	0	1	0	0	0	0	0	0	0	0	0	0	0	0	0	0	0	2	0	0	0	23	0	0	0	0	0	3	1	1	0	0	0	0	1	0	0	0	0	0	0	0	0	0	0	0	0
ASV 1101	0	0	0	0	0	0	0	11	0	0	0	0	0	0	0	0	0	0	0	13	6	0	12	9	0	0	0	0	0	3	2	4	0	0	0	0	0	0	0	0	0	0	0	0	0	0	0	0	0
ASV 1102	0	0	0	0	0	0	0	0	0	0	0	0	0	0	0	0	0	0	0	0	0	0	0	0	0	0	0	0	0	0	0	0	0	0	0	0	0	0	0	0	0	0	0	0	0	0	0	0	0
ASV 1103	0	0	0	0	0	0	0	0	0	4	5	0	0	0	0	0	0	0	0	4	6	0	0	3	0	0	0	0	0	0	0	0	0	0	4	0	0	0	0	0	0	0	0	0	6	0	0	5	2
ASV 1104	0	0	0	0	0	0	0	0	0	0	0	0	0	0	0	0	0	0	0	0	2	0	0	1	0	0	0	0	0	0	0	0	0	0	0	0	0	0	0	0	0	0	0	0	0	0	0	0	0
ASV 1105	0	0	0	0	0	0	0	0	21	0	0	0	0	0	0	0	0	0	0	0	0	2	0	0	0	0	0	0	0	0	0	0	0	0	0	0	0	0	0	0	0	0	0	0	0	0	0	0	0
ASV 1106	0	0	0	0	0	0	0	0	0	0	0	0	0	0	0	0	0	0	2	0	0	0	0	12	0	0	0	0	0	0	0	0	0	0	0	0	0	0	0	0	0	0	0	2	0	0	0	0	0
ASV 1107	0	0	0	0	0	0	0	0	0	0	0	0	0	0	0	0	0	0	0	2	0	0	2	0	0	0	0	0	0	0	3	0	0	0	0	0	0	0	0	0	0	0	0	2	0	0	0	0	0
ASV 1108	0	0	0	33	0	0	0	0	0	0	0	2	0	0	0	0	0	0	0	0	10	2	0	0	0	0	0	5	0	0	0	0	0	0	0	0	0	0	0	36	0	0	0	0	39	3	2	0	7
ASV 1109	0	0	0	0	7	0	0	0	0	14	163	0	0	0	0	0	0	0	0	0	63	11	0	6	0	7	7	0	0	0	0	0	0	0	49	0	9	0	3	13	0	0	1	0	323	100	48	10	22
ASV 1110	0	0	0	0	0	0	0	0	1	0	0	0	0	0	0	0	0	0	0	0	2	0	7	3	0	0	0	0	0	0	0	1	0	0	0	0	0	0	0	0	0	0	0	0	0	2	0	0	0
ASV 1111	0	0	0	0	0	0	0	0	0	0	0	0	0	0	0	0	0	0	0	0	0	0	0	1	0	0	0	0	0	0	0	0	0	0	0	0	0	0	0	0	0	0	0	0	0	0	0	0	0
ASV 1112	0	0	0	0	0	0	0	0	0	0	0	0	0	0	0	0	0	0	0	0	0	0	0	3	0	0	0	0	0	1	0	6	0	0	0	0	0	0	0	0	0	0	0	0	0	0	0	0	0
ASV 1113	0	0	0	0	0	2	0	0	0	0	0	0	0	0	0	0	0	0	0	2	0	0	3	0	0	0	0	0	0	23	26	4	0	0	0	0	0	0	0	0	0	0	0	2	0	0	0	0	0
ASV 1114	0	0	0	0	0	5	0	0	0	0	3	0	0	0	0	0	0	9	7	4	0	0	0	7	0	0	0	0	0	13	26	4	0	0	0	0	0	0	0	0	0	0	0	0	0	0	0	0	0
ASV 1115	0	0	0	0	0	0	0	0	3	10	16	0	0	0	0	0	0	0	0	0	0	0	0	1	0	0	0	0	0	0	0	0	0	0	0	0	0	0	0	0	0	0	0	0	0	0	0	0	0
ASV 1116	0	0	0	8	0	0	0	0	1	9	4	0	0	0	0	0	0	0	0	0	0	0	0	1	0	0	0	0	1	0	0	0	0	0	6	4	16	0	0	0	0	0	0	0	7	0	0	0	7
ASV 1117	0	0	0	0	0	0	0	0	113	0	0	0	0	0	0	0	0	0	0	0	0	0	0	10	0	0	0	0	0	0	0	0	0	0	0	0	0	0	0	0	0	0	0	0	0	0	0	0	4
ASV 1118	0	0	0	0	0	0	0	0	0	0	0	0	0	0	0	0	0	0	0	23	0	2	9	0	0	0	0	0	0	1	0	2	0	0	0	0	0	0	0	0	0	6	19	6	0	0	0	0	0
ASV 1119	0	0	0	0	0	0	0	0	0	0	0	0	0	0	0	0	0	0	0	0	0	0	0	0	0	0	0	0	0	0	0	0	0	0	0	0	0	0	0	0	0	0	0	0	0	0	0	0	0
ASV 1120	0	0	0	0	0	0	0	0	0	95	0	0	0	0	0	0	0	0	0	0	14	2	0	3	0	0	0	0	1	0	0	0	0	0	2	0	1	0	4	0	0	0	0	0	11	3	6	385	507
ASV 1121	0	0	0	1	0	0	0	0	1	5	0	0	0	0	0	0	0	0	0	0	16	2	2	27	0	0	0	0	1	0	0	0	0	0	4	0	1	0	0	0	0	3	0	0	13	3	2	7	30
ASV 1122	0	0	0	0	0	0	0	0	0	0	2	0	0	0	0	0	0	0	0	0	41	24	19	4	0	0	1	0	0	0	0	0	0	0	0	0	0	0	0	0	0	0	0	0	15	5	2	0	4
ASV 1123	0	0	0	0	0	0	0	0	3	0	0	0	1	0	0	0	0	0	0	0	0	0	0	0	0	0	0	0	0	0	0	0	0	0	0	0	1	0	0	0	0	0	0	0	0	0	0	0	0
ASV 1124	0	0	0	0	0	0	0	4	0	0	0	0	0	0	0	0	0	0	0	0	0	0	0	0	0	0	0	0	0	3	3	4	0	0	0	0	0	0	0	0	0	0	0	0	0	0	0	0	0
ASV 1125	0	0	3	19	0	0	0	0	8	4	0	2	0	0	0	0	0	0	0	0	18	0	0	0	0	0	2	0	3	0	0	0	1	0	0	0	0	0	5	0	0	0	0	0	0	0	0	0	4
ASV 1126	0	0	0	0	0	0	0	0	4	312	288	0	0	0	0	0	0	0	0	0	0	0	0	10	0	0	0	0	1	0	0	0	1	0	0	0	3	0	4	0	0	0	0	0	0	3	0	5	2
ASV 1127	0	0	0	0	0	0	0	0	0	2	0	0	0	0	0	0	0	0	0	2	0	0	2	0	0	0	0	0	0	0	2	3	0	0	0	0	0	0	0	0	0	3	15	1	0	0	0	0	2
ASV 1128	0	0	0	28	0	0	0	0	0	0	0	0	0	0	0	0	0	0	0	0	0	0	0	0	0	0	0	0	0	0	0	0	0	0	0	0	0	0	8	0	0	0	0	0	0	0	0	0	0
ASV 1129	0	0	0	0	0	0	0	0	1	0	0	0	0	0	0	0	0	0	2	0	0	0	0	0	0	0	0	0	0	0	1	4	0	0	0	0	0	0	0	0	0	0	0	0	0	0	0	0	0
ASV 1130	0	0	0	0	0	0	0	0	0	0	0	0	0	0	0	0	0	0	0	0	0	0	0	0	4	0	0	0	0	1	1	1	0	0	0	0	0	0	0	0	0	6	13	14	0	0	0	0	0
ASV 1131	0	0	0	2	0	0	0	0	5	0	499	18	0	0	0	0	0	0	0	0	6	0	0	1	0	0	0	0	0	0	0	0	1	0	9	0	0	0	0	0	0	0	0	0	0	5	4	0	0
ASV 1132	0	0	0	0	0	0	0	0	0	0	0	0	0	0	0	0	0	0	0	0	0	0	0	0	0	0	0	0	0	0	0	0	0	0	0	0	0	0	0	0	0	0	0	1	0	0	0	0	0
ASV 1133	0	0	1	0	0	0	0	6	0	0	0	0	0	15	0	0	0	6	0	0	0	0	0	1	0	0	0	0	0	0	1	0	0	0	0	0	0	0	0	0	0	0	0	0	0	0	0	0	0
ASV 1134	0	0	0	0	0	0	0	0	158	2	2	0	0	0	0	0	0	0	0	0	0	0	0	0	0	0	0	0	0	0	0	0	0	0	0	0	0	0	0	0	0	0	0	0	0	0	0	3	0
ASV 1135	0	0	0	0	0	0	0	0	0	0	15	0	0	0	0	0	0	0	0	0	0	0	0	4	0	0	68	26	0	0	0	0	0	0	0	0	0	0	0	15	0	0	0	0	0	0	0	2	16
ASV 1136	0	0	0	0	0	0	0	0	0	0	0	0	0	0	0	0	0	0	0	0	0	0	2	0	0	0	0	0	0	1	1	1	0	0	0	0	0	0	0	0	0	0	0	0	0	0	0	0	0
ASV 1137	0	0	0	0	0	0	0	0	0	0	0	0	0	1	0	0	0	0	5	0	0	0	0	0	0	0	0	0	0	0	0	3	0	0	0	0	0	0	0	0	0	0	0	0	0	0	0	0	0
ASV 1138	0	0	0	0	0	0	0	0	0	0	0	0	0	0	0	0	0	0	0	0	0	0	0	1	0	0	0	0	0	0	0	0	0	0	0	0	0	0	0	0	0	0	0	0	0	0	0	0	0
ASV 1139	0	0	0	7	0	0	0	0	0	0	0	0	0	0	0	0	0	0	0	0	0	2	0	0	0	0	0	0	0	0	0	0	0	0	0	0	0	0	2	0	0	0	0	0	0	0	0	3	0
ASV 1140	0	0	0	0	0	0	0	0	0	0	0	0	0	0	0	0	0	0	0	0	0	0	0	0	0	0	0	0	0	4	2	0	0	0	0	0	0	0	0	0	0	0	0	0	0	0	0	0	0
ASV 1141	0	0	0	13	0	0	0	0	0	0	0	0	0	0	0	0	0	0	0	0	8	0	0	1	0	0	0	0	1	0	0	0	0	0	2	0	0	0	0	0	0	0	0	0	0	0	2	0	0
ASV 1142	0	0	0	1	0	0	0	0	9	66	32	0	0	0	0	0	0	0	0	0	2	0	0	13	0	0	0	0	0	0	0	0	1	0	26	29	339	0	0	0	0	0	0	0	0	0	2	3	4
ASV 1143	0	0	0	0	0	0	0	0	0	0	0	0	0	0	0	0	0	0	0	0	0	0	0	0	0	0	0	0	0	0	0	0	1	0	0	0	0	0	0	0	0	3	0	0	0	0	0	0	0
ASV 1144	0	0	0	0	0	0	0	1	0	0	6	0	0	0	0	0	0	0	0	0	0	0	0	3	0	0	0	0	0	0	0	0	0	0	0	0	0	0	0	0	0	0	0	3	2	0	0	0	0
ASV 1145	0	0	0	0	0	4	0	0	0	3	2	0	0	0	0	0	0	0	0	0	0	0	0	0	0	0	0	0	0	0	1	0	0	0	0	0	0	0	0	0	0	0	0	0	0	0	0	0	0
ASV 1146	0	0	0	0	0	0	0	0	1	4	0	0	0	0	0	0	0	0	0	0	2	0	0	0	0	0	0	0	0	0	0	0	0	0	0	0	0	0	0	0	0	0	0	0	0	0	0	0	0
ASV 1147	0	0	0	0	0	0	0	0	0	9	0	0	0	0	0	0	0	0	0	0	2	0	0	0	0	0	0	0	0	0	0	0	0	0	0	0	0	0	2	8	0	0	0	0	2	0	2	0	0
ASV 1148	0	0	0	0	0	0	0	0	0	0	0	0	0	0	0	0	0	0	2	0	0	0	0	0	0	0	0	0	0	0	0	0	0	0	0	0	0	0	0	0	0	0	0	0	0	0	0	0	0
ASV 1149	0	0	0	21	0	0	0	3	0	0	0	0	0	0	0	0	0	0	0	0	4	0	0	0	0	0	0	0	4	0	0	0	0	0	0	0	0	0	14	0	0	0	1	0	0	0	0	0	0
ASV 1150	0	0	0	0	0	0	0	0	0	0	0	0	0	0	0	0	0	0	0	4	2	0	2	4	0	0	0	0	0	0	0	0	0	0	0	0	0	0	0	0	0	9	186	75	4	0	0	4	4
ASV 1151	0	0	0	0	0	5	0	50	0	0	0	0	0	0	0	0	0	0	0	0	0	0	0	0	0	0	0	0	0	13	24	0	0	0	0	0	0	0	0	0	0	0	0	0	0	0	0	0	0
ASV 1152	0	0	0	0	0	0	0	0	0	0	0	0	0	0	0	0	0	0	0	4	0	0	2	0	0	0	0	0	0	5	1	7	0	0	0	0	0	0	0	0	0	0	9	3	0	0	0	0	2
ASV 1153	0	0	0	0	0	0	0	0	0	2	0	0	0	0	0	0	0	0	0	0	0	2	13	10	0	0	0	0	0	0	0	6	0	0	2	0	0	0	0	0	0	0	0	7	0	0	0	0	2
ASV 1154	0	0	0	0	0	0	0	0	0	0	0	0	0	0	0	0	0	0	0	0	0	0	0	0	0	0	0	0	0	0	0	0	0	0	2	0	0	0	0	0	0	0	0	0	0	0	0	0	0
ASV 1155	0	0	0	0	0	0	0	0	0	48	2	0	0	0	0	0	0	0	0	0	2	0	0	40	0	0	0	0	0	0	0	0	0	0	34	0	4	0	0	17	0	0	0	0	9	0	0	3	2
ASV 1156	0	0	0	0	0	4	0	2	0	0	0	0	0	0	0	0	0	11	0	7	0	0	0	0	0	0	0	0	0	8	11	0	0	0	0	0	0	0	0	0	0	0	0	2	0	0	0	0	0
ASV 1157	0	0	0	0	0	0	1	0	0	0	0	0	0	0	0	0	0	0	0	0	0	0	0	0	0	0	0	0	0	0	0	0	0	0	0	0	0	0	0	0	0	0	0	0	0	0	0	0	0
ASV 1158	0	0	0	0	0	0	0	0	0	0	0	0	0	0	0	0	0	0	0	0	0	0	0	0	0	0	0	0	0	0	0	0	0	0	0	0	0	0	0	0	0	0	0	0	0	0	0	0	2
ASV 1159	0	0	0	0	0	0	0	0	0	0	0	0	0	0	0	0	0	0	0	0	0	0	3	0	0	0	0	0	0	0	0	2	0	0	0	0	0	0	0	0	0	0	0	1	0	0	0	0	0
ASV 1160	0	2	10	0	0	0	8	0	0	0	0	2	1	0	2	0	0	0	0	0	0	2	0	0	0	4	0	0	3	0	0	0	1	0	6	0	0	2	0	0	0	0	0	0	0	0	0	0	0
ASV 1161	0	0	0	0	0	0	0	0	0	0	0	0	0	0	0	0	0	0	0	0	0	0	0	0	0	0	0	0	0	0	0	0	0	0	0	0	0	0	0	0	0	0	0	0	0	0	0	0	0
ASV 1162	0	0	0	0	0	0	0	0	0	0	0	0	0	0	0	0	0	0	0	0	0	0	0	0	0	0	0	0	0	0	0	0	0	0	0	0	0	0	0	0	0	0	0	0	0	0	0	0	0
ASV 1163	0	0	0	0	0	0	0	0	0	0	0	0	0	0	0	0	0	0	0	0	0	0	0	1	0	0	0	0	0	0	0	0	0	0	0	0	0	0	0	0	0	0	0	0	0	0	0	0	0
ASV 1164	0	0	0	0	0	0	0	0	0	0	0	0	0	0	0	0	0	12	0	0	0	0	0	0	0	0	0	0	0	1	0	0	0	0	0	0	0	0	0	0	0	0	0	0	0	0	0	0	0
ASV 1165	0	0	0	0	0	0	0	0	0	0	0	0	0	0	0	0	0	0	0	0	0	0	0	0	0	0	0	0	0	0	1	0	0	0	0	0	0	0	0	0	0	0	0	0	0	0	0	0	0
ASV 1166	0	0	0	0	0	0	0	0	0	2	174	0	0	0	0	0	0	0	0	0	0	0	4	1	0	0	0	0	0	0	0	0	0	0	308	0	0	0	0	0	0	0	0	0	0	0	0	0	2
ASV 1167	0	0	0	0	0	0	0	0	0	0	0	0	0	0	0	0	0	0	0	0	0	0	0	0	0	0	0	0	0	0	0	0	0	0	0	0	0	0	0	0	0	0	0	0	0	0	0	0	0
ASV 1168	0	0	0	0	0	0	0	0	1	3	0	0	0	0	0	0	0	0	0	2	4	0	0	1	0	0	0	0	0	0	0	0	0	0	2	1	13	0	0	0	0	0	0	0	0	0	0	0	0
ASV 1169	0	0	0	0	0	0	0	0	0	7	0	0	0	0	0	0	0	0	0	0	0	0	0	0	0	0	0	0	0	0	0	0	0	0	0	0	0	0	0	0	0	0	0	0	0	0	0	0	0
ASV 1170	0	0	0	0	0	0	0	0	0	0	0	0	0	0	0	0	0	0	0	0	0	0	0	0	0	0	0	0	0	0	0	0	0	0	0	0	0	0	0	0	0	0	0	0	0	0	0	0	0
ASV 1171	0	0	0	0	0	0	0	0	0	0	0	0	0	0	0	0	0	0	0	0	0	0	2	0	0	0	0	0	0	0	0	0	0	0	0	0	0	0	0	0	0	0	0	0	0	0	0	0	0
ASV 1172	0	0	0	9	6	0	0	0	4	0	16	0	0	0	0	0	0	0	0	0	0	0	0	34	0	0	0	0	12	0	0	0	1	0	11	0	5	0	2	0	0	0	0	0	9	0	6	21	21
ASV 1173	0	0	1	21	0	0	0	0	0	0	0	0	0	0	0	0	0	0	0	0	0	0	0	0	0	0	0	0	5	0	0	0	0	0	0	0	0	0	3	0	0	0	0	0	0	0	0	0	0
ASV 1174	0	0	0	0	0	0	0	0	0	2	0	0	0	0	0	0	0	0	0	0	0	0	0	0	0	0	0	0	0	0	0	0	0	0	0	0	0	0	0	0	0	0	0	0	0	0	0	0	0
ASV 1175	0	0	0	0	0	4	0	0	0	0	0	0	0	0	0	0	0	0	0	0	0	0	0	0	0	0	0	0	0	5	2	1	0	0	0	0	0	0	0	0	0	0	0	0	0	0	0	0	0
ASV 1176	0	0	0	2	0	0	0	0	5	0	17	0	0	0	0	0	0	0	0	0	2	0	0	9	0	0	42	2	5	0	0	0	0	0	17	0	4	0	4	0	0	0	0	0	4	0	0	7	11
ASV 1177	0	0	0	0	0	0	0	0	0	0	0	0	0	0	0	0	0	0	0	4	0	0	0	0	0	0	0	0	0	1	0	0	0	0	0	0	0	0	0	0	0	0	0	2	0	2	0	0	0
ASV 1178	0	0	0	0	0	0	0	0	5	0	0	0	0	0	0	0	0	0	0	0	6	0	0	8	0	0	0	0	0	0	0	0	0	0	0	0	0	0	0	0	0	2	0	0	4	0	0	0	2
ASV 1179	0	0	0	0	0	0	0	0	0	0	0	0	0	0	0	0	0	0	0	0	0	0	0	0	0	0	0	0	0	0	0	0	0	0	0	0	0	0	0	0	0	0	0	0	0	0	0	0	0
ASV 1180	0	0	0	0	0	0	0	0	1	0	0	0	0	0	0	0	0	0	0	0	29	15	0	0	0	1	0	0	0	0	0	0	0	0	0	0	0	0	0	28	0	0	0	0	115	37	24	0	0
ASV 1181	0	0	0	0	0	0	0	0	0	0	0	0	0	0	0	0	0	0	0	0	0	0	0	0	0	0	0	0	0	0	0	0	0	0	0	0	0	0	0	0	0	0	0	0	0	0	0	2	0
ASV 1182	0	0	0	0	0	0	0	0	0	0	0	0	0	0	0	0	0	0	0	0	0	0	0	0	0	0	0	0	0	0	0	0	0	0	0	0	0	0	0	0	0	0	0	0	0	0	0	0	0
ASV 1183	0	0	0	0	0	0	0	0	0	0	0	0	0	0	0	0	0	0	0	0	0	0	0	1	1	0	0	1	0	0	0	0	0	0	0	0	0	0	0	0	0	0	0	0	0	0	0	0	0
ASV 1184	0	0	0	0	0	2	0	0	0	0	0	0	0	0	0	0	0	0	0	0	0	0	0	0	0	0	0	0	0	1	0	0	0	0	2	0	0	0	0	0	0	0	0	0	0	0	0	0	0
ASV 1185	0	0	0	0	0	0	0	0	0	0	0	0	0	0	0	0	0	0	0	0	0	0	0	0	0	0	0	2	0	0	0	1	0	0	0	0	0	0	0	0	0	0	0	0	0	0	0	0	0
ASV 1186	0	0	0	0	0	0	0	0	0	0	0	0	0	0	0	0	0	0	0	0	0	0	0	1	0	0	0	0	0	0	0	0	0	0	0	0	0	0	0	0	0	0	0	0	0	0	0	0	0
ASV 1187	0	0	0	0	0	0	0	0	0	0	0	0	0	0	0	0	0	0	0	0	0	0	0	0	0	0	0	0	0	0	3	0	0	0	0	0	0	0	0	0	0	0	0	0	0	0	0	0	0
ASV 1188	0	0	0	0	0	0	0	0	2	0	0	0	0	0	0	0	0	0	0	2	2	0	0	3	0	0	0	0	0	0	0	0	0	0	0	0	0	0	0	0	0	0	0	0	0	0	0	0	0
ASV 1189	0	0	0	0	0	0	0	0	0	0	0	0	0	0	0	0	0	0	0	0	0	0	0	0	0	0	0	0	0	0	1	0	0	0	0	0	0	0	0	0	0	0	0	0	0	0	0	0	0
ASV 1190	0	0	0	0	0	0	0	0	0	0	0	0	0	0	0	0	0	0	0	0	0	0	0	0	0	0	0	0	0	0	0	0	0	0	0	0	0	0	115	0	0	0	0	0	0	0	0	0	0
ASV 1191	0	0	0	0	0	4	0	0	0	0	0	0	0	0	0	0	0	0	0	0	0	0	0	0	0	0	0	0	0	14	32	5	0	0	0	0	0	0	0	0	0	0	0	0	0	0	0	0	0
ASV 1192	0	0	0	0	0	2	0	0	2	0	0	0	0	0	0	0	0	0	0	0	5	0	2	0	0	0	0	0	0	9	15	24	0	0	0	0	0	0	0	0	0	3	0	0	0	0	0	0	2
ASV 1193	0	0	0	0	0	0	0	0	0	4	0	0	0	0	0	0	0	0	0	0	0	0	0	14	0	0	0	0	0	1	0	1	0	0	2	0	1	0	0	0	0	0	0	0	0	0	0	0	2
ASV 1194	0	0	0	0	0	0	0	0	0	0	0	0	0	0	0	0	0	0	0	0	0	0	0	0	0	0	0	0	0	0	0	0	0	0	0	0	0	0	0	0	0	0	0	0	0	0	0	0	0
ASV 1195	0	0	0	0	0	0	0	0	0	2	7	0	0	0	0	0	0	0	0	0	10	0	0	0	0	0	2	0	0	0	0	0	0	0	0	1	4	0	0	0	0	0	0	0	0	0	2	0	7
ASV 1196	0	0	0	0	0	0	0	0	0	0	0	0	0	0	0	0	0	0	0	0	0	0	0	3	0	0	0	0	0	1	1	3	0	0	0	0	0	0	0	0	0	0	0	1	2	0	0	0	0
ASV 1197	0	0	0	0	0	0	0	0	0	0	0	0	0	0	0	0	0	0	0	0	0	0	0	0	0	0	0	0	0	0	0	0	0	0	0	0	0	0	0	0	0	0	0	0	0	0	0	0	0
ASV 1198	0	0	0	0	0	0	0	0	0	2	9	0	0	0	0	0	0	0	0	0	12	2	0	14	0	0	0	0	0	0	0	0	0	0	0	0	1	0	0	0	0	0	0	0	0	0	0	0	13
ASV 1199	0	0	0	0	0	4	0	0	0	0	0	0	0	0	0	0	0	4	0	2	0	0	0	0	0	0	0	0	0	4	5	0	0	0	0	0	0	0	0	0	0	0	0	0	2	0	0	0	0
ASV 1200	0	0	0	0	0	0	0	0	0	0	0	0	0	0	0	0	0	0	0	0	0	0	0	0	0	0	0	0	0	0	0	0	1	0	2	0	3	0	0	0	0	0	0	0	2	0	0	0	0
ASV 1201	0	0	0	0	0	0	0	0	14	37	11	0	0	0	0	0	0	0	0	0	2	0	0	9	0	0	0	0	0	0	0	0	0	0	19	19	214	0	0	0	0	0	0	0	0	0	0	0	0
ASV 1202	0	0	0	0	0	18	0	0	0	0	0	0	0	0	0	0	0	0	3	2	0	0	0	0	0	0	0	0	0	12	35	14	0	0	0	0	0	0	0	0	0	0	0	2	0	0	0	0	0
ASV 1203	0	0	0	0	0	0	0	0	0	0	0	0	0	0	0	0	0	29	0	2	0	0	0	0	0	0	0	0	0	14	15	5	0	0	0	0	0	0	0	0	0	0	0	0	0	0	0	0	0
ASV 1204	0	0	0	0	0	0	0	0	0	0	0	0	0	0	0	0	0	0	0	0	0	0	0	5	0	0	0	0	0	0	1	0	0	0	0	0	0	0	0	0	0	0	0	0	0	0	0	0	0
ASV 1205	0	0	0	3	0	0	0	0	0	0	0	0	0	0	0	0	0	0	0	0	0	0	0	0	0	0	1	0	1	0	0	0	0	0	0	0	0	0	0	0	0	0	0	0	0	0	0	0	0
ASV 1206	0	0	0	0	0	0	0	0	0	3	0	0	0	0	0	0	0	0	0	0	0	0	0	3	0	0	0	0	0	0	0	0	0	0	0	0	0	0	0	0	0	0	0	0	0	0	0	0	0
ASV 1207	0	0	0	0	0	0	0	0	1	2	2	0	0	0	0	0	0	0	0	0	2	0	0	0	0	0	0	0	0	1	0	10	0	0	0	0	0	0	0	0	0	0	2	0	0	0	0	0	0
ASV 1208	0	0	0	0	0	0	0	0	0	0	0	0	0	0	0	0	0	0	0	0	0	0	0	0	0	0	0	0	0	0	0	0	0	0	0	0	0	0	0	0	0	0	0	2	0	0	0	0	0
ASV 1209	0	0	0	0	0	11	0	6	0	0	0	0	0	0	0	0	0	27	0	2	0	0	0	1	0	0	0	0	0	17	46	0	0	0	0	0	0	0	0	0	0	6	0	0	0	0	0	0	0
ASV 1210	0	0	10	0	0	0	0	6	0	0	0	0	3	0	0	1	2	0	0	0	0	0	0	0	0	0	5	0	5	0	0	0	0	0	0	0	0	2	0	0	0	0	0	0	0	0	0	0	0
ASV 1211	0	0	0	0	0	0	0	56	0	0	0	0	0	0	0	0	0	0	0	0	0	0	0	0	0	0	0	0	0	0	1	0	0	0	0	0	0	0	0	0	0	0	0	0	0	0	0	0	0
ASV 1212	0	1	0	0	0	0	0	0	0	0	0	0	0	0	0	0	0	0	0	0	2	0	0	0	0	0	0	2	0	0	0	0	0	0	0	0	1	0	0	0	0	0	0	0	2	0	0	0	4
ASV 1213	0	0	0	0	0	0	0	0	0	0	0	0	0	0	0	0	0	0	0	0	0	0	0	0	0	0	0	0	0	0	0	0	0	0	0	0	0	0	0	0	0	0	0	0	0	0	0	0	2
ASV 1214	0	0	0	0	0	0	0	0	0	0	0	0	0	0	0	0	0	0	0	0	0	0	0	0	0	0	0	0	0	0	1	0	0	0	0	0	0	0	0	0	0	0	0	0	0	0	0	0	0
ASV 1215	0	0	0	1	0	2	0	0	0	0	0	0	0	0	0	0	0	0	0	4	0	0	0	17	0	0	0	0	0	21	15	13	0	0	0	0	0	0	0	0	0	0	0	1	0	0	0	0	0
ASV 1216	0	0	0	0	0	0	0	0	0	0	0	0	0	0	0	0	0	0	0	0	0	0	0	0	0	0	0	0	0	0	0	0	0	0	0	0	0	0	0	0	0	0	0	0	0	0	0	0	0
ASV 1217	0	0	0	0	0	0	0	0	0	0	0	0	0	0	0	0	0	0	0	2	0	0	0	0	0	0	0	0	0	1	0	0	0	0	0	0	0	0	0	0	0	0	3	3	0	0	0	0	0
ASV 1218	0	0	0	0	0	0	0	0	0	0	0	0	0	0	0	0	0	0	0	0	0	0	0	0	0	0	0	0	0	4	1	0	0	0	0	0	0	0	0	0	0	0	0	0	0	0	0	0	0
ASV 1219	0	0	0	0	0	0	0	0	4	0	0	0	0	0	0	0	0	0	0	0	0	0	0	1	0	0	0	0	0	0	0	0	0	0	0	0	0	0	0	0	0	0	0	1	0	0	0	0	0
ASV 1220	0	0	0	0	0	0	0	0	0	0	0	0	0	0	0	0	0	0	0	2	0	0	0	0	0	0	0	0	0	0	0	0	0	0	0	0	0	0	0	0	0	0	0	0	0	0	0	0	0
ASV 1221	0	0	0	0	0	0	0	0	0	0	0	0	0	0	0	0	0	0	0	0	0	2	3	0	0	0	0	0	0	0	0	1	0	0	0	0	0	0	0	0	0	5	0	1	0	0	0	0	0
ASV 1222	0	0	0	0	0	0	0	0	0	0	0	0	0	0	0	0	0	0	0	0	0	0	0	1	0	2	0	0	0	0	1	0	0	0	0	0	0	0	0	0	0	0	0	0	0	0	0	0	0
ASV 1223	0	0	2	127	0	0	0	0	0	0	0	0	0	0	0	0	0	0	0	0	12	2	2	0	0	0	3	1	0	0	0	0	0	0	0	0	0	0	2	0	0	0	0	0	32	8	6	7	9
ASV 1224	0	0	0	0	0	0	0	0	1	3	0	0	0	0	0	0	0	0	0	0	2	0	0	1	0	0	0	0	0	0	0	1	0	0	0	0	0	0	0	0	0	0	0	0	0	0	0	0	0
ASV 1225	0	0	0	0	0	0	0	0	0	0	0	0	0	0	0	0	0	0	0	0	0	0	0	0	0	0	0	0	0	0	0	0	0	0	0	0	0	0	0	0	0	0	0	0	0	0	0	0	0
ASV 1226	0	0	0	0	0	5	0	0	0	0	0	0	0	0	0	0	0	0	0	0	0	0	0	0	0	0	0	0	0	4	2	3	0	0	0	0	1	0	0	0	0	0	153	32	0	0	0	0	0
ASV 1227	0	0	0	0	0	0	0	0	0	0	0	0	0	0	0	0	0	0	0	0	2	0	0	1	0	0	0	0	0	0	0	0	0	0	0	0	0	0	0	0	0	0	0	0	4	0	0	0	2
ASV 1228	0	0	0	0	0	14	0	0	0	0	0	0	0	0	0	0	0	11	0	0	0	0	0	0	0	0	0	0	0	14	20	0	0	0	2	0	0	0	0	0	0	0	0	5	0	0	0	0	0
ASV 1229	0	0	0	0	11	0	0	0	3	0	7	0	0	0	0	0	0	0	0	0	4	2	0	0	0	0	0	0	0	0	0	0	0	0	0	0	0	0	0	6	0	0	0	0	2	0	0	0	4
ASV 1230	0	0	0	0	0	0	0	0	0	0	0	0	0	0	0	0	0	0	0	0	0	0	0	0	0	0	0	2	0	0	0	0	0	0	0	0	0	0	0	0	0	0	0	0	0	0	0	0	0
ASV 1231	0	0	0	5	0	0	0	2	3	4	0	0	0	0	0	0	0	0	0	0	4	0	0	1	0	0	0	0	0	0	0	0	0	0	0	0	0	0	1	0	0	0	0	0	0	0	0	2	2
ASV 1232	0	0	0	0	0	0	0	0	0	0	0	0	0	0	0	0	0	0	0	4	0	0	0	1	0	0	0	0	0	0	0	0	0	0	0	0	0	0	0	0	0	0	0	0	0	0	0	0	0
ASV 1233	0	0	0	0	0	0	0	0	0	0	0	0	0	0	0	0	0	0	0	0	0	0	0	0	0	0	0	0	0	1	7	1	0	0	0	0	0	0	0	0	0	0	0	0	0	0	0	0	0
ASV 1234	0	0	0	0	0	0	0	0	0	0	0	0	0	0	0	0	0	0	0	0	0	0	0	7	0	0	0	0	0	1	0	13	0	0	0	0	0	0	0	0	0	3	3	6	2	0	2	0	0
ASV 1235	0	0	0	0	0	0	0	0	0	0	0	0	0	0	0	0	0	0	0	2	0	0	0	0	0	0	0	0	0	0	5	0	0	0	0	0	0	0	0	0	0	0	0	0	0	0	0	0	0
ASV 1236	0	0	0	0	0	0	0	0	14	7	49	0	0	0	0	0	0	0	0	0	16	0	0	10	0	0	1	0	0	0	0	0	0	0	0	7	109	0	0	0	0	0	0	0	13	0	0	15	58
ASV 1237	1	0	0	0	0	0	0	7	4	23	7	0	0	0	0	0	0	0	0	0	0	0	0	0	0	0	0	0	0	0	0	0	0	0	0	0	1	8	0	0	0	0	0	1	0	0	0	10	7
ASV 1238	0	0	0	0	0	0	0	0	0	2	2	0	0	0	0	0	0	0	0	0	2	0	0	0	0	0	0	0	0	0	0	4	0	0	0	0	0	0	0	0	0	0	0	0	0	0	0	0	0
ASV 1239	0	0	0	0	0	2	0	0	0	0	0	0	0	0	0	0	0	1	0	0	0	0	0	0	0	0	0	0	0	8	6	6	0	0	0	0	0	0	0	0	0	0	0	3	0	0	0	0	0
ASV 1240	0	0	0	0	0	2	0	0	0	0	0	0	0	0	0	0	0	0	0	0	0	0	0	0	0	0	0	0	0	1	2	1	0	0	3	0	0	0	0	0	0	0	2	0	0	0	0	0	0
ASV 1241	0	0	0	0	0	0	0	0	0	0	0	0	0	0	0	0	0	0	0	0	0	0	2	1	0	0	0	0	0	0	0	0	0	0	0	0	0	0	0	0	0	0	0	0	0	2	0	0	2
ASV 1242	0	0	0	0	0	0	0	0	0	0	0	0	0	0	0	0	0	1	0	0	0	0	0	12	0	0	0	0	0	0	0	0	0	0	0	0	0	0	0	0	0	0	0	0	2	0	0	0	2
ASV 1243	0	0	0	0	0	0	0	0	0	0	0	0	0	0	0	0	0	0	0	0	0	0	0	0	0	0	0	0	0	0	0	0	0	0	0	0	0	0	0	0	0	3	3	6	0	0	0	0	0
ASV 1244	0	0	0	0	0	0	0	0	0	0	0	0	0	0	0	0	0	0	0	0	0	0	0	1	0	0	0	0	0	0	0	0	0	0	0	0	0	0	0	0	0	0	0	0	2	0	0	0	0
ASV 1245	0	0	0	0	0	0	0	0	0	0	0	0	0	0	0	0	0	0	0	0	0	0	0	0	0	0	0	0	0	0	0	0	0	0	0	0	0	0	0	0	0	0	0	0	0	0	0	0	0
ASV 1246	0	0	0	0	0	0	0	0	15	0	0	0	0	0	0	0	0	0	0	0	0	0	0	1	0	0	0	0	0	0	0	0	0	0	0	0	0	0	0	0	0	0	0	0	0	0	0	0	0
ASV 1247	0	0	0	2	0	0	0	0	9	9	38	0	0	0	0	0	0	0	0	0	8	2	2	27	0	1	1	0	0	0	0	0	3	0	4	0	0	0	3	23	1	0	0	0	4	0	0	0	0
ASV 1248	0	0	0	0	0	0	0	0	0	0	0	0	0	0	0	0	0	0	0	0	0	3	0	0	0	0	0	0	0	0	0	0	0	0	0	0	0	0	0	0	0	3	0	0	0	0	0	0	0
ASV 1249	0	0	0	0	0	0	0	0	20	4	0	2	0	0	0	0	0	0	0	0	0	0	0	8	0	0	0	0	0	0	0	0	0	0	0	0	0	0	3	0	0	0	0	0	0	0	0	0	0
ASV 1250	0	0	0	0	0	0	0	0	0	2	0	0	0	0	0	0	0	0	0	0	0	0	0	0	0	0	0	0	0	0	0	0	0	0	0	0	0	0	0	0	0	0	0	0	4	0	0	0	0
ASV 1251	0	0	0	0	0	0	0	0	0	0	1	0	0	0	0	0	0	0	0	0	0	0	0	0	0	0	0	0	0	0	2	0	0	0	0	0	0	0	0	0	0	0	0	0	0	0	0	0	0
ASV 1252	0	0	0	0	0	0	0	0	0	0	0	0	0	0	0	0	0	0	0	0	0	0	0	0	0	0	0	0	0	0	0	0	0	0	0	0	0	0	0	0	0	0	0	0	0	0	0	0	0
ASV 1253	0	0	0	0	0	0	0	0	0	0	0	0	0	0	0	0	0	0	0	0	0	0	0	0	0	0	0	0	0	0	0	0	0	0	0	0	0	0	0	0	0	0	0	0	0	0	0	0	0
ASV 1254	0	0	0	0	0	0	0	0	1	0	0	0	0	0	0	0	0	0	0	0	2	0	0	1	0	0	0	0	0	0	0	0	0	0	0	0	3	0	0	0	0	0	0	0	4	0	2	0	2
ASV 1255	0	0	0	0	0	2	0	2	0	0	0	0	0	0	0	0	0	4	0	9	0	0	2	0	0	0	0	0	0	63	42	2	0	0	0	0	0	0	0	0	0	0	0	1	0	0	0	0	2
ASV 1256	0	0	0	0	0	0	0	0	0	0	0	0	0	0	0	0	0	0	0	0	0	0	0	0	0	0	0	0	0	0	0	0	0	0	0	0	0	0	0	0	0	0	0	0	0	0	0	0	0
ASV 1257	0	0	0	0	0	0	0	0	0	0	0	0	0	0	0	0	0	0	0	0	0	0	0	0	0	0	0	0	0	0	0	0	0	0	0	0	0	0	0	0	0	0	0	0	0	0	0	3	3
ASV 1258	0	0	0	3	0	0	0	0	6	14	18	0	0	0	0	0	0	0	0	0	2	0	0	7	0	0	1	0	0	0	0	0	0	0	0	5	15	0	3	0	0	0	0	0	4	3	4	3	2
ASV 1259	0	0	0	0	0	0	0	0	0	0	0	0	0	0	0	0	0	0	0	0	0	0	0	0	0	0	0	0	0	0	0	0	0	0	0	0	0	0	0	0	0	0	0	0	0	0	0	0	0
ASV 1260	0	0	0	32	2	0	0	0	3	16	16	0	0	0	0	0	0	0	0	0	0	0	0	3	0	0	0	0	3	0	0	0	2	0	6	0	15	0	8	0	2	0	0	0	11	5	0	0	0
ASV 1261	0	0	0	9	0	0	0	0	14	14	205	9	0	0	0	0	0	0	0	0	2	0	0	3	0	0	0	0	1	0	0	0	6	0	15	10	27	0	12	0	0	0	0	0	0	0	0	0	0
ASV 1262	0	0	0	0	0	0	0	29	0	0	0	0	0	0	0	0	0	0	0	0	8	0	2	0	0	0	0	0	0	0	0	0	0	0	0	0	0	0	0	0	0	0	4	1	2	2	0	0	2
ASV 1263	0	0	0	0	0	0	0	0	0	0	0	0	0	0	0	0	0	0	0	0	0	0	0	1	0	0	0	0	0	0	1	1	0	0	0	0	0	0	0	0	0	0	0	0	0	0	0	0	0
ASV 1264	0	0	0	0	0	0	0	0	0	0	0	0	0	0	0	0	0	0	0	3	0	0	0	0	0	0	0	0	0	0	1	0	0	0	0	0	0	0	0	0	0	0	0	0	0	0	0	0	0
ASV 1265	0	0	0	0	0	11	0	0	0	0	0	0	0	0	0	0	0	0	0	2	0	0	0	0	0	0	0	0	0	25	21	6	0	0	2	0	0	0	0	0	0	0	0	0	0	0	0	0	0
ASV 1266	0	0	0	0	0	0	0	0	0	0	0	0	0	0	0	0	0	0	0	0	0	0	0	4	0	0	0	0	0	0	0	2	0	0	0	0	0	0	0	0	0	0	0	1	0	0	0	0	0
ASV 1267	0	0	0	0	0	0	0	0	0	0	0	0	0	0	0	0	0	0	0	0	0	0	0	0	0	0	0	0	0	3	1	16	0	0	0	0	0	0	0	0	0	0	0	0	0	0	0	0	0
ASV 1268	0	0	0	0	0	0	0	0	0	2	0	0	0	0	0	0	0	0	0	0	2	0	0	3	0	0	0	0	0	0	0	0	0	0	2	0	0	0	0	0	0	0	0	0	0	0	0	0	0
ASV 1269	0	0	0	0	0	0	0	0	1	11	5	0	0	0	0	0	0	0	0	0	0	0	0	3	0	0	0	0	0	0	0	0	0	0	0	0	0	0	0	0	0	0	0	0	21	3	4	3	7
ASV 1270	0	0	0	19	0	0	0	0	0	0	19	0	0	0	0	0	0	0	0	0	0	0	0	1	0	0	1	2	0	0	0	0	0	0	13	0	0	0	0	0	0	0	0	0	15	3	2	0	2
ASV 1271	0	0	0	0	0	0	0	0	8	11	53	2	0	0	0	0	0	0	0	0	18	2	0	9	0	0	3	0	0	0	0	0	0	0	2	22	158	0	0	0	0	0	0	0	2	0	0	3	30
ASV 1272	0	0	0	0	0	0	0	0	0	0	0	0	0	0	0	0	0	0	0	0	0	0	4	14	0	0	0	0	0	0	0	0	0	0	992	0	0	0	0	0	0	0	0	0	0	0	0	0	0
ASV 1273	0	0	0	0	0	0	0	0	377	0	0	0	0	0	0	0	0	0	0	0	0	0	0	0	0	0	0	0	0	1	1	17	0	0	0	0	1	0	0	0	0	0	0	0	0	0	0	0	2
ASV 1274	0	0	0	0	0	4	0	0	0	0	2	0	0	0	0	0	0	4	0	5	2	0	0	3	0	0	0	0	0	3	3	9	0	0	2	0	0	0	0	0	0	0	3	1	2	0	0	0	0
ASV 1275	0	0	0	0	0	2	0	0	2	0	2	0	0	0	0	0	0	0	0	0	0	0	0	0	0	0	0	0	0	0	0	0	0	0	0	0	1	0	0	0	0	0	0	0	0	0	0	0	0
ASV 1276	0	0	0	0	0	0	0	0	0	0	0	0	0	0	0	0	0	0	0	0	0	0	0	0	15	0	0	1	0	0	0	0	0	0	0	0	0	0	0	0	0	0	0	0	0	0	0	0	0
ASV 1277	0	0	0	0	0	0	0	0	0	0	0	0	0	1	0	0	0	0	0	0	0	0	0	0	0	0	0	0	0	0	0	0	0	0	0	0	0	0	0	0	0	0	0	0	0	0	0	0	0
ASV 1278	0	0	0	0	0	0	0	0	0	0	0	0	0	0	0	0	0	0	3	4	0	0	0	0	0	0	0	0	0	0	0	1	0	0	0	0	0	0	0	0	0	0	0	2	0	0	0	0	0
ASV 1279	0	0	0	0	0	0	0	0	0	0	0	0	0	0	0	0	0	0	0	0	0	0	0	0	0	0	0	0	0	0	0	0	0	0	0	0	0	0	0	0	0	0	0	0	0	0	0	0	0
ASV 1280	0	0	0	0	0	0	22	13	0	0	0	0	0	0	0	0	0	0	0	0	0	0	0	0	0	0	0	0	0	0	0	0	0	0	0	0	0	0	0	0	0	0	0	0	0	0	0	0	0
ASV 1281	0	0	0	0	0	0	0	0	0	0	0	2	0	0	0	0	0	0	3	0	2	0	8	10	0	0	0	0	0	0	0	0	0	0	0	0	1	0	0	0	0	6	2	1	0	0	0	0	0
ASV 1282	0	0	0	0	0	0	0	0	1	0	0	0	0	0	0	0	0	0	0	0	0	0	0	0	0	0	0	0	0	8	5	2	0	2	0	0	0	0	0	0	0	0	0	0	0	0	0	0	4
ASV 1283	0	0	0	0	0	0	0	0	0	0	0	7	0	0	0	0	0	0	0	0	0	0	0	0	0	0	0	0	0	0	0	0	1	0	0	0	0	0	0	0	0	0	0	0	0	0	0	0	0
ASV 1284	0	0	0	0	0	0	0	0	0	0	1	0	0	0	0	0	0	0	5	2	0	0	0	0	0	0	0	0	0	0	0	0	0	0	0	0	0	0	0	0	0	0	0	0	0	0	0	0	0
ASV 1285	0	0	0	1	0	0	0	2	0	0	0	0	0	0	0	0	0	0	0	0	0	0	0	0	0	0	0	0	0	0	0	0	0	0	0	0	0	0	1	0	0	0	0	0	0	0	0	0	0
ASV 1286	0	0	0	0	0	0	0	0	0	0	0	2	0	0	0	0	0	0	0	0	0	0	0	0	0	0	0	0	0	4	9	3	0	0	0	0	0	0	0	0	0	0	0	0	0	0	0	0	0
ASV 1287	0	0	0	0	0	0	0	0	0	0	0	0	0	0	0	0	0	0	0	5	0	0	0	3	0	0	0	0	0	0	0	2	0	0	0	0	0	0	0	0	0	0	0	0	0	0	0	0	0
ASV 1288	0	0	0	0	0	0	0	0	0	0	0	0	0	0	0	0	0	0	0	0	0	0	0	0	0	0	0	0	0	3	2	0	0	0	0	0	0	0	0	0	0	0	0	0	0	0	0	0	0
ASV 1289	0	0	0	0	0	0	0	0	0	0	0	0	0	0	0	0	0	0	0	0	0	0	0	5	0	0	0	0	0	4	0	0	0	0	0	0	0	0	0	0	0	0	0	0	0	0	0	0	0
ASV 1290	0	0	0	0	0	0	0	0	0	0	0	0	0	0	0	0	0	0	2	4	0	0	0	0	0	0	0	0	0	4	10	2	0	0	0	0	1	0	0	0	0	3	0	0	0	0	0	0	0
ASV 1291	0	0	0	0	0	0	0	0	0	2	5	0	0	0	0	0	0	0	0	0	0	0	0	0	0	0	0	0	0	1	0	0	0	0	0	0	0	0	0	0	0	0	0	0	0	0	0	0	0
ASV 1292	0	0	0	0	0	0	0	0	0	0	0	0	0	0	0	0	0	0	0	2	0	0	2	0	0	0	0	0	0	0	1	0	0	0	0	0	0	0	9	0	0	0	22	6	0	0	0	2	2
ASV 1293	0	0	0	0	0	0	0	0	0	0	2	2	0	0	0	0	0	0	0	0	0	2	2	34	0	0	0	0	0	0	0	0	7	0	179	0	0	0	0	0	0	0	0	0	0	0	2	0	0
ASV 1294	0	0	0	0	0	0	0	0	0	0	0	0	0	0	0	0	0	0	0	0	0	0	0	0	0	0	0	0	0	1	2	0	0	0	0	0	0	0	0	0	0	0	0	3	0	0	0	0	0
ASV 1295	0	0	0	0	0	0	0	0	0	0	0	0	0	0	0	0	0	0	0	0	0	0	0	0	0	0	0	0	0	0	0	0	0	0	0	0	0	0	0	0	0	0	0	0	0	0	0	0	0
ASV 1296	0	0	0	0	0	0	0	0	0	0	0	0	0	0	0	0	0	0	0	4	0	0	0	0	0	0	0	0	0	1	1	0	0	0	0	0	0	0	0	0	0	0	0	0	0	0	0	2	0
ASV 1297	0	0	0	0	0	4	0	0	0	0	0	0	0	0	0	0	0	0	0	0	0	0	3	0	0	0	0	0	0	84	78	51	0	0	0	0	0	0	0	0	0	0	0	0	0	0	0	0	0
ASV 1298	0	0	0	0	0	5	0	0	0	0	0	0	0	0	0	0	0	0	0	0	0	0	0	0	0	0	0	0	0	63	43	0	0	0	0	0	0	0	0	0	0	0	0	0	0	0	0	0	0
ASV 1299	0	0	0	0	0	0	0	0	0	0	0	0	0	0	0	0	0	0	0	0	101	55	247	6	0	0	0	0	0	0	0	0	0	0	0	0	0	0	0	0	0	0	0	0	2	0	0	5	17
ASV 1300	0	0	0	0	0	0	0	0	3	0	5	0	0	0	0	0	0	0	0	0	0	2	2	0	0	0	0	0	0	4	4	0	0	0	0	0	0	0	6	0	0	0	2	0	0	0	2	0	0
ASV 1301	0	0	0	0	0	0	0	0	0	0	0	0	0	0	0	0	0	0	0	0	0	0	0	0	0	0	0	0	0	0	0	0	0	0	0	0	0	0	0	0	0	0	1	0	0	0	0	0	0
ASV 1302	0	0	0	2	0	0	0	0	13	39	11	9	0	0	0	0	0	0	0	0	0	2	0	3	0	0	5	0	0	0	0	0	7	0	11	0	41	0	0	11	0	0	0	0	9	0	4	7	9
ASV 1303	0	0	0	0	0	0	0	0	0	7	0	0	0	0	0	0	0	0	0	0	0	0	0	0	0	0	0	0	0	3	0	0	0	0	0	0	0	0	0	0	0	0	0	0	6	3	2	0	4
ASV 1304	0	0	0	0	0	0	0	0	0	0	0	0	0	0	0	0	0	0	0	0	0	0	0	0	0	0	0	0	0	0	0	1	0	0	2	0	0	0	0	0	0	6	19	78	6	0	0	0	0
ASV 1305	0	0	0	0	0	4	0	0	0	0	0	0	0	0	0	0	0	0	0	2	0	0	0	0	0	0	0	1	0	12	15	3	0	0	0	0	0	0	0	0	0	3	0	0	0	0	0	0	0
ASV 1306	0	0	0	0	0	0	0	0	0	0	0	0	0	0	0	0	0	0	0	0	0	0	0	0	0	0	0	0	0	0	0	0	0	0	0	0	0	0	0	0	0	0	0	0	0	0	0	0	0
ASV 1307	0	0	0	0	0	0	0	1	0	0	6	0	0	0	0	0	0	0	0	0	0	0	0	0	0	0	0	0	0	0	0	0	0	0	0	0	0	0	0	0	0	0	0	0	0	0	0	0	0
ASV 1308	0	0	0	0	0	5	0	0	0	0	0	0	0	0	0	0	0	48	0	0	0	0	0	0	0	0	0	0	0	21	17	0	0	0	0	0	0	0	0	0	0	0	0	0	0	0	0	0	0
ASV 1309	0	0	0	0	0	0	0	0	32	9	89	2	0	0	0	0	0	0	0	0	2	0	0	0	0	0	0	0	0	0	0	0	0	0	0	0	0	0	0	0	27	0	0	0	2	0	0	0	7
ASV 1310	0	0	0	0	0	0	0	0	0	0	194	0	0	0	0	0	0	0	0	0	0	0	0	0	0	0	0	0	0	0	0	0	0	0	0	0	0	0	0	0	0	0	0	0	0	0	0	0	0
ASV 1311	0	0	0	0	0	4	0	0	0	0	0	0	0	0	0	0	0	1	0	4	0	0	0	0	0	0	0	0	0	36	27	3	0	0	0	0	0	0	0	0	0	0	0	0	0	0	0	0	0
ASV 1312	0	0	0	0	0	0	0	0	0	0	0	0	0	0	0	0	0	0	5	0	0	0	2	1	0	0	0	0	0	0	0	0	0	0	0	0	0	0	0	0	0	3	4	0	0	0	0	2	0
ASV 1313	0	0	0	0	0	0	0	4	0	4	0	0	0	0	0	0	0	0	0	0	0	0	0	0	0	0	0	0	0	1	1	0	0	0	0	0	0	0	0	0	0	0	0	0	0	0	0	0	0
ASV 1314	0	0	0	0	0	0	0	0	0	0	0	0	0	0	0	0	0	0	0	0	0	0	0	0	0	0	0	0	0	0	0	0	0	0	0	0	0	0	0	0	0	0	0	0	0	0	0	0	0
ASV 1315	0	0	0	0	0	9	0	22	0	0	0	0	0	0	0	0	0	0	0	0	0	0	0	0	0	0	0	0	0	23	17	4	0	0	0	0	0	0	0	0	0	0	0	0	0	0	0	0	0
ASV 1316	0	0	0	0	0	0	0	0	0	0	0	0	0	0	0	0	0	0	0	2	2	0	0	0	0	0	0	0	0	0	0	0	0	0	0	0	0	0	0	0	0	0	0	1	0	0	0	0	3
ASV 1317	0	0	0	0	0	0	0	0	0	0	0	0	0	0	0	0	0	0	0	0	0	0	0	0	1	0	0	0	0	0	0	0	0	0	0	0	0	0	0	0	0	2	1	0	0	0	0	0	0
ASV 1318	0	0	0	0	0	0	0	0	0	0	0	0	0	0	0	0	0	0	0	0	0	0	0	0	0	0	0	0	0	0	0	0	0	0	0	0	0	0	0	0	0	0	0	0	0	0	0	0	0
ASV 1319	0	0	0	0	0	0	0	4	0	0	0	0	0	0	0	0	0	0	0	2	0	0	0	0	0	0	0	0	0	5	4	0	0	0	0	0	0	0	0	0	0	0	0	0	0	0	0	0	0
ASV 1320	0	0	0	0	0	2	0	0	0	3	0	0	0	0	0	0	0	0	0	0	0	0	0	0	0	0	0	0	0	3	5	1	0	0	0	0	0	0	0	0	0	0	0	0	0	0	0	0	0
ASV 1321	0	0	0	0	0	0	0	0	0	0	0	0	0	0	0	0	0	0	0	0	0	0	0	0	0	0	0	0	0	0	0	0	0	0	0	0	1	0	0	0	0	0	0	0	0	0	0	0	0
ASV 1322	0	0	0	0	0	0	0	0	0	0	0	0	0	0	0	0	0	0	0	0	0	0	0	0	0	0	0	0	0	0	0	0	0	0	0	0	0	0	0	0	0	0	0	0	0	0	0	0	0
ASV 1323	0	0	0	0	0	0	0	0	2	0	0	0	0	0	0	0	0	0	0	4	0	0	2	0	0	0	0	0	0	0	0	0	0	0	0	0	0	0	0	0	0	0	3	0	0	0	0	0	0
ASV 1324	0	0	0	0	0	0	0	0	0	0	0	0	0	0	0	0	0	0	0	0	0	0	0	0	0	0	0	0	0	0	4	0	0	0	0	0	0	0	0	0	0	0	0	0	0	0	0	0	0
ASV 1325	0	0	0	0	0	0	0	0	1	5	5	0	0	0	0	0	0	0	0	0	4	0	0	0	0	0	5	2	0	0	0	0	1	0	2	6	37	0	11	0	0	0	0	0	9	3	0	0	4
ASV 1326	0	0	0	0	0	0	0	0	0	0	0	7	0	0	0	0	0	0	0	0	12	6	0	3	0	0	0	0	0	0	0	0	45	0	0	9	52	0	10	0	0	0	0	0	13	0	2	0	7
ASV 1327	0	0	0	0	0	0	0	0	0	0	0	0	0	0	0	0	0	0	0	0	0	0	0	0	0	0	0	0	0	0	4	11	0	0	0	0	0	0	0	0	0	0	0	0	0	0	0	0	0
ASV 1328	0	0	0	0	0	2	0	0	0	0	0	0	0	0	0	0	0	0	0	0	0	0	2	0	0	0	0	0	0	17	37	2	0	0	0	0	0	0	0	0	0	0	0	0	0	0	0	0	0
ASV 1329	0	0	0	0	0	0	0	0	0	0	5	0	0	0	0	0	0	0	0	2	0	0	2	1	0	0	0	0	0	6	4	2	0	0	0	0	0	0	0	0	0	0	0	8	2	0	0	0	4
ASV 1330	0	0	0	0	0	0	0	0	22	0	0	0	0	0	0	0	0	0	0	0	0	0	0	3	0	0	0	0	0	0	0	0	0	0	0	0	0	0	0	0	0	0	2	1	0	0	0	0	0
ASV 1331	0	0	0	0	0	0	0	0	0	0	0	0	0	0	0	0	0	0	0	0	0	0	0	0	0	0	0	0	0	0	0	0	0	0	0	0	0	0	0	0	0	0	0	0	0	0	0	0	0
ASV 1332	0	0	0	0	0	0	0	0	0	9	5	0	0	0	0	0	0	0	0	0	0	0	0	0	0	0	0	0	0	0	0	0	0	0	0	0	3	0	0	0	0	0	0	0	4	3	0	5	2
ASV 1333	0	0	0	0	0	0	0	0	0	0	0	0	0	0	0	0	0	0	0	0	0	0	0	0	0	0	0	0	0	1	0	0	0	0	0	0	0	0	0	0	0	0	0	0	0	0	0	0	0
ASV 1334	0	0	0	0	0	0	0	0	0	2	0	0	0	0	0	0	0	0	3	7	0	0	0	0	0	0	0	0	0	1	0	12	0	0	0	0	0	0	0	0	0	3	0	1	0	0	0	0	0
ASV 1335	0	0	0	0	0	0	0	0	0	0	0	0	0	0	0	0	0	0	0	0	0	0	0	0	0	0	0	0	0	3	2	0	0	0	0	0	0	0	0	0	0	0	0	0	0	0	0	0	0
ASV 1336	0	0	0	0	0	0	0	0	25	16	11	2	0	0	0	0	0	0	0	0	10	2	2	0	0	0	37	6	0	0	0	0	0	0	65	0	0	0	0	0	0	0	0	0	22	5	4	5	24
ASV 1337	0	0	0	0	0	0	0	0	1	0	0	0	0	0	0	0	0	1	0	0	2	0	0	0	0	0	0	0	0	3	2	2	0	0	2	0	0	0	0	0	0	0	4	0	0	0	0	0	2
ASV 1338	0	0	0	0	0	0	0	0	2	0	0	0	0	0	0	0	0	0	0	4	0	0	2	1	0	0	0	0	0	6	2	20	0	0	0	0	0	0	0	0	0	0	0	0	2	0	0	0	0
ASV 1339	0	0	0	0	0	0	0	0	0	0	0	0	0	0	0	0	0	0	0	0	0	0	0	0	0	0	0	0	0	0	0	0	0	0	0	0	0	0	0	0	0	0	0	0	0	0	0	0	0
ASV 1340	0	0	0	26	0	0	0	0	0	0	0	0	0	0	0	0	0	0	0	0	6	0	0	0	0	0	0	0	8	0	1	0	0	0	0	0	0	0	10	0	0	0	0	0	39	5	4	0	4
ASV 1341	0	0	0	0	0	0	0	0	33	0	0	0	0	0	0	0	0	0	0	0	0	0	0	0	0	0	0	0	0	0	0	0	0	0	0	0	0	0	0	0	0	0	0	0	0	0	0	0	0
ASV 1342	0	0	0	0	0	0	0	0	0	0	0	0	0	0	0	0	0	0	0	0	0	0	0	0	0	0	0	0	0	0	0	0	0	0	0	0	0	0	0	0	0	0	0	0	0	0	0	0	0
ASV 1343	0	0	0	0	0	0	0	0	0	0	0	0	0	0	0	0	0	0	60	9	0	0	2	0	0	0	0	0	0	0	0	0	0	0	0	0	0	0	0	1	0	61	0	0	0	0	0	0	0
ASV 1344	0	0	0	0	0	0	0	0	0	0	0	0	0	0	0	0	0	0	0	0	0	0	0	0	0	0	0	0	0	0	1	2	0	0	0	0	0	0	0	0	0	0	0	0	0	0	0	0	0
ASV 1345	0	0	0	11	0	0	0	0	1	97	2	0	0	0	0	0	0	0	0	0	0	0	0	12	0	0	0	0	1	0	0	0	0	0	13	0	0	0	0	0	0	0	0	0	0	0	0	0	0
ASV 1346	0	0	0	0	0	0	0	0	0	0	0	0	0	0	0	0	0	0	0	4	0	0	2	3	0	0	0	0	0	0	0	2	0	0	0	0	0	0	0	0	0	0	0	0	0	0	0	2	0
ASV 1347	0	0	0	0	0	0	0	0	0	0	0	0	0	0	0	0	0	0	0	0	0	0	0	9	0	0	0	0	0	0	0	0	0	0	0	0	0	0	0	0	0	0	0	0	0	0	0	0	0
ASV 1348	0	0	0	0	0	0	0	0	0	0	1	0	0	0	0	0	0	0	0	0	0	0	0	0	0	0	0	0	0	0	0	0	0	0	0	0	0	0	0	0	0	0	0	0	0	0	0	0	0
ASV 1349	0	0	0	0	0	0	0	0	0	0	0	0	0	0	0	0	0	0	0	2	0	0	2	1	0	0	0	0	0	0	0	0	0	0	0	0	0	0	0	0	0	0	0	0	0	0	0	0	2
ASV 1350	0	0	0	0	0	0	0	0	7	0	0	0	0	0	0	0	0	0	0	0	4	0	0	0	0	0	0	0	0	0	0	0	0	0	0	0	0	0	0	0	0	0	0	4	0	0	0	0	0
ASV 1351	0	0	0	0	0	0	0	0	0	0	2	0	0	0	0	0	0	0	0	0	0	4	0	8	0	0	0	0	0	0	4	1	0	0	12	0	0	0	0	0	0	0	0	0	0	0	0	0	0
ASV 1352	0	0	0	0	0	0	0	0	1	2	0	0	0	0	0	0	0	0	0	0	0	0	0	0	0	0	0	0	0	0	0	0	0	0	0	0	0	0	0	0	0	0	0	0	0	0	0	2	0
ASV 1353	0	0	0	0	0	0	0	0	0	0	0	0	0	0	0	0	0	0	0	2	2	0	0	3	0	0	1	0	0	0	0	0	0	0	0	0	0	0	0	0	0	3	2	1	0	0	0	0	2
ASV 1354	0	0	0	0	0	0	0	0	0	0	0	0	0	0	0	0	0	0	0	2	0	0	0	1	0	0	0	0	0	0	5	0	0	0	0	0	0	0	0	0	0	0	0	0	0	0	0	0	0
ASV 1355	0	0	0	0	0	0	0	0	0	0	0	0	0	0	0	0	0	0	0	0	0	0	0	0	0	0	0	0	0	0	0	0	0	0	0	0	0	0	0	0	0	5	0	0	0	0	0	0	0
ASV 1356	0	0	0	0	0	21	0	0	0	0	0	0	0	0	0	0	0	0	0	0	0	0	0	0	0	0	0	0	0	43	52	0	0	0	0	0	0	0	0	0	0	0	0	0	0	0	0	0	0
ASV 1357	0	0	0	0	0	0	0	0	14	0	52	0	0	0	0	0	0	0	0	0	0	0	0	1	0	0	0	0	0	0	0	0	0	0	0	10	199	0	0	0	0	0	0	0	4	0	0	0	0
ASV 1358	0	0	0	0	0	0	0	0	0	0	0	2	0	0	0	0	0	0	0	0	0	0	0	4	0	0	0	0	0	0	0	0	0	0	0	0	0	0	0	0	0	0	0	0	0	0	0	0	2
ASV 1359	0	0	0	0	0	0	0	0	0	0	0	0	0	0	0	0	0	0	0	0	0	0	0	0	0	0	0	0	0	0	0	0	0	0	0	0	0	0	0	0	0	0	0	0	0	0	0	0	0
ASV 1360	0	0	0	0	0	0	0	0	0	0	0	0	0	0	0	0	0	0	0	0	0	0	2	1	0	0	0	0	0	0	0	6	0	0	0	0	0	0	0	0	0	0	1	0	0	0	0	0	0
ASV 1361	0	0	0	0	0	0	0	0	0	2	0	0	0	0	0	0	0	13	0	0	0	0	2	1	0	0	0	0	0	0	0	0	0	0	0	0	0	0	0	0	0	0	0	0	0	0	0	0	2
ASV 1362	0	0	0	0	0	0	0	0	0	2	0	0	0	0	0	0	0	0	2	0	2	0	0	0	0	0	0	0	0	1	0	1	0	0	0	0	0	0	0	0	0	0	0	0	0	0	0	0	0
ASV 1363	0	0	0	0	0	0	0	0	0	1	0	0	0	0	0	0	0	0	0	0	0	0	0	0	0	0	0	0	0	0	0	0	0	0	0	0	0	0	0	0	0	0	0	0	0	0	0	0	0
ASV 1364	0	0	0	0	0	9	0	0	0	0	0	0	0	0	0	0	0	0	0	0	0	0	0	0	0	0	0	0	0	52	61	7	0	0	0	0	0	0	0	0	0	0	0	2	0	0	0	0	0
ASV 1365	0	0	0	0	0	0	0	0	0	0	0	0	0	0	0	0	0	0	0	0	0	0	0	0	0	0	0	0	0	0	0	0	0	0	0	0	0	0	0	0	0	0	0	0	0	0	0	0	0
ASV 1366	0	0	0	0	0	0	0	0	0	0	62	0	0	0	0	0	0	0	0	0	0	4	4	0	0	0	0	0	0	1	0	9	0	0	0	0	0	0	0	0	0	0	0	0	2	0	0	0	0
ASV 1367	0	0	0	0	0	0	0	0	0	0	0	0	0	0	0	0	0	0	0	0	0	0	2	0	0	0	0	0	0	4	6	0	0	0	0	0	0	0	0	0	0	0	0	0	2	0	0	0	0
ASV 1368	0	0	0	0	0	0	0	0	0	0	0	0	0	0	0	0	0	0	0	0	2	0	0	0	0	0	0	0	0	13	12	2	0	0	0	0	0	0	0	0	0	0	0	0	0	0	0	0	0
ASV 1369	0	0	0	0	0	0	0	0	0	0	0	0	0	0	0	0	0	0	0	0	0	0	0	0	0	0	0	0	0	1	1	0	0	0	0	0	0	0	0	0	0	0	0	0	0	0	0	2	0
ASV 1370	0	0	0	0	0	0	0	0	0	0	0	0	0	0	0	0	0	0	0	0	0	0	0	0	0	0	0	0	0	1	0	1	0	0	0	0	0	0	0	0	0	0	0	0	0	0	0	0	0
ASV 1371	0	0	0	12	0	0	0	0	0	2	0	0	0	0	0	0	0	0	0	0	0	0	0	0	0	0	0	0	1	0	0	0	0	0	0	0	0	0	0	0	0	0	0	0	2	3	0	0	0
ASV 1372	0	0	0	0	0	0	0	0	0	0	0	0	0	0	0	0	0	0	0	0	0	0	0	0	0	0	0	0	0	0	0	0	0	0	0	0	0	0	0	0	0	0	0	0	0	0	0	0	0
ASV 1373	0	0	0	0	0	31	0	0	0	0	0	0	0	0	0	0	0	0	0	0	0	0	0	0	0	0	0	0	0	78	66	1	0	0	0	0	0	0	0	0	0	0	0	0	0	0	0	0	0
ASV 1374	0	0	0	0	0	0	0	0	4	28	49	5	0	0	0	0	0	0	0	0	10	0	0	24	0	0	0	0	0	0	0	0	0	0	13	0	0	0	0	0	0	0	0	0	0	3	0	7	11
ASV 1375	0	0	0	0	0	0	0	0	0	0	0	0	0	0	0	0	0	0	0	0	33	11	0	0	0	0	0	0	0	0	0	0	0	0	0	0	0	0	0	0	0	0	0	0	152	42	42	3	9
ASV 1376	0	0	0	0	0	4	0	0	0	0	0	0	0	0	0	0	0	0	0	0	0	0	0	0	0	0	0	0	0	3	1	0	0	0	0	0	0	0	0	0	0	0	0	0	0	0	0	0	0
ASV 1377	0	0	0	0	0	0	0	0	0	5	0	2	0	0	0	0	0	0	0	0	0	0	8	1	0	0	0	0	0	1	8	16	0	0	0	0	0	0	0	0	0	3	3	12	0	0	0	0	2
ASV 1378	0	0	0	0	0	0	0	0	0	0	0	0	0	0	0	0	0	0	0	0	0	0	0	0	0	0	0	0	0	0	0	1	0	0	0	0	0	0	0	0	0	0	0	0	0	0	0	0	0
ASV 1379	0	0	0	0	0	0	0	0	0	0	2	0	0	0	0	0	0	0	0	0	2	0	0	5	0	0	0	0	0	0	0	0	0	0	0	0	0	0	0	0	0	9	0	0	0	0	0	2	0
ASV 1380	0	0	0	0	0	0	0	0	1	0	0	0	0	0	0	0	0	0	0	0	0	0	0	3	0	0	0	0	0	0	0	0	0	0	0	0	0	0	0	0	0	0	0	0	0	0	0	0	0
ASV 1381	0	0	0	0	0	0	0	6	0	0	3	0	0	0	0	0	0	0	0	5	0	0	2	0	0	0	0	0	0	3	5	15	0	0	0	0	0	0	0	0	0	0	2	0	0	0	0	0	0
ASV 1382	0	0	0	0	0	2	0	0	0	0	0	0	0	0	0	0	0	9	3	0	0	0	0	0	0	0	0	0	0	13	11	2	0	0	0	0	0	0	0	0	0	0	0	0	0	0	0	0	0
ASV 1383	0	0	0	0	20	0	0	0	0	0	0	0	0	0	0	0	0	0	0	0	0	0	0	0	0	0	0	0	0	0	0	0	0	0	0	0	0	0	0	0	0	0	0	0	0	0	0	0	0
ASV 1384	0	0	0	1	0	0	0	0	4	0	9	0	0	0	0	0	0	0	0	0	0	0	0	4	0	0	0	0	0	0	0	0	0	0	2	0	0	0	0	0	0	0	0	0	0	0	0	0	2
ASV 1385	0	0	0	0	0	0	0	0	0	0	0	0	0	0	0	0	0	0	0	0	0	0	0	0	0	0	0	0	0	0	0	0	0	0	2	0	0	0	0	0	0	0	0	0	0	0	0	0	0
ASV 1386	0	0	0	0	0	0	0	0	0	0	0	0	0	0	0	0	0	0	0	0	0	0	0	0	0	0	0	0	0	0	0	0	0	0	0	0	0	0	0	0	0	0	0	0	0	0	0	0	0
ASV 1387	0	0	0	0	0	0	0	0	4	5	0	0	0	0	0	0	0	0	0	0	2	0	0	0	0	0	10	0	0	0	0	0	0	0	0	0	1	0	0	0	0	0	0	0	4	3	0	7	15
ASV 1388	0	0	0	0	0	0	0	0	0	0	0	0	0	0	0	0	0	0	0	0	0	0	0	0	0	0	0	0	0	0	0	0	0	0	0	0	0	0	0	0	0	0	0	0	7	3	0	5	17
ASV 1389	0	0	0	0	0	0	0	0	0	0	0	0	0	0	0	0	0	0	0	0	0	0	0	0	0	0	0	0	0	0	1	1	0	0	0	0	0	0	0	0	0	0	0	0	0	0	0	0	0
ASV 1390	0	0	0	0	0	0	0	0	0	0	0	0	0	0	0	0	0	0	0	0	0	0	0	0	0	0	0	0	0	0	0	0	0	0	0	0	0	0	0	0	0	0	0	0	0	0	0	0	0
ASV 1391	0	0	0	3	0	0	0	0	1	0	0	0	0	0	0	0	0	0	0	0	0	0	0	1	0	0	0	0	0	0	0	0	0	0	0	0	16	0	0	0	0	0	0	0	0	0	0	3	0
ASV 1392	0	0	0	3	0	0	0	0	5	2	9	0	0	0	0	0	0	0	0	0	2	2	0	3	0	0	3	0	1	0	0	0	0	0	9	0	7	0	0	0	0	0	0	0	9	8	2	7	19
ASV 1393	0	0	0	0	0	0	0	0	0	0	0	0	0	0	0	0	0	0	0	0	0	0	0	0	0	0	0	0	0	0	0	0	0	0	0	0	0	0	0	0	0	0	0	0	0	0	0	0	0
ASV 1394	0	0	0	0	0	0	0	0	0	0	0	0	0	0	0	0	0	0	0	0	0	0	0	0	0	0	0	0	0	0	1	0	0	0	0	0	0	0	0	0	0	0	0	0	0	0	0	0	0
ASV 1395	0	0	0	0	0	0	0	0	0	0	0	0	0	0	0	0	0	0	0	0	0	0	0	0	0	0	0	0	0	3	8	0	0	0	0	0	0	0	0	0	0	0	0	1	0	0	0	0	0
ASV 1396	0	0	0	0	0	0	0	0	0	0	0	0	0	0	0	0	0	0	2	2	0	0	0	0	0	0	0	0	0	0	0	0	0	0	0	0	0	0	0	0	0	0	0	0	0	4	2	0	0
ASV 1397	0	0	0	0	0	0	0	0	0	0	53	0	0	0	0	0	0	0	0	0	2	0	0	0	0	0	2	0	0	0	0	0	0	0	4	0	0	0	0	0	0	0	0	0	2	0	0	0	2
ASV 1398	0	0	0	0	0	5	0	0	0	0	0	0	0	0	0	0	0	0	0	0	2	0	0	0	0	0	0	0	0	1	10	0	0	0	0	0	0	0	0	0	0	0	0	0	0	0	0	0	0
ASV 1399	0	0	0	0	0	0	0	0	0	0	0	0	0	0	0	0	0	0	0	0	0	0	0	0	0	0	0	0	0	0	0	0	0	1	0	0	0	0	0	0	0	0	0	0	0	0	0	0	0
ASV 1400	0	0	0	0	0	0	0	0	0	2	0	0	0	0	0	0	0	0	0	0	0	0	0	6	0	0	0	0	0	1	2	12	0	0	0	0	0	0	0	0	0	0	0	0	2	0	0	0	0
ASV 1401	0	0	0	0	0	0	0	0	0	0	0	0	0	0	0	0	0	0	3	2	0	0	2	0	0	0	0	0	0	0	0	0	0	0	0	0	0	0	0	0	0	0	0	0	0	0	0	0	0
ASV 1402	0	0	0	0	0	0	0	0	1	0	0	0	0	0	0	0	0	0	0	0	0	0	0	0	0	0	0	0	0	0	0	5	0	0	0	0	0	0	0	0	0	0	0	0	0	0	0	0	0
ASV 1403	0	0	0	0	0	2	0	0	0	0	0	0	0	0	0	0	0	0	0	4	0	2	2	1	0	0	0	0	0	26	46	0	0	0	0	0	0	0	0	0	0	3	3	14	0	0	0	0	0
ASV 1404	0	0	0	0	0	0	0	0	0	0	0	0	0	0	0	0	0	0	0	0	0	0	0	0	0	0	0	0	0	0	0	0	0	0	0	0	0	0	0	0	0	0	0	0	0	0	0	0	0
ASV 1405	0	0	0	0	0	0	0	0	0	0	0	0	0	0	0	0	0	0	0	3	0	0	0	0	0	0	0	0	0	0	0	0	0	0	0	0	0	0	0	0	0	0	0	0	0	0	0	0	0
ASV 1406	0	0	0	0	0	0	0	0	0	0	0	0	0	0	0	0	0	19	2	4	0	0	0	0	0	0	0	0	0	1	6	0	0	0	0	0	0	0	0	0	0	0	0	0	0	0	0	0	0
ASV 1407	0	0	0	0	0	0	0	0	0	0	0	0	0	0	0	0	0	0	0	0	0	0	0	0	0	0	0	0	0	0	0	0	0	0	0	0	0	0	0	0	0	0	0	0	0	0	0	0	0
ASV 1408	0	0	0	0	0	0	0	0	0	0	14	5	0	0	0	0	0	0	0	0	24	2	0	0	0	2	0	0	0	0	0	0	0	0	19	0	0	0	0	0	0	0	0	0	128	27	22	0	4
ASV 1409	0	0	0	0	0	0	0	0	0	0	0	0	0	0	0	0	0	0	0	0	0	0	0	0	0	0	0	0	0	0	0	1	0	0	0	0	0	0	0	0	0	0	0	0	0	0	0	0	0
ASV 1410	0	0	0	0	0	0	0	0	0	0	0	0	0	0	0	0	0	0	0	0	0	0	0	0	0	0	0	0	0	1	0	0	0	0	0	0	0	0	0	0	0	0	0	0	0	0	0	0	0
ASV 1411	0	0	0	0	0	0	0	0	1	0	0	0	0	0	0	0	0	0	0	0	0	0	0	0	0	0	0	0	0	0	0	0	0	0	0	0	0	0	0	0	0	0	0	0	0	0	0	0	0
ASV 1412	0	0	0	0	0	0	0	0	0	0	0	0	0	0	0	0	0	0	0	0	0	0	0	0	0	0	0	0	0	0	0	0	0	0	0	0	0	0	0	0	0	0	0	0	0	0	0	0	0
ASV 1413	0	0	0	0	0	0	0	0	0	0	0	0	0	0	0	0	0	0	0	0	0	0	2	0	0	0	0	0	0	0	0	0	0	0	0	0	0	0	0	0	0	0	0	0	0	0	0	0	0
ASV 1414	0	0	0	0	0	0	0	0	0	0	0	0	0	0	0	0	0	0	0	0	0	0	0	0	0	0	0	0	0	0	0	0	1	0	0	0	0	0	0	0	0	0	0	0	0	0	0	10	4
ASV 1415	0	0	0	0	0	0	0	0	1	0	2	5	0	0	0	0	0	0	0	0	0	0	0	4	0	0	0	0	0	0	0	0	0	0	0	0	1	0	0	0	0	0	0	0	2	0	0	5	2
ASV 1416	0	0	0	0	0	0	0	0	0	0	0	0	0	0	0	0	0	0	0	0	0	0	0	0	0	0	0	0	0	0	0	0	0	0	0	0	0	0	0	0	0	0	0	0	0	0	0	0	0
ASV 1417	0	0	0	0	0	0	0	0	10	0	0	0	0	0	0	0	0	0	0	0	2	0	0	0	0	0	0	0	0	0	0	0	0	0	0	0	34	0	12	0	0	0	0	0	0	0	0	0	6
ASV 1418	0	0	0	0	0	0	0	0	0	0	0	0	0	0	0	0	0	0	0	4	0	0	0	0	0	0	0	0	0	0	0	0	0	0	0	0	0	0	0	0	0	0	0	0	0	0	0	0	0
ASV 1419	0	0	0	0	0	0	0	0	2	0	0	0	0	0	0	0	0	0	0	0	0	0	2	0	0	0	0	0	0	0	0	2	0	0	0	0	0	0	0	0	0	0	0	0	0	0	0	0	0
ASV 1420	0	0	0	0	0	0	0	0	1	0	3	0	0	0	0	0	0	0	2	0	0	0	4	6	0	0	0	0	0	0	1	1	0	0	0	0	0	0	0	0	0	0	2	0	0	0	0	0	0
ASV 1421	0	0	0	0	0	0	0	0	0	2	0	0	0	0	0	0	0	1	0	2	0	2	2	4	0	0	0	0	1	4	8	3	0	0	2	0	0	0	0	0	0	0	0	1	6	5	0	0	0
ASV 1422	0	0	0	0	0	0	0	0	0	0	0	0	0	0	0	0	0	0	0	0	0	0	0	0	0	0	0	0	0	1	0	0	0	0	0	0	0	0	0	0	0	0	0	0	0	0	0	0	0
ASV 1423	0	0	0	0	0	0	0	0	0	0	0	0	0	0	0	0	0	0	0	0	0	0	0	0	0	0	0	0	0	0	1	0	0	0	0	0	0	0	0	0	0	0	0	0	0	0	0	0	0
ASV 1424	0	0	0	0	0	0	0	0	0	0	0	0	0	0	0	0	0	0	0	2	0	0	0	1	0	0	0	0	0	1	0	8	0	0	0	0	0	0	0	0	0	6	24	80	0	0	0	0	0
ASV 1425	0	0	0	0	0	0	0	0	0	0	0	0	0	0	0	0	0	0	0	0	0	0	0	0	0	0	0	0	0	0	0	0	0	0	0	0	0	0	0	0	0	0	0	1	0	0	0	0	0
ASV 1426	0	0	0	0	0	0	0	0	1	0	3	0	0	0	0	0	0	0	0	0	2	0	0	0	0	0	0	0	0	0	0	0	0	0	0	0	0	0	1	0	0	0	0	0	2	0	2	0	0
ASV 1427	0	0	0	0	0	0	0	0	5	0	0	0	0	0	0	0	0	0	0	0	2	2	0	1	0	0	1	0	0	0	0	0	0	0	0	3	61	0	0	0	0	0	0	0	15	3	4	5	4
ASV 1428	0	0	0	0	0	0	0	0	0	0	0	0	0	0	0	0	0	0	0	0	2	0	0	0	0	0	0	0	0	0	0	0	0	0	0	0	0	0	0	0	0	0	0	0	2	0	0	0	0
ASV 1429	0	0	0	0	0	0	0	7	0	0	0	0	0	0	0	0	0	0	0	0	0	0	0	0	0	0	0	0	0	0	0	4	0	0	0	0	0	0	0	0	0	0	0	0	0	0	0	0	0
ASV 1430	0	0	0	0	0	0	0	0	0	0	0	0	0	0	0	0	0	0	0	0	0	0	0	0	0	0	0	0	0	0	0	0	0	0	0	0	0	0	0	0	0	0	0	0	0	0	0	0	0
ASV 1431	0	0	0	0	0	0	0	0	0	0	0	2	3	0	0	0	0	0	0	0	0	0	0	0	0	0	0	0	0	0	0	0	1	0	0	0	0	4	0	0	0	0	0	0	0	0	0	0	0
ASV 1432	0	0	0	0	0	0	0	0	0	0	0	0	0	0	0	0	0	0	0	0	0	0	0	0	0	0	0	0	0	0	0	0	0	0	0	0	0	0	0	0	0	0	0	0	0	0	0	0	0
ASV 1433	0	0	0	0	0	0	0	0	0	0	0	0	0	0	0	0	0	0	0	2	0	0	0	0	0	0	0	0	0	0	0	0	0	0	0	0	0	0	0	0	0	0	0	0	0	0	0	0	0
ASV 1434	0	0	0	0	0	14	0	0	0	0	0	0	0	0	0	0	0	0	0	0	0	0	0	0	0	0	0	0	0	63	46	5	0	0	0	0	0	0	0	0	0	0	0	0	0	0	0	0	0
ASV 1435	0	0	0	0	0	0	0	0	0	0	0	0	0	0	0	0	0	0	0	0	0	0	0	0	0	0	0	0	0	0	0	0	0	0	0	0	0	0	0	0	0	0	0	0	0	0	0	0	0
ASV 1436	0	0	0	0	0	0	0	0	0	0	0	0	0	0	0	0	0	0	0	0	0	0	0	1	0	0	0	0	0	0	0	0	0	0	0	0	0	0	3	0	0	0	0	0	0	0	0	0	0
ASV 1437	0	0	0	0	0	0	0	0	0	0	0	0	0	0	0	0	0	0	0	4	0	0	0	0	0	0	0	0	0	0	0	0	0	0	0	0	0	0	0	0	0	0	0	0	0	0	0	0	0
ASV 1438	0	0	0	0	0	0	0	0	0	0	0	0	0	0	0	0	0	0	0	0	0	0	0	0	0	0	0	0	0	0	0	1	0	0	0	0	1	0	0	0	0	0	0	0	0	0	0	0	0
ASV 1439	0	0	0	0	0	0	0	0	1	3	6	0	0	0	0	0	0	0	0	2	0	0	0	0	0	0	0	0	0	1	0	4	0	0	0	0	0	0	0	0	0	0	0	0	0	2	0	0	0
ASV 1440	0	0	0	0	0	0	0	0	0	0	0	0	0	0	0	0	0	0	0	0	0	0	0	0	0	0	0	0	0	0	0	0	0	0	0	0	0	0	0	0	0	0	0	0	0	0	0	0	0
ASV 1441	0	0	0	0	0	0	0	0	0	0	0	0	0	0	0	0	0	0	0	0	0	0	0	0	0	0	0	0	0	0	0	0	0	0	0	0	0	0	0	0	0	0	0	0	0	0	0	0	0
ASV 1442	0	0	1	0	0	0	0	0	0	0	0	0	0	0	0	0	0	0	0	0	0	0	0	0	0	0	0	0	0	0	0	0	0	0	0	0	0	0	0	0	0	0	0	0	0	0	0	0	0
ASV 1443	0	0	0	0	0	0	0	0	0	0	0	0	0	0	0	0	0	0	0	0	4	3	2	0	0	0	0	0	0	0	0	0	0	0	0	0	0	0	0	0	0	0	0	0	0	0	0	0	0
ASV 1444	0	0	0	0	0	0	0	0	0	0	0	0	0	0	0	0	0	0	0	0	0	0	0	0	0	0	0	0	0	0	0	0	0	0	0	0	0	0	0	0	0	0	0	0	0	0	0	0	0
ASV 1445	0	0	0	0	0	0	0	0	0	0	7	0	0	0	0	0	0	0	0	0	2	0	0	75	0	0	0	0	0	0	1	0	0	0	2	0	0	0	0	0	0	3	2	0	2	0	2	0	4
ASV 1446	0	0	0	0	0	0	0	0	0	13	0	0	0	0	0	0	0	0	0	0	0	0	0	1	0	0	0	0	0	0	0	0	3	0	0	0	0	0	13	0	0	0	0	0	0	0	0	0	0
ASV 1447	0	0	0	0	0	0	0	0	0	0	0	0	0	0	0	0	0	0	0	0	0	0	0	0	0	0	0	0	0	0	0	0	0	0	0	0	0	0	0	0	0	0	0	0	0	0	2	0	7
ASV 1448	0	0	0	0	0	0	0	0	6	0	2	0	0	0	0	0	0	0	0	0	4	0	0	0	0	0	0	0	0	0	0	0	0	0	0	0	0	0	0	0	0	0	0	9	0	0	0	0	0
ASV 1449	0	0	0	0	0	0	0	0	0	0	2	0	0	0	0	0	0	0	0	0	0	0	0	0	0	0	0	0	0	1	0	0	0	0	0	0	0	0	0	0	0	0	0	0	0	0	0	0	0
ASV 1450	0	0	0	0	0	0	0	0	0	0	0	0	0	0	0	0	0	0	0	0	0	0	0	0	0	0	0	0	0	0	0	0	0	0	0	0	0	0	0	0	0	0	0	0	0	0	0	0	0
ASV 1451	0	0	0	0	0	0	0	0	0	0	0	0	0	0	0	0	0	0	0	0	0	0	0	0	0	0	0	0	0	0	0	0	0	0	0	0	0	0	0	2	15	0	0	0	0	0	0	0	2
ASV 1452	0	0	0	0	0	0	0	0	0	0	0	0	0	0	0	0	0	0	0	0	0	0	0	0	0	0	0	0	0	0	0	0	0	0	0	0	0	0	0	0	0	0	0	0	0	0	0	0	0
ASV 1453	0	0	0	0	0	0	0	0	0	0	0	0	0	0	0	0	0	0	0	0	0	0	0	0	0	0	0	0	0	0	5	1	0	0	0	0	0	0	0	0	0	0	0	0	0	0	0	0	0
ASV 1454	0	0	0	0	0	0	0	0	0	0	0	0	0	0	0	0	0	0	0	0	0	0	0	0	0	0	0	0	0	0	0	0	0	0	0	0	0	0	0	0	0	0	0	0	0	0	0	0	0
ASV 1455	0	0	0	0	0	16	0	0	0	0	0	0	0	0	0	0	0	0	0	0	0	0	0	0	0	0	0	0	0	36	40	2	0	0	0	0	0	0	0	0	0	0	0	0	0	0	0	0	0
ASV 1456	0	0	0	0	0	0	0	0	0	0	0	0	0	0	0	0	0	0	0	0	0	0	0	0	0	0	0	0	0	0	0	0	0	0	0	0	0	0	0	0	0	0	0	0	0	0	0	0	0
ASV 1457	0	0	0	0	0	0	0	0	0	0	0	0	0	0	0	0	0	0	0	0	47	9	0	0	0	0	0	1	0	0	0	0	0	0	0	0	1	0	0	0	0	0	0	0	204	45	31	0	11
ASV 1458	0	0	0	0	0	0	0	0	0	0	0	0	0	0	0	0	0	0	7	7	0	0	0	0	0	0	0	0	0	1	0	0	0	0	0	0	0	0	0	0	0	0	0	0	0	0	0	0	0
ASV 1459	0	0	0	0	0	0	0	0	0	0	0	0	0	0	0	0	0	0	0	0	0	0	0	0	0	0	0	0	0	0	0	0	0	0	0	0	0	0	0	0	0	0	0	0	0	0	0	0	0
ASV 1460	0	0	0	0	0	0	0	0	0	0	0	0	0	0	0	0	0	0	0	0	0	0	0	0	0	0	0	0	0	0	0	0	0	0	0	0	0	0	0	0	0	0	1	3	0	0	0	0	0
ASV 1461	0	0	0	0	0	0	0	0	0	0	0	0	0	0	0	0	0	0	0	0	0	0	0	3	0	0	0	0	0	0	1	0	0	0	0	0	0	0	0	0	0	0	0	0	0	0	0	2	0
ASV 1462	0	0	0	0	0	0	0	0	0	0	0	0	0	0	0	0	0	0	0	0	0	0	0	0	0	0	0	0	0	0	0	1	0	0	0	0	0	0	0	0	0	0	0	0	0	0	0	0	0
ASV 1463	0	0	0	0	0	0	0	0	0	2	4	0	0	0	0	0	0	0	0	0	0	0	0	0	0	0	0	0	0	0	0	0	0	0	0	0	0	0	0	0	0	0	0	0	0	0	0	0	0
ASV 1464	0	0	0	0	0	0	0	0	1	0	5	0	0	0	0	0	0	0	0	0	0	0	0	0	0	0	1	0	0	0	0	0	0	0	0	0	0	0	0	0	0	0	0	0	0	0	0	0	0
ASV 1465	0	0	0	0	0	0	0	0	0	0	0	0	0	0	0	0	0	0	0	0	0	0	0	0	0	0	0	0	0	0	0	0	0	0	0	0	1	0	0	0	0	0	3	0	0	0	0	0	0
ASV 1466	0	0	0	1	0	0	0	0	8	2	12	0	0	0	0	0	0	0	0	0	0	0	0	0	0	0	0	0	0	0	0	0	0	0	0	0	0	0	0	0	0	0	0	0	0	0	0	0	2
ASV 1467	0	0	0	0	0	0	0	0	0	0	0	0	0	0	0	0	0	0	0	0	0	0	0	0	0	0	0	0	0	0	0	0	0	0	2	0	0	0	0	0	0	0	0	0	0	0	0	0	0
ASV 1468	0	0	0	0	0	0	0	0	0	0	0	0	0	0	0	0	0	0	0	0	0	0	0	0	0	0	0	0	0	0	0	0	0	0	0	0	0	0	0	0	0	0	0	1	0	2	0	0	0
ASV 1469	0	0	0	0	0	2	0	0	0	0	0	0	0	0	0	0	0	39	0	0	0	0	0	0	0	0	0	0	0	0	1	0	0	0	0	0	0	0	0	0	0	0	0	0	0	0	0	0	0
ASV 1470	0	0	0	0	0	2	0	0	2	0	0	0	0	0	0	0	0	0	0	0	0	0	0	0	0	0	0	0	1	1	0	0	0	0	2	0	0	0	0	0	0	0	0	0	0	0	0	0	0
ASV 1471	0	0	0	0	0	0	0	0	0	0	0	0	0	0	0	0	0	0	0	0	0	0	0	0	0	0	0	0	0	0	0	0	0	0	0	0	0	0	0	0	0	0	0	0	0	0	0	0	0
ASV 1472	0	0	0	17	0	0	0	0	4	0	2	0	0	0	0	0	0	0	0	0	4	2	0	4	0	0	0	0	2	0	0	0	0	0	0	0	0	0	0	0	0	0	0	0	0	0	0	0	0
ASV 1473	0	0	0	0	0	0	0	0	1	0	0	0	0	0	0	0	0	0	0	0	0	0	0	0	0	0	0	0	0	0	0	0	0	0	0	0	0	0	0	0	0	0	0	0	0	0	0	0	0
ASV 1474	0	0	0	0	0	0	0	0	0	0	0	0	0	0	0	0	0	0	0	0	0	0	0	3	0	0	0	2	0	0	0	0	0	0	2	0	0	0	0	0	0	0	0	0	0	2	0	0	0
ASV 1475	0	0	0	0	0	5	0	0	0	0	0	0	0	0	0	0	0	6	0	0	0	0	0	0	0	0	0	0	0	14	15	0	0	0	0	0	0	0	0	0	0	0	0	14	0	0	0	0	0
ASV 1476	0	0	0	0	0	0	0	0	0	0	0	0	0	0	0	0	0	0	0	0	0	0	0	2	0	0	0	0	0	0	0	0	0	0	0	0	0	0	0	0	0	0	0	0	0	0	0	0	0
ASV 1477	0	0	0	0	0	0	0	0	20	134	106	5	0	0	0	0	0	0	0	0	10	6	0	33	0	0	0	0	0	0	0	0	3	0	2	0	0	0	6	0	0	0	0	0	39	10	9	0	22
ASV 1478	0	0	0	0	0	0	0	0	0	0	0	0	0	0	0	0	0	2	0	22	0	0	4	11	0	0	0	0	0	1	0	0	0	0	0	0	0	0	0	0	0	15	52	58	2	0	0	2	0
ASV 1479	0	0	0	0	0	0	0	0	0	0	0	0	0	0	0	0	0	65	0	0	0	0	0	0	0	0	0	0	0	0	0	0	0	0	0	0	0	0	0	0	0	0	0	0	0	0	0	0	0
ASV 1480	0	0	0	0	0	0	0	0	0	5	0	0	0	0	0	0	0	0	0	0	12	0	0	1	0	0	0	0	0	0	0	1	0	0	2	0	1	0	0	0	0	0	0	0	4	0	0	0	4
ASV 1481	0	0	0	0	0	0	0	0	0	0	0	0	0	0	0	0	0	0	0	2	0	0	0	0	0	0	0	0	0	0	1	1	0	0	0	0	0	0	0	0	0	0	0	0	0	0	0	0	0
ASV 1482	0	0	0	0	0	0	0	0	0	0	0	0	0	0	0	0	0	2	0	2	0	0	4	11	0	0	0	0	0	0	0	2	0	0	0	0	0	0	1	0	0	0	0	0	0	0	0	0	0
ASV 1483	0	0	0	0	0	4	0	0	0	1	0	0	0	0	0	0	0	16	0	0	0	0	0	0	0	0	0	0	0	36	29	5	0	0	0	0	0	0	0	0	0	0	0	0	0	0	0	0	0
ASV 1484	0	0	0	2	0	0	0	0	1	0	0	0	0	0	0	0	0	0	0	0	0	0	0	4	0	0	1	0	0	0	0	0	1	0	0	0	8	0	0	0	0	0	0	0	2	0	0	3	7
ASV 1485	0	0	0	2	0	0	0	0	0	0	0	0	0	0	0	0	0	0	0	0	2	0	0	0	0	0	0	0	0	0	0	0	0	0	0	0	0	0	0	0	0	0	0	0	9	0	0	0	0
ASV 1486	0	0	0	0	0	0	0	0	352	0	0	0	0	0	0	0	0	0	0	0	2	0	0	1	0	0	0	0	0	0	1	0	0	0	0	0	0	0	0	0	0	0	0	0	2	3	0	0	0
ASV 1487	0	0	0	0	0	0	0	0	0	0	0	0	0	0	0	0	0	0	0	0	0	0	8	24	0	0	0	0	0	0	0	2	0	0	0	0	0	0	0	0	0	0	0	5	2	0	0	0	2
ASV 1488	0	0	0	0	0	2	0	0	0	0	0	0	0	0	0	0	0	0	0	0	0	0	0	0	0	0	0	0	0	52	41	14	0	0	0	0	0	0	0	0	0	0	0	0	0	0	0	0	0
ASV 1489	0	0	0	0	0	0	0	0	0	0	0	0	0	0	0	0	0	0	0	0	0	0	0	0	0	0	0	0	0	0	0	0	0	0	0	0	0	0	0	0	0	0	0	0	0	0	0	0	0
ASV 1490	0	0	0	0	0	0	0	0	0	4	14	2	0	0	0	0	0	0	0	0	8	0	0	79	0	0	0	0	0	0	0	0	0	0	17	0	48	0	0	0	0	0	0	0	2	3	4	3	13
ASV 1491	0	0	0	0	0	0	0	0	5	0	0	0	0	0	0	0	0	0	0	0	0	0	0	5	0	0	0	0	0	0	0	1	0	0	0	0	0	0	0	0	0	0	0	0	0	0	0	0	2
ASV 1492	0	0	0	0	0	0	0	0	0	0	0	0	0	0	0	0	0	0	0	0	0	0	0	0	0	0	0	0	1	0	0	0	0	0	0	0	0	0	0	0	0	0	0	0	0	0	0	0	0
ASV 1493	0	0	0	2	0	0	0	0	3	0	4	5	0	0	0	0	0	0	0	0	4	0	0	6	0	0	3	0	0	0	0	0	4	0	25	0	3	2	0	0	0	0	0	0	4	0	0	5	19
ASV 1494	0	0	0	0	0	0	0	0	0	0	0	0	0	0	0	0	0	0	2	0	0	0	0	0	0	0	0	0	0	0	0	1	0	0	0	0	0	0	0	0	0	0	0	0	0	0	0	0	0
ASV 1495	0	0	0	0	0	0	0	0	0	0	0	0	0	0	0	0	0	0	0	2	0	0	0	1	0	0	0	0	0	1	0	12	0	0	0	0	0	0	0	0	0	0	0	0	0	0	0	0	0
ASV 1496	0	0	0	0	0	0	0	0	0	0	28	0	0	0	0	0	0	0	0	0	0	0	0	0	0	0	0	0	0	0	0	0	0	0	0	0	0	0	0	0	0	0	0	0	2	0	0	0	0
ASV 1497	0	0	0	0	0	0	0	0	0	0	0	0	0	0	0	0	0	0	0	0	0	0	0	0	0	0	0	0	0	32	33	1	0	0	0	0	0	0	0	0	0	0	0	0	0	0	0	0	0
ASV 1498	0	0	0	0	0	0	0	0	0	0	0	0	0	0	0	0	0	0	0	0	0	0	0	0	0	0	0	0	0	0	1	0	0	0	0	0	0	0	0	0	0	0	0	0	0	0	0	0	0
ASV 1499	0	0	0	0	0	0	0	0	0	2	0	0	0	0	0	0	0	0	46	4	0	2	0	1	0	0	0	0	0	4	2	5	0	0	0	0	0	0	0	0	0	0	0	2	0	0	0	0	0
ASV 1500	0	0	0	0	0	0	0	0	0	0	0	0	0	0	0	0	0	0	0	0	4	0	2	16	0	0	0	0	0	1	1	0	0	0	0	0	0	0	0	0	0	0	0	0	0	0	0	2	0
ASV 1501	0	0	0	0	0	0	0	0	0	0	0	0	0	0	0	0	0	0	0	0	0	0	0	0	0	0	0	0	0	0	0	0	0	0	0	0	0	0	0	0	0	0	0	0	0	0	0	0	0
ASV 1502	0	0	0	0	0	0	0	0	0	0	0	0	0	0	0	0	0	0	0	0	0	0	0	0	0	0	0	0	0	1	3	0	0	0	0	0	0	0	0	0	0	0	0	0	0	0	0	0	0
ASV 1503	0	0	0	0	0	0	0	0	0	0	0	0	0	0	0	0	0	0	0	0	0	0	0	0	0	0	0	0	0	0	0	0	0	0	0	0	0	0	0	0	0	0	0	0	0	0	0	0	0
ASV 1504	0	0	0	2	0	0	0	0	0	0	0	0	0	0	0	0	0	0	2	2	0	0	0	0	0	0	0	0	0	0	2	3	0	0	0	0	0	0	0	0	0	0	2	0	0	0	0	0	0
ASV 1505	0	0	0	0	0	0	0	0	0	0	0	0	0	0	0	0	0	0	0	0	0	0	0	1	0	0	0	0	0	0	3	9	0	0	0	0	0	0	0	0	0	0	0	0	0	0	0	0	0
ASV 1506	0	0	0	0	0	0	0	0	13	0	72	0	0	0	0	0	0	0	0	0	0	0	0	1	0	0	0	3	0	0	0	0	0	0	17	5	152	0	0	0	0	0	0	0	9	0	0	0	0
ASV 1507	0	0	0	0	0	0	0	0	0	0	0	0	0	0	0	0	0	0	0	0	0	0	0	0	0	0	0	0	0	0	2	0	0	0	2	0	0	0	0	0	0	0	0	0	0	0	0	0	0
ASV 1508	0	0	0	0	0	0	0	0	0	0	0	0	0	0	0	0	0	0	0	0	0	0	0	0	0	0	0	0	0	0	1	0	0	0	0	0	0	0	0	0	0	0	0	0	0	0	0	0	0
ASV 1509	0	0	0	0	0	0	3	0	0	0	0	0	0	0	0	0	0	0	0	0	0	0	2	1	0	0	0	0	0	0	0	0	0	0	0	0	0	0	0	0	0	0	3	0	0	0	0	0	0
ASV 1510	0	0	0	0	0	0	0	0	0	0	0	0	0	0	0	0	0	0	0	0	0	0	0	0	0	0	0	0	0	0	0	0	0	0	0	0	0	0	0	0	0	0	0	0	0	0	0	0	0
ASV 1511	0	0	0	0	0	0	0	3	0	2	0	0	0	0	0	0	0	0	0	0	0	0	0	0	0	0	0	0	0	1	5	7	0	0	0	0	0	0	0	0	0	0	1	1	0	0	0	0	0
ASV 1512	0	0	0	6	0	0	0	0	0	0	0	0	0	0	0	0	0	0	0	3	2	0	0	0	0	0	0	0	0	0	0	0	0	0	0	0	0	0	0	0	0	0	0	0	0	0	0	0	0
ASV 1513	0	0	0	0	0	0	0	0	0	0	0	0	0	0	0	0	0	0	0	0	0	0	0	0	0	0	0	0	0	0	0	0	0	0	0	0	0	0	0	0	0	0	0	0	0	0	0	0	0
ASV 1514	0	0	0	0	0	0	0	0	0	0	0	0	0	0	0	0	0	0	0	0	6	0	0	11	0	0	0	0	0	0	0	0	0	0	2	0	0	0	0	0	0	0	0	0	24	5	0	3	32
ASV 1515	0	0	0	0	0	0	0	0	0	0	0	0	0	0	0	0	0	0	0	0	0	2	0	3	0	0	0	0	0	0	0	0	0	0	2	0	0	0	0	0	0	0	0	0	4	0	0	0	7
ASV 1516	0	0	0	0	0	0	0	0	0	0	0	0	0	0	0	0	0	0	0	0	0	0	0	0	0	0	0	0	0	0	0	0	0	0	0	0	0	0	0	0	0	0	0	0	0	0	0	0	0
ASV 1517	0	0	0	0	0	0	0	0	0	0	0	0	0	0	0	0	0	0	0	2	0	0	0	0	0	0	0	0	0	0	10	0	0	0	0	0	0	0	7	0	0	3	0	0	0	0	0	0	0
ASV 1518	0	0	0	0	0	0	0	0	0	0	0	0	0	0	0	0	0	0	0	0	0	0	0	0	0	0	0	0	0	0	0	0	0	0	0	0	0	0	0	0	0	0	0	0	0	0	0	0	0
ASV 1519	0	0	0	0	0	0	0	0	0	0	0	0	0	0	0	0	0	0	0	0	0	0	0	0	0	0	0	0	0	0	2	0	0	0	0	0	0	0	0	0	0	0	0	0	0	0	0	0	0
ASV 1520	0	0	0	0	0	5	0	0	0	0	2	0	0	0	0	0	0	5	0	11	4	0	0	4	0	0	0	0	0	21	18	6	0	0	0	0	0	0	0	0	0	0	4	0	0	0	0	0	4
ASV 1521	0	0	0	0	0	0	0	0	1	0	0	0	0	0	0	0	0	0	0	0	0	0	0	0	0	0	0	0	0	3	2	0	0	0	0	0	0	0	0	0	0	0	6	3	0	0	0	0	0
ASV 1522	0	0	0	0	0	0	0	0	0	0	0	0	0	0	0	0	0	0	0	0	0	0	0	0	0	0	0	0	0	0	0	0	0	0	0	0	0	0	0	0	0	0	1	0	0	0	0	0	0
ASV 1523	0	0	0	0	0	0	0	0	0	0	0	0	0	0	0	0	0	34	0	0	0	0	0	0	0	0	0	0	0	1	2	0	0	0	0	0	0	0	0	0	0	0	0	0	0	0	0	0	0
ASV 1524	0	0	0	0	0	0	0	0	0	0	0	0	0	0	0	0	0	0	0	0	0	0	0	0	0	0	0	0	0	1	0	0	0	0	0	0	0	0	0	0	0	0	0	0	0	0	0	0	0
ASV 1525	0	0	0	0	2	0	0	0	0	0	3	0	0	0	0	0	0	0	0	0	0	0	0	1	0	0	2	0	0	0	0	0	2	0	6	0	4	0	0	0	0	0	0	0	2	0	0	0	0
ASV 1526	1	0	0	5	0	0	0	2	3	4	2	0	0	6	0	0	0	0	2	0	0	0	0	1	0	0	6	0	0	0	0	0	0	0	4	0	5	0	0	0	0	0	0	0	0	3	0	0	0
ASV 1527	0	0	0	0	0	9	0	0	0	0	0	0	0	0	0	0	0	0	0	0	0	0	0	0	0	0	0	0	0	40	63	5	0	0	0	0	0	0	0	0	0	0	0	0	0	0	0	0	0
ASV 1528	0	0	0	0	0	0	0	0	0	0	0	0	0	0	0	0	0	0	0	0	2	0	0	0	0	0	0	0	0	0	0	2	0	0	0	0	0	0	2	0	0	0	0	1	4	2	0	0	0
ASV 1529	0	0	0	0	0	2	0	1	0	0	0	0	0	0	0	0	0	0	5	4	0	0	0	1	0	0	0	0	0	5	1	0	0	0	0	0	4	0	0	0	0	0	0	0	0	0	0	0	0
ASV 1530	0	0	0	0	0	0	0	0	0	0	0	0	0	0	0	0	0	0	0	2	0	0	0	0	0	0	0	0	0	1	3	2	0	0	0	0	0	0	0	0	0	0	0	0	0	0	0	0	0
ASV 1531	0	0	0	0	0	0	0	0	0	0	0	0	0	0	0	0	0	0	0	0	0	0	0	0	0	0	0	0	0	1	0	1	0	0	0	0	0	0	0	0	0	0	0	0	0	0	0	0	0
ASV 1532	0	0	0	0	0	0	0	0	0	0	2	0	0	0	0	0	0	0	0	0	0	0	0	0	0	0	0	0	0	0	0	0	0	0	0	0	0	0	0	0	0	0	0	0	0	0	0	0	0
ASV 1533	0	0	0	3	0	0	0	0	6	0	0	0	0	0	0	0	0	0	0	0	0	0	0	0	0	0	0	0	0	0	0	0	0	0	0	0	0	0	0	0	0	0	0	0	2	0	0	9	6
ASV 1534	0	0	0	0	0	5	0	28	0	0	0	0	0	0	0	0	0	3	0	0	0	0	0	0	0	0	0	0	0	28	15	1	0	0	0	0	0	0	0	0	0	0	0	0	0	0	0	0	0
ASV 1535	0	0	0	0	0	0	0	0	0	0	0	0	0	0	0	0	0	0	0	0	0	0	0	0	0	0	0	0	0	0	0	0	0	0	0	0	0	0	0	0	0	0	0	0	0	0	0	0	0
ASV 1536	0	0	0	1	0	0	0	0	0	0	0	0	0	0	7	0	0	0	0	0	0	0	0	0	0	1	0	0	1	0	0	0	0	0	0	0	0	1	0	0	0	0	0	0	0	0	0	0	0
ASV 1537	0	0	0	0	0	0	0	0	0	0	0	0	0	0	0	0	0	0	0	0	14	2	0	0	0	2	0	0	0	0	0	0	0	0	0	0	0	0	0	8	0	0	0	0	79	20	22	17	11
ASV 1538	0	0	0	0	0	0	0	0	0	0	0	0	0	0	0	0	0	0	0	13	0	0	3	0	0	0	0	0	0	3	1	0	0	0	0	0	0	0	0	0	0	0	0	0	0	0	0	0	0
ASV 1539	0	0	0	0	0	0	0	0	0	0	0	0	0	0	0	0	0	0	0	0	0	0	0	0	0	0	0	0	0	1	0	0	0	0	0	0	0	0	0	0	0	0	0	0	0	0	0	0	0
ASV 1540	0	0	0	0	0	0	0	0	0	0	0	0	0	0	0	0	0	0	0	0	0	0	0	0	0	0	0	0	0	1	5	1	0	0	0	0	0	0	0	0	0	0	0	0	0	0	0	0	0
ASV 1541	0	0	0	0	0	0	0	0	0	0	0	0	0	0	0	0	0	0	0	0	0	0	0	0	0	0	0	0	0	0	0	9	0	0	0	0	0	0	0	0	0	0	0	0	0	0	0	0	0
ASV 1542	0	0	0	0	0	0	0	0	0	0	0	0	0	0	0	0	0	0	2	2	0	0	0	0	0	0	0	0	0	0	0	0	0	0	0	0	0	0	0	0	0	0	0	15	0	0	0	2	0
ASV 1543	0	0	0	0	0	0	0	2	0	0	2	0	0	0	0	0	0	0	0	0	2	0	0	1	0	1	0	1	0	0	0	1	0	0	0	0	0	0	0	0	0	0	0	0	0	0	0	0	4
ASV 1544	0	0	0	0	0	0	0	0	0	0	0	0	0	0	0	0	0	0	0	0	0	0	0	0	0	0	0	0	0	0	0	0	0	0	0	0	0	0	0	0	0	0	0	0	0	0	0	0	0
ASV 1545	0	0	0	0	0	0	0	0	0	0	12	0	0	0	0	0	0	0	0	0	0	0	0	0	0	0	0	0	0	0	0	0	0	0	0	0	0	0	0	0	0	0	0	0	0	0	0	0	0
ASV 1546	0	0	0	0	0	0	0	0	0	2	0	0	0	0	0	0	0	0	0	0	0	0	0	4	0	0	0	0	0	1	1	1	0	0	7	0	0	0	0	0	0	0	0	0	0	0	0	0	0
ASV 1547	0	0	0	0	0	0	0	0	0	0	0	0	0	0	0	0	0	0	0	0	0	0	0	0	0	0	0	0	0	0	0	0	0	0	2	0	0	0	0	0	0	0	0	0	0	0	0	0	0
ASV 1548	0	0	0	0	0	0	0	0	0	0	0	0	0	0	0	0	0	0	0	0	0	0	0	0	0	0	0	0	0	0	0	5	0	0	0	0	0	0	0	0	0	0	0	0	0	0	0	0	0
ASV 1549	0	0	0	0	0	0	0	0	0	0	3	0	0	0	0	0	0	0	0	0	2	0	0	0	0	0	0	0	0	0	0	0	0	0	0	0	0	0	0	0	0	0	0	0	0	0	0	9	15
ASV 1550	0	0	0	0	0	0	0	0	0	0	0	0	0	0	0	0	0	0	0	0	0	0	0	0	0	0	0	0	0	0	0	0	0	0	0	0	0	0	0	0	0	0	0	0	0	0	0	0	0
ASV 1551	0	0	0	15	0	0	0	0	0	2	0	0	0	0	0	0	0	0	0	0	4	0	2	1	0	0	0	0	0	0	0	0	0	0	40	0	1	0	0	0	0	0	0	0	0	3	0	10	20
ASV 1552	0	0	0	0	0	0	0	0	0	0	0	0	0	0	0	0	0	0	0	0	0	0	0	0	0	0	0	0	0	0	0	0	0	0	0	0	0	0	0	0	0	0	0	0	0	0	0	0	0
ASV 1553	0	0	0	0	0	0	0	0	1	40	2	0	0	0	0	0	0	0	0	0	0	0	0	0	0	0	0	0	0	0	0	0	0	0	0	0	0	0	0	0	0	0	0	0	2	0	0	0	0
ASV 1554	0	0	0	2	0	0	0	0	0	0	2	0	0	0	0	0	0	0	0	0	0	0	0	0	0	0	0	0	0	0	0	0	0	0	0	0	0	0	0	0	0	0	0	0	0	0	0	0	0
ASV 1555	0	0	0	0	0	0	0	0	5	0	0	2	0	0	0	0	0	0	0	0	0	0	0	1	0	0	2	0	0	0	0	0	0	0	2	0	0	0	0	0	0	0	0	0	0	0	0	0	0
ASV 1556	0	0	0	0	0	0	0	0	1	0	2	0	0	0	0	0	0	0	0	0	2	0	0	0	0	0	0	0	0	0	0	0	0	0	0	0	13	0	0	0	0	0	0	0	9	0	0	0	0
ASV 1557	0	0	0	0	0	0	0	0	0	0	0	0	0	0	0	0	0	0	0	0	0	0	0	0	0	0	0	0	0	1	0	0	0	0	0	0	0	0	0	0	0	0	0	0	0	0	0	0	0
ASV 1558	0	0	0	0	0	0	7	0	0	0	0	0	0	0	0	0	0	0	0	0	0	0	0	0	0	0	0	0	0	0	2	0	0	0	0	0	0	0	0	0	0	0	1	0	0	0	0	0	0
ASV 1559	0	0	0	0	0	0	0	0	0	0	4	0	0	0	0	0	0	0	0	2	0	0	0	0	0	0	0	0	0	6	3	0	0	0	0	0	0	0	0	0	0	0	2	0	0	0	0	0	0
ASV 1560	0	0	0	0	0	0	0	0	0	0	0	0	0	0	0	0	0	0	0	0	0	0	0	0	0	0	0	0	0	0	0	1	0	0	0	0	0	0	0	0	0	0	0	0	0	0	0	0	0
ASV 1561	0	0	0	0	0	0	0	0	1	0	0	0	0	0	0	0	0	0	0	2	0	0	0	3	0	0	0	0	0	0	0	0	0	0	6	0	0	0	0	0	0	0	0	0	2	0	0	2	0
ASV 1562	0	0	0	0	0	0	0	0	0	0	0	0	0	0	0	0	0	0	0	0	0	0	0	0	0	0	0	0	0	0	0	0	0	0	0	0	0	0	0	0	0	0	0	0	0	0	0	0	0
ASV 1563	0	0	0	0	0	0	0	0	0	0	0	0	0	0	0	0	0	0	0	0	0	0	0	0	0	0	0	0	0	0	0	0	0	0	0	0	0	0	0	0	0	0	0	0	0	0	0	3	0
ASV 1564	0	0	0	0	0	0	0	0	12	0	0	0	0	0	0	0	0	0	0	0	0	0	0	0	0	0	0	0	0	0	0	0	0	0	0	0	0	0	0	0	0	0	0	0	0	0	0	0	0
ASV 1565	0	0	0	0	0	0	0	0	94	0	135	0	0	0	0	0	0	0	0	0	12	2	0	52	0	0	0	0	0	0	0	0	0	1	6	0	0	0	0	0	0	0	0	0	37	13	4	7	9
ASV 1566	0	0	0	0	0	0	0	0	0	0	0	0	0	0	0	0	0	0	0	0	0	0	0	0	0	0	0	0	0	0	0	0	0	0	0	0	0	0	0	0	0	0	0	0	0	0	0	0	0
ASV 1567	0	0	0	0	0	0	0	0	0	0	0	0	0	0	0	0	0	0	0	0	0	0	0	0	0	0	0	0	0	0	0	0	0	0	0	0	0	0	0	0	0	0	0	0	0	0	0	0	0
ASV 1568	0	0	0	0	0	0	0	0	0	0	0	0	0	0	0	0	0	0	0	5	0	0	2	1	0	0	0	0	0	1	1	0	0	0	0	0	0	0	0	0	0	0	0	0	0	0	0	0	0
ASV 1569	0	0	0	0	0	0	0	0	0	0	0	0	0	0	0	0	0	0	0	0	0	0	0	0	0	0	0	0	0	0	0	0	0	0	0	0	0	0	0	0	0	0	0	0	0	0	0	0	0
ASV 1570	0	0	0	0	0	0	0	0	0	0	0	0	0	0	0	0	0	0	0	0	0	0	0	0	0	0	0	0	0	1	0	0	0	0	0	0	0	0	0	0	0	0	0	0	0	0	0	0	0
ASV 1571	0	0	0	0	0	0	0	0	1	0	0	0	0	0	0	0	0	0	0	0	0	0	0	1	0	0	0	0	0	0	0	0	0	0	0	0	0	0	0	0	0	0	0	1	0	0	0	0	0
ASV 1572	0	0	0	0	0	0	0	0	0	0	0	0	0	0	0	0	0	0	0	0	0	0	0	0	0	0	0	0	0	0	0	0	0	0	0	0	0	0	0	0	0	0	0	0	0	0	0	0	0
ASV 1573	0	0	0	0	0	0	0	0	0	0	0	0	0	0	0	0	0	0	0	0	0	0	0	0	0	0	0	0	0	0	0	0	0	0	0	0	0	0	0	0	0	0	0	0	0	0	0	0	0
ASV 1574	0	0	0	0	0	0	0	0	0	0	0	0	0	0	0	0	0	0	0	4	0	0	0	0	0	0	0	0	0	1	0	0	0	0	0	0	0	0	0	0	0	0	2	3	0	0	0	0	0
ASV 1575	0	0	0	0	0	0	0	0	0	0	0	0	0	0	0	0	0	0	0	2	2	0	0	0	0	0	0	0	0	0	0	0	0	3	0	0	0	0	0	1	0	6	0	0	4	0	0	0	0
ASV 1576	0	0	0	0	0	0	0	0	0	0	0	0	0	0	0	0	0	0	0	0	0	0	0	0	0	0	0	0	0	0	1	0	0	0	0	0	0	0	0	0	0	0	0	0	0	0	0	0	0
ASV 1577	0	0	0	0	0	0	0	0	0	0	0	0	0	0	0	0	0	0	0	2	0	0	0	4	0	0	0	0	0	0	0	1	0	0	0	0	0	0	0	0	0	0	0	0	0	0	0	0	0
ASV 1578	0	0	0	0	0	2	0	0	0	0	0	0	0	0	0	0	0	0	0	0	0	0	0	0	0	0	0	0	0	4	4	0	0	0	0	0	0	0	0	0	0	0	0	0	0	0	0	0	0
ASV 1579	0	0	0	0	0	0	0	0	1	11	0	0	0	0	0	0	0	0	0	0	6	7	0	0	0	0	0	0	0	0	0	0	0	0	0	0	0	0	0	0	0	0	0	0	0	0	0	0	2
ASV 1580	0	0	0	0	0	0	0	0	0	0	2	0	0	0	0	0	0	0	2	0	0	0	2	3	0	0	0	0	0	0	0	3	0	0	2	0	0	0	0	0	0	0	0	0	5	0	0	0	0
ASV 1581	0	0	0	0	0	0	0	0	0	0	0	0	0	0	0	0	0	0	0	0	0	0	0	0	0	0	0	0	0	0	0	0	0	0	0	0	0	0	0	0	0	0	0	0	0	0	0	0	0
ASV 1582	0	0	1	7	0	0	0	0	3	0	0	0	0	0	0	0	0	0	0	0	6	0	2	6	0	0	1	0	2	0	0	0	0	0	0	0	0	0	2	0	0	0	1	0	13	5	2	0	2
ASV 1583	0	0	0	0	0	7	0	0	0	0	0	0	0	0	0	0	0	26	0	2	0	0	2	0	0	0	0	0	0	8	30	1	0	0	0	0	0	0	0	0	0	0	0	0	0	0	0	0	0
ASV 1584	0	0	0	18	0	0	0	0	0	0	0	0	0	0	0	0	0	0	0	0	0	0	0	0	0	0	0	0	4	0	1	0	0	0	0	0	0	0	0	0	0	0	8	0	0	0	0	0	0
ASV 1585	0	0	0	0	0	0	0	0	0	0	0	0	0	0	0	0	0	0	0	0	22	6	0	12	0	0	0	0	0	0	0	0	0	0	2	0	0	0	0	0	0	0	0	0	138	30	31	3	11
ASV 1586	0	0	0	0	0	0	0	0	6	2	7	0	0	0	0	0	0	0	0	0	51	2	2	4	0	0	0	0	0	0	0	0	0	0	95	0	0	0	0	0	0	0	0	0	54	10	4	53	60
ASV 1587	0	0	0	1	0	0	0	0	8	0	21	0	0	0	1	0	0	0	0	0	0	0	0	1	0	0	0	0	0	0	0	0	1	0	17	16	273	0	0	0	0	0	0	0	0	0	0	0	0
ASV 1588	0	0	0	0	0	0	0	0	0	0	0	0	0	0	0	0	0	0	0	0	0	0	0	0	0	0	0	0	0	0	2	2	0	0	0	0	0	0	0	0	0	0	0	0	0	0	0	0	0
ASV 1589	0	0	0	0	0	0	0	0	0	0	0	0	0	0	0	0	0	0	0	0	2	0	0	0	0	0	0	0	0	0	0	0	0	0	0	0	0	0	0	0	0	0	0	0	0	0	0	0	0
ASV 1590	0	0	0	0	0	0	0	0	0	0	0	0	0	0	0	0	0	0	0	0	0	0	0	0	0	0	0	0	0	0	0	0	0	0	0	0	0	0	0	0	0	0	0	0	0	0	0	0	0
ASV 1591	0	0	0	6	0	0	0	0	0	0	0	0	0	0	0	0	0	0	0	0	0	0	0	6	0	0	0	0	0	0	0	0	0	0	0	0	0	0	0	0	0	0	0	0	0	0	0	0	0
ASV 1592	0	0	0	0	0	0	0	0	0	0	0	0	0	0	0	0	0	0	0	0	0	0	0	0	0	0	0	0	0	0	0	1	0	0	0	0	0	0	0	0	0	0	0	0	0	0	2	0	0
ASV 1593	0	0	0	0	0	0	0	0	0	0	0	0	0	0	0	0	0	0	0	0	0	0	0	0	0	0	0	0	0	0	0	0	0	0	2	0	0	0	0	0	0	0	0	3	2	0	0	0	0
ASV 1594	0	0	0	0	0	10	0	0	0	0	0	0	0	0	0	0	0	0	0	0	0	0	0	0	0	0	0	0	0	4	0	0	0	0	0	0	0	0	0	0	0	0	0	0	0	0	0	0	0
ASV 1595	0	0	0	0	0	0	0	0	0	0	0	0	0	0	0	0	0	0	0	0	0	0	0	0	0	0	0	0	0	4	1	0	0	0	0	0	0	0	0	0	0	0	6	0	0	0	0	0	0
ASV 1596	0	0	0	0	0	0	0	0	0	0	0	0	0	0	0	0	0	0	0	2	0	0	0	0	0	0	0	0	0	0	0	1	0	0	0	0	0	0	0	0	0	0	6	2	0	0	0	0	0
ASV 1597	0	0	0	0	0	0	0	0	0	0	0	0	0	0	0	0	0	0	0	0	0	0	0	0	0	0	0	0	0	0	1	0	0	0	0	0	0	0	0	0	0	0	0	0	0	0	0	0	0
ASV 1598	0	0	0	0	0	0	0	0	0	0	0	0	0	0	0	0	0	0	0	0	0	0	0	0	8	0	0	0	0	0	3	0	0	0	0	0	0	0	0	0	0	0	0	0	0	0	0	0	0
ASV 1599	0	0	0	0	0	0	0	0	0	0	0	0	0	0	0	0	0	0	0	0	0	0	0	0	0	0	0	0	0	3	6	0	0	0	0	0	0	0	0	0	0	0	0	0	0	0	0	0	0
ASV 1600	0	0	0	0	0	0	0	0	0	0	0	0	0	0	0	0	0	0	0	0	0	0	0	0	0	0	0	0	0	0	0	0	0	0	0	0	0	0	0	0	0	0	0	5	0	0	0	0	0
ASV 1601	0	0	1	56	0	0	0	0	0	0	0	0	1	0	0	0	0	0	0	0	45	27	0	0	0	0	3	1	0	0	0	0	0	0	0	0	0	0	0	0	0	0	0	0	11	3	2	3	0
ASV 1602	0	0	0	0	1	0	0	0	9	0	5	0	0	0	0	0	0	0	0	0	0	0	0	34	0	0	0	0	0	0	0	0	0	0	52	25	176	0	0	0	0	0	0	0	2	0	0	0	0
ASV 1603	0	0	0	0	0	0	0	0	0	0	0	0	0	0	0	0	0	21	0	5	0	0	2	0	0	0	0	0	0	17	8	23	0	0	0	0	0	0	0	0	0	0	0	0	0	0	0	0	0
ASV 1604	0	0	0	0	0	0	0	0	0	0	0	0	0	0	0	0	0	0	0	2	2	2	0	28	0	0	0	0	0	0	0	1	0	0	2	0	0	0	0	0	0	0	0	0	0	0	0	10	11
ASV 1605	0	0	0	0	0	0	0	0	0	0	0	0	0	0	0	0	0	0	0	0	0	0	0	0	0	0	0	0	0	0	0	2	0	0	0	0	0	0	0	0	0	0	0	0	0	0	0	0	0
ASV 1606	0	0	0	0	0	0	0	0	0	0	0	0	0	0	0	0	0	0	0	0	0	0	0	0	0	0	0	0	0	0	2	1	0	0	0	0	0	0	0	0	0	0	0	0	0	0	0	0	0
ASV 1607	0	0	0	0	0	0	0	0	0	0	0	0	0	0	0	0	0	0	0	0	4	0	0	3	0	0	2	0	0	0	0	0	0	0	2	0	0	0	0	0	0	0	0	0	4	0	0	0	0
ASV 1608	0	0	2	0	0	0	0	0	0	0	0	0	0	0	0	0	0	0	0	0	0	0	0	0	0	0	0	0	0	4	4	1	0	0	0	0	0	0	3	0	0	0	0	0	0	0	0	0	0
ASV 1609	0	0	0	0	0	5	0	0	0	0	0	0	0	0	0	0	0	0	0	0	3	0	0	0	0	0	0	0	0	21	23	9	0	0	0	0	0	0	0	0	0	0	0	0	0	0	0	0	0
ASV 1610	0	0	0	0	0	0	0	0	0	2	0	0	0	0	0	0	0	0	0	0	0	0	0	3	0	0	0	0	0	1	2	3	0	0	0	0	0	0	0	0	0	0	0	0	0	0	0	0	0
ASV 1611	0	0	0	0	0	0	0	0	0	2	4	5	0	0	0	0	0	0	0	0	0	0	0	1	0	0	0	0	0	0	0	0	2	0	2	0	11	0	0	0	0	0	0	0	13	0	0	0	0
ASV 1612	0	0	0	0	0	0	0	0	1	7	5	0	0	0	0	0	0	0	0	0	2	0	0	1	0	0	0	0	0	0	0	0	1	0	2	12	83	0	0	0	0	0	0	0	0	0	0	7	9
ASV 1613	0	0	0	0	0	4	0	0	0	2	0	0	0	0	0	0	0	0	0	0	0	0	0	4	0	0	0	0	0	9	7	18	0	0	4	0	0	0	0	0	0	0	4	0	0	0	0	2	0
ASV 1614	0	0	0	0	0	0	0	0	0	0	0	2	0	0	0	0	0	0	0	2	0	0	7	0	0	0	0	0	0	0	0	0	0	0	0	0	0	0	0	0	0	0	0	0	0	0	0	0	0
ASV 1615	0	0	0	0	0	0	0	0	0	0	0	0	0	0	0	0	0	0	0	0	0	0	0	0	0	0	0	0	0	1	4	0	0	0	0	0	0	0	0	0	0	0	0	0	0	0	0	0	0
ASV 1616	0	0	0	0	0	0	0	0	0	0	2	0	0	0	0	0	0	0	0	0	2	0	0	1	0	0	0	0	0	0	0	0	0	0	0	0	0	0	0	0	0	0	0	0	2	0	0	0	2
ASV 1617	0	0	0	0	0	0	0	0	17	0	25	0	0	0	0	0	0	0	0	0	4	2	0	13	0	0	1	0	0	0	0	0	0	0	0	9	98	0	0	0	0	0	0	0	9	3	4	5	4
ASV 1618	0	0	0	0	0	9	0	0	0	0	0	0	0	0	0	0	0	0	0	0	0	0	0	0	0	0	0	0	0	4	26	0	0	0	0	0	0	0	0	0	0	0	0	0	0	0	0	0	0
ASV 1619	0	1	0	0	0	0	0	0	6	2	99	2	0	0	0	0	0	0	0	0	2	0	0	1	0	0	0	0	0	0	0	0	5	0	0	0	0	0	0	0	0	0	0	0	0	0	2	0	0
ASV 1620	0	0	0	0	0	0	0	0	38	2	2	0	0	0	0	0	0	0	0	0	2	0	0	1	0	0	0	0	0	0	0	0	0	0	0	0	0	0	0	0	0	0	0	0	0	0	0	0	0
ASV 1621	0	0	0	0	0	0	0	0	0	0	2	0	0	0	0	0	0	0	0	0	0	0	0	1	0	0	0	0	0	4	2	6	0	0	0	0	0	0	0	0	0	0	0	1	0	0	0	0	0
ASV 1622	0	0	0	0	0	0	0	0	0	0	0	0	0	0	0	0	0	0	0	5	4	2	0	159	0	0	0	0	0	0	1	0	0	0	8	0	0	0	0	0	0	0	0	0	0	0	0	0	2
ASV 1623	0	0	0	0	0	0	0	0	3	0	14	0	0	0	0	0	0	0	0	0	4	0	0	0	0	0	0	0	0	0	0	0	0	0	0	0	0	0	0	0	0	0	0	0	4	0	0	0	4
ASV 1624	0	0	0	0	0	0	0	0	0	0	0	0	0	0	0	0	0	0	0	0	0	0	0	4	0	0	0	0	0	0	0	0	4	0	11	0	0	0	0	0	0	0	0	0	0	0	0	0	0
ASV 1625	0	0	0	10	0	0	0	0	0	2	7	0	0	0	0	0	0	0	0	0	0	0	0	4	0	0	0	0	6	0	0	0	0	0	2	0	0	0	3	0	0	0	0	0	2	0	0	0	0
ASV 1626	0	0	0	0	0	0	0	0	0	0	0	0	0	0	0	0	0	0	0	0	0	0	0	0	0	0	0	0	0	0	0	0	0	0	2	0	0	0	0	0	0	0	0	0	0	0	0	0	0
ASV 1627	0	0	0	0	0	0	0	0	23	0	0	0	0	0	0	0	0	0	0	0	0	0	0	0	0	0	0	0	0	0	1	4	0	0	0	0	1	0	0	0	0	0	0	0	0	0	0	0	0
ASV 1628	0	0	0	0	0	0	0	0	0	0	2	0	0	0	0	0	0	0	0	0	0	0	0	0	0	0	0	0	0	0	0	18	0	0	0	0	0	0	0	0	0	0	0	0	0	0	0	0	0
ASV 1629	0	0	0	0	0	0	0	0	0	0	0	0	0	0	0	0	0	0	0	0	0	0	0	0	0	0	0	0	0	0	0	0	1	0	0	0	0	0	0	0	0	0	0	1	0	0	0	0	0
ASV 1630	0	0	0	0	0	0	0	0	0	0	0	0	0	0	0	0	0	0	0	0	0	0	0	0	0	0	0	0	0	0	0	0	0	0	0	0	0	0	0	0	0	0	1	0	0	0	0	0	0
ASV 1631	0	0	0	0	0	0	0	0	0	0	0	0	0	0	0	0	0	0	0	0	0	0	0	0	0	0	0	0	0	0	0	0	0	0	0	0	0	0	0	0	0	0	0	0	0	0	0	0	0
ASV 1632	0	0	0	0	0	0	0	0	8	0	0	0	0	0	0	0	0	0	0	2	0	0	0	1	0	0	0	0	0	0	0	0	0	0	0	0	0	0	0	0	0	0	1	1	0	0	0	0	0
ASV 1633	0	0	0	0	0	0	0	0	0	0	0	0	0	0	0	0	0	0	0	0	0	0	0	0	0	0	0	1	0	8	8	4	0	0	0	0	0	0	2	0	0	3	0	0	0	0	0	0	0
ASV 1634	0	0	0	0	0	0	0	0	2	0	0	0	0	0	0	0	0	0	0	0	2	0	0	1	0	0	0	0	0	0	0	0	0	0	0	0	0	0	0	0	0	0	0	0	0	0	0	0	4
ASV 1635	0	0	1	13	0	0	0	0	0	0	0	0	0	0	0	0	0	0	0	0	0	0	0	9	0	0	0	2	9	0	0	0	1	0	2	0	0	0	8	0	0	0	3	0	0	0	0	0	0
ASV 1636	0	0	0	0	0	0	0	0	0	0	0	0	0	0	0	0	0	0	0	0	0	0	0	0	0	0	0	0	0	0	0	0	0	0	0	0	0	0	0	0	0	0	0	0	0	0	0	0	0
ASV 1637	0	0	0	3	0	0	0	0	56	0	209	0	0	0	0	0	0	0	0	0	10	0	2	9	0	0	0	1	1	0	0	0	0	0	36	0	0	0	0	0	0	0	0	0	22	5	4	3	9
ASV 1638	0	0	0	0	0	0	0	0	0	0	0	0	0	0	0	0	0	0	0	0	0	0	0	0	0	0	0	0	0	0	0	0	0	0	0	0	0	0	0	0	0	0	0	0	0	0	0	0	0
ASV 1639	0	0	0	0	0	0	0	0	38	0	2	2	0	0	0	0	0	0	0	0	10	0	2	0	0	0	0	0	0	0	1	0	0	0	0	0	0	0	0	0	0	0	0	8	4	0	0	0	6
ASV 1640	0	0	0	0	0	0	0	0	0	2	3	0	0	0	0	0	0	0	0	0	0	0	0	0	0	0	0	0	0	0	1	0	0	0	0	0	0	0	0	0	0	0	0	0	0	0	0	0	0
ASV 1641	0	0	0	0	0	0	0	0	3	5	4	0	0	0	0	0	0	0	0	0	2	2	0	3	0	0	0	0	0	0	0	0	0	0	0	0	0	0	0	0	0	0	0	0	2	3	0	0	6
ASV 1642	0	0	0	2	0	0	0	0	0	5	9	0	0	0	0	0	0	0	0	0	0	0	0	7	0	0	0	0	0	0	0	0	0	0	4	2	25	0	7	0	0	0	0	0	0	0	0	5	4
ASV 1643	0	0	0	0	0	0	0	0	0	0	0	0	0	0	0	0	0	0	0	0	0	0	0	0	0	0	0	0	0	0	0	0	0	0	0	0	0	0	0	0	0	0	0	0	0	0	0	0	0
ASV 1644	0	0	0	0	0	0	0	0	0	0	0	0	0	0	0	0	0	0	0	5	0	0	2	1	0	0	0	0	0	0	0	0	0	0	0	0	0	0	0	0	0	0	2	2	0	0	0	0	2
ASV 1645	0	0	0	0	0	0	0	0	3	0	164	2	0	0	0	0	0	0	0	0	0	0	2	100	0	0	1	8	0	0	0	0	0	0	6	0	0	0	0	0	0	0	0	0	0	0	0	0	2
ASV 1646	0	0	0	0	0	2	0	0	0	0	0	0	0	0	0	0	0	0	0	0	0	0	0	0	0	0	0	0	0	5	5	2	0	0	0	0	0	0	0	0	0	0	0	0	0	0	0	0	0
ASV 1647	0	0	0	0	0	0	0	0	0	0	0	0	0	0	0	0	0	0	0	0	0	0	0	0	0	0	0	0	0	0	0	0	0	0	0	0	0	0	0	0	0	0	0	0	0	0	0	0	0
ASV 1648	0	0	0	0	0	0	0	0	1	0	2	0	0	0	0	0	0	0	36	9	0	0	0	0	0	0	0	0	0	0	0	0	0	0	0	0	0	0	0	1	0	26	0	0	14	0	2	0	0
ASV 1649	0	0	0	0	0	0	0	0	0	4	9	2	0	0	0	0	0	0	0	0	0	0	0	17	0	1	0	0	0	0	0	0	2	0	66	0	0	0	0	0	0	0	0	0	0	0	0	10	11
ASV 1650	0	0	0	0	0	0	0	0	0	0	0	0	0	0	0	0	0	0	0	0	0	0	0	0	0	0	0	0	0	0	0	0	0	0	0	0	0	0	0	0	0	0	0	0	0	0	0	0	0
ASV 1651	0	0	0	0	0	0	0	0	0	0	0	0	0	0	0	0	0	0	0	0	2	0	0	1	4	0	0	0	0	0	0	0	0	0	0	0	0	0	2	0	0	0	0	0	0	0	0	0	2
ASV 1652	0	0	0	0	0	7	0	0	0	0	0	0	0	0	0	0	0	0	0	7	2	0	0	0	0	0	0	0	0	35	31	105	0	0	0	0	0	0	0	0	0	0	0	0	0	0	0	0	0
ASV 1653	0	0	0	0	0	0	0	0	0	0	0	0	0	0	0	0	0	0	0	2	0	0	0	1	0	0	0	0	0	0	0	0	0	0	0	0	0	0	0	0	0	0	0	0	0	0	0	0	0
ASV 1654	0	0	0	1	0	4	0	0	0	0	0	0	0	0	0	0	0	15	0	0	0	0	0	0	0	0	0	0	0	22	38	0	0	0	0	0	0	0	0	0	0	0	0	0	0	0	0	0	0
ASV 1655	0	0	0	0	0	0	0	0	0	0	0	0	0	0	0	0	0	0	0	0	0	0	0	0	0	0	0	0	0	0	0	0	0	0	0	0	0	0	0	0	0	0	0	0	0	0	0	2	3
ASV 1656	0	0	0	0	0	0	0	0	0	0	0	0	0	0	0	0	0	0	0	0	4	0	2	14	0	0	0	0	0	0	2	2	0	0	0	0	0	0	0	0	0	18	81	90	10	0	0	0	6
ASV 1657	0	0	0	0	0	0	0	0	11	0	0	0	0	0	0	0	0	0	0	0	0	0	0	1	0	0	0	0	0	0	0	0	0	0	121	20	154	0	0	0	0	0	0	0	2	3	0	0	0
ASV 1658	0	0	0	0	0	0	0	0	284	0	0	0	0	0	0	0	0	0	0	0	0	0	0	1	0	0	0	0	0	0	0	0	0	0	0	0	0	0	0	0	0	0	0	0	0	0	0	3	0
ASV 1659	0	0	0	0	0	0	0	0	0	0	0	0	0	0	0	0	0	0	0	2	0	0	0	0	0	0	0	0	0	0	0	0	0	0	0	0	0	0	0	0	0	0	0	0	0	0	0	0	0
ASV 1660	0	0	0	0	0	0	0	0	0	0	0	0	0	0	0	0	0	0	0	0	0	0	0	0	0	0	0	0	0	1	6	3	0	0	0	0	0	0	0	0	0	0	0	0	0	0	0	0	0
ASV 1661	0	0	0	0	0	2	0	0	0	0	0	0	0	0	0	0	0	2	0	7	0	0	0	0	0	0	0	0	0	16	13	2	0	0	0	0	0	0	0	0	0	3	0	6	0	0	0	0	0
ASV 1662	0	0	0	0	0	0	0	1	0	0	0	0	0	0	0	0	0	0	0	0	0	0	0	0	0	0	0	0	0	3	0	4	0	0	0	0	0	0	0	0	0	0	0	0	0	0	0	0	0
ASV 1663	0	0	0	0	0	0	0	0	0	0	0	0	0	0	0	0	0	0	0	0	0	0	2	0	0	0	0	0	0	0	0	0	0	0	0	0	0	0	0	0	0	0	0	0	0	0	0	0	0
ASV 1664	0	0	0	0	0	0	0	0	1	0	0	0	0	0	1	0	0	0	0	0	4	0	0	0	0	0	0	0	0	0	0	0	0	0	2	0	1	0	0	0	0	0	0	0	11	5	0	3	2
ASV 1665	0	0	0	0	0	0	0	0	0	0	0	0	0	0	0	0	0	0	0	0	0	0	0	4	0	0	0	0	1	0	0	0	0	0	0	0	0	0	0	0	0	0	0	0	2	0	2	0	0
ASV 1666	0	0	0	5	0	0	0	0	0	0	0	0	0	0	0	0	0	0	0	0	2	0	2	3	0	0	0	0	1	0	0	0	0	0	0	0	0	0	0	0	0	0	0	0	2	3	0	7	2
ASV 1667	0	0	0	0	0	0	0	0	1	0	0	0	0	0	0	0	0	0	0	0	0	2	0	1	0	0	0	0	0	0	0	0	0	0	0	0	0	0	0	0	0	0	0	0	0	0	0	0	0
ASV 1668	0	0	0	1	0	0	0	0	0	0	0	0	0	0	0	0	0	0	0	0	0	0	0	0	0	0	0	0	0	4	6	0	0	0	0	0	0	0	0	0	0	0	0	1	0	0	0	0	0
ASV 1669	0	0	0	0	0	2	0	0	0	0	0	0	0	0	0	0	0	48	0	0	0	0	0	0	0	0	0	0	0	9	6	0	0	0	0	0	0	0	0	0	0	0	0	0	0	0	0	0	0
ASV 1670	0	0	0	0	0	0	0	0	0	0	0	0	0	0	0	0	0	0	0	0	0	0	0	0	0	0	0	0	0	0	3	0	0	0	0	0	0	0	0	0	0	0	0	0	0	0	0	0	0
ASV 1671	0	0	0	0	0	0	0	0	0	0	0	0	0	0	0	0	0	0	0	0	0	0	0	0	2	1	0	0	0	0	3	0	0	0	0	0	0	0	0	0	0	0	0	0	0	0	0	0	0
ASV 1672	0	0	0	0	0	0	0	0	0	0	0	0	0	0	0	0	0	0	0	0	0	0	0	0	0	0	0	0	0	0	0	0	0	0	0	0	0	0	0	0	0	0	0	0	0	0	0	0	0
ASV 1673	0	0	2	0	0	0	0	0	0	0	0	6	0	0	0	0	0	0	0	0	0	0	0	3	0	0	0	0	0	0	0	0	6	0	0	0	0	0	5	0	0	0	0	0	0	0	0	0	6
ASV 1674	0	0	0	0	0	0	0	1	1	0	2	0	0	0	0	0	0	2	0	2	0	0	0	0	0	0	0	0	0	0	2	3	0	0	0	0	0	0	0	0	0	0	0	1	0	0	0	0	4
ASV 1675	0	0	0	0	0	0	0	0	0	0	0	0	0	0	0	0	0	0	0	2	2	0	2	0	0	0	0	0	0	0	0	1	0	0	0	0	0	0	0	0	0	0	0	0	2	0	2	0	2
ASV 1676	0	0	0	0	0	0	0	0	1	0	0	0	0	0	0	0	0	0	0	0	2	0	0	1	0	0	0	0	0	3	0	0	0	0	0	0	0	0	0	0	0	0	0	0	2	0	0	0	0
ASV 1677	0	0	0	0	0	0	0	0	0	0	0	0	0	0	0	0	0	0	0	0	0	0	0	0	0	0	0	0	0	3	4	3	0	0	0	0	0	0	0	0	0	0	0	0	0	0	0	0	0
ASV 1678	0	0	0	0	0	0	0	0	0	0	0	0	0	0	0	0	0	0	0	2	0	0	0	0	0	0	0	0	0	0	0	0	0	0	0	0	0	0	0	0	0	0	3	0	0	0	0	0	0
ASV 1679	0	0	0	0	0	13	0	0	0	0	0	0	0	0	0	0	0	0	0	0	0	0	0	0	0	0	0	0	0	46	70	0	0	0	0	0	0	0	0	0	0	0	0	0	0	0	0	0	0
ASV 1680	0	1	0	0	0	0	0	0	0	0	2	0	0	0	4	0	2	0	0	0	10	0	0	0	0	0	0	1	0	0	0	0	1	1	31	0	3	0	0	0	0	0	0	1	28	10	6	0	0
ASV 1681	0	0	0	0	0	0	0	0	0	0	0	0	0	0	0	0	0	0	0	0	0	0	0	0	0	0	0	0	3	0	0	0	0	0	0	0	0	0	2	0	0	0	0	0	0	0	0	0	0
ASV 1682	0	0	0	0	0	0	0	0	1	0	0	0	0	0	0	0	0	0	0	0	0	0	0	0	0	0	0	0	0	0	0	0	0	0	0	0	0	0	0	0	0	0	0	0	0	0	0	0	0
ASV 1683	0	0	0	0	0	0	0	0	0	0	0	2	0	0	0	0	0	0	0	0	0	0	0	0	0	0	0	0	0	3	1	1	0	0	0	0	0	0	0	0	0	0	0	0	0	0	0	0	0
ASV 1684	0	0	0	0	0	0	0	2	0	0	0	0	0	0	0	0	0	0	0	0	0	0	0	1	0	0	0	0	0	3	2	2	0	0	0	0	0	0	0	0	0	0	0	0	0	0	0	0	0
ASV 1685	0	0	0	16	0	0	0	0	0	2	7	0	0	0	0	0	0	0	0	0	4	6	0	3	0	0	0	0	0	0	0	0	1	0	11	0	9	0	6	0	0	0	0	0	2	3	4	0	9
ASV 1686	0	0	0	0	0	5	0	15	0	0	1	0	0	0	0	0	0	0	0	5	0	0	0	1	0	0	0	0	0	6	8	3	0	0	0	0	0	0	0	0	0	0	0	0	0	0	0	0	0
ASV 1687	0	0	0	0	0	0	0	0	0	0	1	0	0	0	0	0	0	0	0	0	0	0	0	0	0	0	0	0	0	0	0	0	0	0	0	0	0	0	0	0	0	0	0	0	0	0	0	0	0
ASV 1688	0	0	0	0	0	0	0	0	0	0	0	0	0	0	0	0	0	0	0	0	0	0	2	0	0	0	0	0	0	0	0	0	0	0	0	0	0	0	0	0	0	0	0	0	0	0	0	0	0
ASV 1689	0	0	0	0	0	0	0	0	0	0	0	0	0	0	0	0	0	0	0	2	0	0	0	0	0	0	0	0	0	1	3	1	0	0	0	0	0	0	0	0	0	0	0	0	0	0	0	0	0
ASV 1690	0	0	0	0	0	0	0	0	0	0	0	0	0	0	0	0	0	0	0	0	0	0	0	0	0	0	0	0	0	0	0	0	0	0	0	0	0	0	0	0	0	0	0	0	0	0	0	0	0
ASV 1691	0	0	0	0	0	0	0	0	0	0	0	0	0	0	0	0	0	0	0	0	0	0	0	0	0	0	0	0	0	1	0	0	0	0	0	0	0	0	0	0	0	0	0	0	0	0	0	0	0
ASV 1692	0	0	2	20	0	0	0	0	0	0	2	0	0	0	0	0	0	0	0	0	4	0	0	0	0	0	0	0	0	0	0	0	1	0	0	9	15	0	2	0	0	0	0	0	4	3	0	0	2
ASV 1693	0	0	0	0	0	0	0	0	0	0	0	0	0	0	0	0	0	0	0	4	0	0	0	2	0	0	0	0	0	0	0	1	0	0	0	0	0	0	0	0	0	0	0	0	0	0	0	0	0
ASV 1694	0	0	0	0	0	0	0	0	0	0	0	0	0	0	0	0	0	0	3	5	0	0	0	0	0	0	0	0	0	3	2	0	0	0	0	0	0	0	0	0	0	0	0	0	0	0	0	0	0
ASV 1695	0	0	0	0	0	0	0	0	0	0	0	0	0	0	0	0	0	0	0	2	0	0	0	0	0	0	0	0	0	0	0	3	0	0	0	0	0	0	0	0	0	0	0	0	0	0	0	0	0
ASV 1696	0	0	0	0	0	0	0	0	0	0	0	0	0	0	0	0	0	0	4	0	0	0	0	0	0	0	0	0	0	0	0	0	0	0	0	0	0	0	0	0	0	0	0	0	0	0	0	0	0
ASV 1697	0	0	0	0	0	0	0	0	0	0	0	0	0	0	0	0	0	0	0	0	0	0	0	0	0	0	0	0	0	1	0	0	0	0	0	0	0	0	0	0	0	0	0	0	0	0	0	0	0
ASV 1698	0	0	0	0	0	0	0	0	0	0	0	0	0	0	0	0	0	0	0	0	2	0	0	0	0	0	0	0	0	0	0	1	0	0	0	0	0	0	0	0	0	0	3	13	0	0	0	0	0
ASV 1699	0	0	0	0	0	0	0	0	0	0	0	0	0	0	0	0	0	0	0	0	0	0	0	0	0	0	0	59	0	0	0	0	0	42	0	0	0	0	0	0	0	0	0	0	0	0	0	0	0
ASV 1700	0	0	0	0	0	0	0	0	0	0	0	0	0	0	0	0	0	0	0	0	0	0	0	0	0	0	0	0	0	0	0	0	0	0	0	0	0	0	0	0	0	0	0	0	0	0	0	0	0
ASV 1701	0	0	0	0	0	0	0	0	0	2	0	0	0	0	0	0	0	0	0	0	2	0	0	0	0	0	0	0	0	0	0	1	0	0	0	0	1	0	1	0	0	0	0	0	0	0	0	0	4
ASV 1702	0	0	0	0	0	0	0	0	10	0	0	0	0	0	0	0	0	0	0	0	2	0	0	1	0	0	0	0	0	0	0	0	0	0	0	0	0	0	1	0	0	0	0	0	0	0	0	0	0
ASV 1703	0	0	0	0	0	0	0	0	0	0	0	0	0	0	0	0	0	0	0	0	0	2	2	20	0	0	0	0	0	0	0	0	0	0	2	0	0	0	0	0	0	0	0	0	2	0	0	2	8
ASV 1704	0	0	0	0	0	0	0	0	0	0	0	0	0	0	0	0	0	0	0	4	0	0	0	0	0	0	0	0	0	1	0	0	0	0	2	0	0	0	0	0	0	0	0	3	0	0	0	0	2
ASV 1705	0	0	0	0	0	0	0	0	0	1	0	0	0	0	0	0	0	0	0	0	0	0	0	0	0	0	0	0	0	1	0	0	0	0	0	0	0	0	0	0	0	3	4	6	0	0	0	0	0
ASV 1706	0	0	0	0	0	0	0	9	0	0	0	0	0	0	0	0	0	0	5	20	0	0	3	0	0	0	0	0	0	22	27	0	0	0	0	0	1	0	0	0	0	0	0	8	0	0	0	0	0
ASV 1707	0	0	0	3	0	0	0	0	0	0	25	0	0	0	0	0	0	0	0	0	2	2	0	1	0	0	0	0	2	0	0	0	0	0	0	0	13	0	3	0	0	0	0	0	9	5	0	0	4
ASV 1708	0	0	0	0	7	0	0	0	0	0	12	0	0	0	0	0	0	0	0	0	22	0	0	0	0	0	0	0	0	0	0	0	0	0	4	0	0	0	0	0	0	0	0	0	114	20	17	0	9
ASV 1709	0	0	0	0	0	0	0	0	0	0	0	0	0	0	0	0	0	0	0	0	10	0	0	3	0	1	0	0	0	0	0	0	0	0	0	0	0	0	0	0	0	0	0	0	11	0	0	187	128
ASV 1710	0	0	0	0	0	2	0	0	0	0	0	0	0	0	0	0	0	0	0	5	0	0	0	0	0	0	0	0	0	1	3	0	0	0	0	0	0	0	0	0	0	0	0	7	0	0	0	0	0
ASV 1711	0	0	0	0	0	0	0	0	0	6	0	0	0	0	0	0	0	3	0	0	2	0	0	1	0	0	0	0	0	1	5	4	0	0	2	0	0	0	0	0	0	0	0	3	0	0	0	0	0
ASV 1712	0	0	0	0	0	0	0	0	0	0	0	0	0	0	0	0	0	0	0	0	0	0	0	0	0	0	0	0	0	9	6	0	0	0	0	0	0	0	0	0	0	0	0	3	0	0	0	0	0
ASV 1713	0	0	0	0	0	0	0	0	0	2	0	0	0	0	0	0	0	0	0	2	0	0	0	0	0	0	0	0	0	1	0	0	0	0	0	0	0	0	0	0	0	0	0	0	0	0	0	0	0
ASV 1714	0	0	0	0	0	0	0	0	0	0	0	0	0	0	0	0	0	0	0	0	0	0	0	1	0	0	0	0	0	3	9	1	0	0	0	0	0	0	0	0	0	3	0	1	2	0	0	0	0
ASV 1715	0	0	0	0	0	0	0	0	0	0	0	0	0	0	0	0	0	0	0	0	2	0	2	0	0	0	0	0	0	0	0	0	0	0	0	0	0	0	0	0	0	0	0	0	0	0	2	0	0
ASV 1716	0	0	0	0	0	0	0	0	0	0	0	0	0	0	0	0	0	0	0	0	0	0	0	0	0	0	0	0	0	1	0	0	0	0	0	0	0	0	0	0	0	0	0	0	0	0	0	0	0
ASV 1717	0	0	0	0	0	0	0	0	0	0	0	0	0	0	0	0	0	0	0	0	0	0	0	0	0	0	0	0	0	0	3	0	0	0	0	3	5	0	0	0	0	0	0	0	0	0	0	0	0
ASV 1718	0	0	0	0	0	0	0	0	0	0	0	0	0	0	0	0	0	0	0	2	0	0	0	0	0	0	0	0	0	0	0	0	0	0	0	0	0	0	0	0	0	0	0	0	0	0	0	0	0
ASV 1719	0	0	0	0	0	0	0	0	0	0	0	0	0	0	0	0	0	0	0	0	0	0	4	4	0	0	0	0	0	0	0	25	0	0	0	0	0	0	0	0	0	0	0	1	2	0	0	0	0
ASV 1720	0	0	0	0	0	0	0	0	0	0	0	0	0	0	0	0	0	26	5	4	0	0	3	0	0	0	0	0	0	1	3	1	0	0	0	0	0	0	0	0	0	0	0	0	0	0	0	0	0
ASV 1721	0	0	0	0	0	0	0	0	0	0	0	0	0	0	0	0	0	0	0	0	0	0	0	0	0	0	0	0	0	0	1	0	0	0	0	0	0	0	0	0	0	0	0	0	0	0	0	0	0
ASV 1722	0	0	0	0	0	0	0	0	0	0	0	0	0	0	0	0	0	0	0	2	2	0	0	0	0	0	0	0	0	0	0	0	0	0	0	0	0	0	0	0	0	3	15	62	2	0	0	4	4
ASV 1723	0	0	0	0	0	0	0	0	6	2	31	0	0	0	0	0	0	0	0	0	2	0	0	1	0	0	4	3	0	0	0	0	0	0	4	1	12	0	1	0	0	0	0	0	4	0	0	3	4
ASV 1724	0	0	0	0	0	4	0	0	0	0	0	0	0	0	0	0	0	0	0	0	0	0	0	0	0	0	0	0	0	32	45	0	0	0	0	0	0	0	0	0	0	0	0	0	0	0	0	0	0
ASV 1725	0	0	0	0	0	0	0	0	3	0	63	0	0	0	0	0	0	0	0	0	4	0	0	137	0	0	1	0	0	0	0	0	0	0	11	0	1	0	0	0	0	0	0	0	0	0	2	0	4
ASV 1726	0	0	0	0	0	0	0	0	8	0	2	151	0	0	0	0	0	0	0	0	0	0	2	27	0	0	0	0	0	0	0	0	6	0	6	14	60	0	0	0	0	0	0	0	0	0	0	0	0
ASV 1727	0	0	0	0	0	0	0	1	0	0	0	3	0	0	0	0	0	0	0	0	0	0	0	0	0	0	0	0	0	0	0	2	0	0	0	0	0	0	0	0	0	0	0	0	0	0	0	0	0
ASV 1728	0	0	0	0	0	0	0	0	0	0	0	0	0	0	0	0	0	0	3	0	0	0	0	0	0	0	0	0	0	0	0	4	0	0	0	0	0	0	0	0	0	0	0	7	0	0	0	0	0
ASV 1729	0	0	0	0	0	0	0	0	0	0	0	0	0	0	0	0	0	0	12	0	0	0	0	0	0	0	0	0	0	1	8	0	0	0	0	0	0	0	0	0	0	3	0	0	0	0	0	0	0
ASV 1730	0	0	0	0	0	0	0	0	1	2	0	0	0	0	0	0	0	0	0	0	18	0	0	0	0	0	0	0	0	0	0	0	0	0	0	0	0	0	0	0	0	0	0	0	4	0	0	5	17
ASV 1731	0	0	0	0	0	0	0	0	0	0	0	0	0	0	0	0	0	0	0	0	0	0	0	1	0	0	0	0	0	0	1	0	0	0	0	0	0	0	0	0	0	0	0	0	2	0	0	0	0
ASV 1732	0	0	0	0	0	0	0	0	0	0	0	0	0	0	0	0	0	0	0	0	0	0	0	0	0	0	0	0	0	0	1	0	0	0	0	0	0	0	0	0	0	0	0	0	0	0	0	0	0
ASV 1733	0	0	0	0	0	0	0	0	1	0	0	0	0	0	0	0	0	0	0	0	0	0	0	0	0	0	0	0	0	0	0	0	0	0	0	0	0	0	0	0	0	0	0	0	0	0	0	0	0
ASV 1734	0	0	0	0	0	4	11	0	0	0	0	0	0	0	0	0	0	0	0	0	0	0	0	0	0	0	0	0	0	3	2	1	0	0	0	0	0	0	0	0	0	0	0	0	0	0	0	0	0
ASV 1735	0	0	0	0	0	0	0	0	0	0	0	0	0	0	0	0	0	0	0	0	0	0	0	0	0	0	0	0	0	1	2	8	0	0	0	0	0	0	0	0	0	0	0	0	0	0	0	0	0
ASV 1736	0	0	0	0	0	0	0	0	0	0	0	0	0	0	0	0	0	26	0	0	0	0	0	0	0	0	0	0	0	1	2	0	0	0	0	0	0	0	0	0	0	0	0	0	0	0	0	0	0
ASV 1737	0	0	0	0	0	0	0	0	0	0	0	0	0	0	0	0	0	0	0	0	0	0	0	1	0	0	0	0	0	0	0	0	0	0	0	0	0	0	0	0	0	0	4	0	0	0	0	0	0
ASV 1738	0	0	0	0	0	0	0	0	0	0	0	0	0	0	0	0	0	0	0	0	0	0	0	0	0	0	0	0	0	0	0	0	0	0	0	0	0	0	0	0	0	0	0	0	0	0	0	0	0
ASV 1739	0	0	0	0	0	0	0	0	0	0	0	0	0	0	0	0	0	0	0	0	0	0	0	0	0	0	0	0	0	0	0	0	0	0	0	0	0	0	0	0	0	0	0	1	0	0	0	0	0
ASV 1740	0	0	0	0	0	0	0	0	0	0	0	0	0	0	0	0	0	0	0	0	0	0	0	0	0	0	0	0	0	0	0	0	0	0	0	0	0	0	0	0	0	0	0	0	0	0	0	0	0
ASV 1741	0	0	0	0	0	0	0	0	0	0	0	0	0	0	0	0	0	0	0	0	0	0	0	0	0	0	0	0	0	0	0	0	0	0	0	0	0	0	0	0	0	0	0	0	0	0	0	0	0
ASV 1742	0	0	0	0	0	0	0	0	0	0	0	0	0	0	0	0	0	0	5	4	0	0	2	0	0	0	0	0	0	0	0	0	0	0	0	0	0	0	0	0	0	0	3	20	0	0	0	0	0
ASV 1743	0	0	0	0	0	0	0	0	0	0	0	0	0	0	0	0	0	0	0	0	20	2	0	0	0	1	0	0	0	0	0	0	0	0	0	0	0	0	0	0	0	0	0	0	62	8	4	0	7
ASV 1744	0	0	0	0	0	0	0	0	0	0	0	0	0	0	0	0	0	0	0	0	10	9	29	352	0	0	0	0	0	0	0	0	0	0	23	0	0	0	0	0	0	0	0	0	0	0	0	5	4
ASV 1745	0	0	1	0	0	0	0	0	0	0	3	0	0	0	0	0	0	0	0	0	4	0	0	0	0	0	6	2	0	0	0	0	0	0	4	0	1	0	2	1	0	0	0	0	2	0	0	0	2
ASV 1746	0	0	0	0	0	0	0	0	0	0	0	0	0	0	0	0	0	0	2	0	0	0	0	0	0	0	0	0	0	0	0	0	0	0	0	0	0	0	0	0	0	0	0	0	0	0	0	3	3
ASV 1747	0	0	0	0	0	0	0	0	0	0	0	0	0	0	0	0	0	0	0	0	0	0	0	0	0	0	0	0	0	0	0	0	0	0	0	27	23	0	0	0	0	0	0	0	4	0	0	0	0
ASV 1748	0	0	0	0	1	0	0	0	0	14	0	0	0	0	0	0	0	0	0	0	18	4	0	1	0	0	0	0	0	0	0	0	0	0	6	0	0	0	0	64	0	0	0	0	21	12	2	0	0
ASV 1749	0	0	0	0	0	0	0	0	28	2	0	0	0	0	0	0	0	0	0	0	0	0	0	1	0	0	0	0	0	0	0	0	0	0	0	0	0	0	0	0	0	0	0	0	0	0	0	0	0
ASV 1750	0	0	0	0	0	0	0	0	0	0	2	0	0	0	0	0	0	0	0	2	0	0	2	3	0	0	0	0	0	1	0	0	0	0	2	0	0	0	0	0	0	0	0	0	0	0	0	2	0
ASV 1751	0	0	0	0	0	0	0	0	0	0	0	0	0	0	0	0	0	0	0	0	3	0	0	1	0	0	0	0	0	7	3	22	1	0	0	0	0	0	0	0	0	0	0	0	0	0	0	0	2
ASV 1752	0	0	0	0	0	0	0	0	0	0	0	0	0	0	0	0	0	0	0	2	0	0	5	0	0	0	0	0	0	0	0	0	0	0	0	0	0	0	0	0	0	0	0	0	0	0	0	0	0
ASV 1753	0	0	0	0	0	0	0	0	0	0	0	0	0	0	0	0	0	0	0	2	0	0	3	0	0	0	0	0	0	3	4	0	0	0	2	0	0	0	0	0	0	0	0	13	0	0	0	0	0
ASV 1754	0	0	0	0	0	0	0	0	0	0	0	0	0	0	0	0	0	0	0	0	0	4	0	8	0	0	0	0	0	0	0	0	0	0	0	0	0	0	0	0	0	0	0	0	0	0	0	0	0
ASV 1755	0	0	0	0	0	0	0	0	0	0	0	0	0	0	0	0	0	0	0	0	0	0	0	0	0	0	0	0	0	0	0	2	0	0	0	0	0	0	0	0	0	0	0	0	0	0	0	0	0
ASV 1756	0	0	0	0	0	0	0	0	36	0	0	0	0	0	0	0	0	0	0	0	2	0	0	1	0	0	0	0	0	0	0	0	0	0	2	0	0	0	0	0	0	0	0	0	0	0	0	0	4
ASV 1757	0	0	0	0	0	0	0	0	0	0	0	0	0	0	0	0	0	0	0	11	0	0	4	0	0	0	0	0	0	0	2	7	0	0	0	0	0	0	0	0	0	0	0	0	0	0	0	0	0
ASV 1758	0	0	0	0	0	0	0	0	0	0	0	0	0	0	0	0	0	0	0	0	0	0	2	0	0	0	0	0	0	0	0	0	0	0	0	0	0	0	0	0	0	0	6	0	0	0	0	0	0
ASV 1759	0	0	3	11	0	0	0	0	0	0	0	0	0	0	0	0	0	0	0	0	0	0	0	0	0	0	0	0	18	0	0	0	0	0	0	0	0	0	0	0	0	0	0	0	0	0	0	0	0
ASV 1760	0	0	4	49	0	0	0	0	0	0	0	0	1	0	0	0	0	0	0	0	0	0	0	0	0	0	0	0	0	0	0	0	0	0	0	0	0	0	6	0	0	0	0	0	0	0	0	0	0
ASV 1761	0	0	0	0	0	0	0	0	1	0	0	0	0	0	0	0	0	44	0	0	0	0	0	1	0	0	0	0	0	1	0	0	0	0	0	0	0	0	0	0	0	0	0	0	0	0	0	0	0
ASV 1762	0	0	0	0	0	0	0	0	0	1	0	0	0	0	0	0	0	0	0	0	0	0	0	1	0	0	0	0	0	0	0	3	0	0	0	0	0	0	0	0	0	0	2	1	0	0	0	0	0
ASV 1763	0	0	0	0	0	0	0	0	0	0	0	0	0	0	0	0	0	0	0	2	0	0	0	0	0	0	0	0	0	8	7	2	0	0	0	0	0	0	0	0	0	0	0	0	0	0	0	0	0
ASV 1764	0	0	0	0	0	5	0	0	0	0	0	0	0	0	0	0	0	3	0	0	0	0	0	0	0	0	0	0	0	13	36	2	0	0	0	0	0	0	0	0	0	0	0	0	0	0	0	0	0
ASV 1765	0	0	0	0	0	0	0	0	25	0	31	7	0	0	0	0	0	0	0	0	6	0	0	0	0	2	13	2	0	0	0	0	2	0	0	0	0	0	0	0	0	0	0	0	15	3	4	0	7
ASV 1766	0	0	0	0	0	0	0	0	5	0	0	0	0	0	0	0	0	0	0	4	0	0	4	0	0	0	0	0	0	0	2	0	0	0	0	0	0	0	0	0	0	3	3	5	2	0	0	0	0
ASV 1767	0	0	0	0	0	2	0	0	0	0	0	0	0	0	0	0	0	3	0	0	0	0	0	0	0	0	0	0	0	5	1	1	0	0	0	0	0	0	0	0	0	0	0	0	0	0	0	0	0
ASV 1768	0	0	0	0	0	0	0	0	0	0	0	0	0	0	0	0	0	0	0	2	0	0	0	3	0	0	0	0	0	0	0	0	0	0	0	0	0	0	0	0	0	0	1	0	2	0	0	0	0
ASV 1769	0	0	0	0	0	0	0	0	0	0	0	0	0	0	0	0	0	0	0	0	0	0	2	1	0	0	0	0	0	0	0	0	0	0	2	0	0	0	0	0	0	0	0	1	0	0	0	0	0
ASV 1770	0	0	1	2	0	0	0	0	0	2	5	0	0	0	0	0	0	0	0	0	2	2	0	4	0	0	0	0	0	0	0	0	0	0	6	0	31	0	0	0	0	0	0	0	11	0	4	0	0
ASV 1771	0	0	0	0	0	0	0	0	3	104	33	7	0	0	0	0	0	0	0	0	0	0	0	1	0	0	0	0	0	0	0	0	0	0	19	0	0	0	7	0	0	0	0	0	0	0	0	0	0
ASV 1772	0	0	0	0	0	0	0	0	0	0	0	0	0	0	0	0	0	0	0	0	6	4	20	0	0	0	0	0	0	0	0	0	5	0	0	0	0	0	4	0	0	0	0	0	0	0	0	0	0
ASV 1773	0	0	0	3	0	0	0	0	1	0	2	0	0	0	0	0	0	0	0	0	33	0	0	1	0	0	4	0	2	0	0	0	0	0	0	0	25	0	0	0	0	0	0	0	18	5	4	17	116
ASV 1774	0	0	0	26	0	0	0	0	0	32	18	2	1	0	0	0	0	0	0	0	2	0	0	0	0	0	0	0	1	0	0	0	0	0	0	0	0	0	3	0	0	0	0	0	17	5	2	0	2
ASV 1775	0	0	0	0	0	0	0	0	0	0	0	0	0	0	0	0	0	0	0	0	8	2	380	6	0	0	0	0	0	0	0	0	0	0	0	0	0	0	0	0	0	0	0	0	0	0	0	3	17
ASV 1776	0	0	0	0	0	0	0	0	0	0	0	0	0	0	0	0	0	0	0	0	0	0	0	0	0	0	0	0	0	0	0	3	0	0	0	0	0	0	0	0	0	0	0	1	0	0	0	0	0
ASV 1777	0	0	0	0	0	0	0	0	0	0	0	0	0	0	0	0	0	0	0	0	0	0	0	0	0	0	0	0	0	0	1	0	0	0	0	0	0	0	0	0	0	0	0	0	0	0	0	0	0
ASV 1778	0	0	0	0	0	0	0	0	0	0	0	0	0	0	0	0	0	0	0	0	0	0	0	0	0	0	0	0	0	0	0	0	0	0	0	0	0	0	0	0	0	0	0	0	0	0	0	0	0
ASV 1779	0	0	0	6	0	0	0	0	15	7	4	0	0	0	0	0	0	0	0	0	0	0	0	4	0	0	1	0	5	0	0	0	0	0	0	0	15	0	15	0	0	0	1	0	2	0	2	3	2
ASV 1780	0	0	0	0	0	0	0	0	0	0	0	0	0	0	0	0	0	0	0	0	2	2	0	1	0	0	0	0	0	5	1	0	0	0	0	0	0	0	0	0	0	0	0	0	0	0	0	0	2
ASV 1781	0	0	0	0	0	0	0	0	0	0	0	0	0	0	0	0	0	0	0	0	0	0	0	0	0	0	0	0	0	0	0	0	0	0	0	0	0	0	0	0	0	0	0	0	0	0	0	0	0
ASV 1782	0	0	0	1	0	0	0	0	0	0	0	0	0	0	0	0	0	0	0	0	0	0	0	0	0	0	0	0	0	0	0	0	0	0	0	0	0	0	0	0	0	0	0	0	0	0	0	0	0
ASV 1783	0	0	0	0	0	0	0	0	0	0	0	0	0	0	0	0	0	0	0	3	0	0	0	0	0	0	0	0	0	8	7	0	0	0	0	2	0	0	0	0	0	0	0	0	0	0	0	0	0
ASV 1784	0	0	0	0	0	0	0	21	0	0	0	0	0	0	0	0	0	0	0	4	6	0	2	0	0	0	0	0	0	1	1	0	0	0	0	0	0	0	0	0	0	0	0	0	0	0	0	0	0
ASV 1785	2	0	0	5	0	0	0	0	1	0	0	0	0	0	0	0	0	0	0	0	0	0	0	0	0	0	0	0	0	0	0	0	2	0	0	0	4	2	0	0	0	0	0	0	2	0	6	7	28
ASV 1786	0	0	0	0	0	2	0	1	0	0	0	0	0	0	0	0	0	7	0	0	0	0	0	0	0	0	0	0	0	4	13	0	0	0	0	0	0	0	0	0	0	0	0	1	0	0	0	0	0
ASV 1787	0	0	0	0	0	0	0	0	0	0	0	0	0	0	0	0	0	0	0	0	0	0	0	0	0	0	0	0	0	0	0	0	0	0	0	0	0	0	0	0	0	0	0	0	0	0	0	0	0
ASV 1788	0	0	0	0	0	0	0	0	0	0	0	0	0	0	0	0	0	0	0	2	0	0	0	1	0	0	0	0	0	0	0	2	0	0	0	0	0	0	0	0	0	0	0	0	0	2	0	0	2
ASV 1789	0	0	0	0	0	0	0	0	0	0	0	0	0	0	0	0	0	0	0	0	0	0	2	7	0	0	0	0	0	0	0	0	0	0	0	0	0	0	0	0	0	0	0	0	0	0	0	0	4
ASV 1790	0	0	0	0	0	0	0	0	0	0	0	0	0	0	0	0	0	0	2	0	0	1	0	0	0	0	0	0	0	1	0	1	0	0	0	0	0	0	0	0	0	0	0	0	0	0	0	0	0
ASV 1791	0	0	0	0	0	0	0	13	0	0	0	0	0	0	0	0	0	0	0	0	0	0	0	0	0	0	0	0	0	0	0	0	0	0	0	0	0	0	0	0	0	0	0	0	0	0	0	0	0
ASV 1792	0	0	0	0	0	0	0	0	0	0	0	0	0	0	0	0	0	0	0	0	0	0	0	0	0	0	0	0	0	0	0	0	0	0	0	0	0	0	0	0	0	0	0	0	0	0	0	0	0
ASV 1793	0	0	0	0	0	0	0	0	0	0	0	0	0	0	0	0	0	0	0	3	0	0	0	0	0	0	0	0	0	0	0	0	0	0	0	0	0	0	0	0	0	0	0	0	0	0	0	0	0
ASV 1794	0	0	0	0	0	0	0	0	0	0	0	0	0	0	0	0	0	0	0	0	0	0	0	0	0	0	0	0	0	0	0	0	0	0	0	0	0	0	0	0	0	0	0	5	0	0	0	0	0
ASV 1795	0	0	0	0	0	0	0	0	0	0	0	0	0	0	0	0	0	0	0	0	0	0	0	0	0	0	0	0	0	0	0	0	0	0	0	0	0	0	0	0	0	0	0	0	0	0	0	0	0
ASV 1796	0	0	0	0	0	0	0	0	0	0	0	0	0	0	0	0	0	0	0	0	0	0	0	0	0	0	0	0	0	0	0	0	0	0	0	0	0	0	0	0	0	0	0	0	0	0	0	0	0
ASV 1797	0	0	2	0	0	3	0	0	0	0	0	0	0	0	0	0	0	0	0	0	0	0	0	0	0	0	0	0	0	0	0	0	0	0	0	0	0	0	0	0	0	0	0	0	0	0	0	0	0
ASV 1798	0	0	0	0	0	0	0	0	0	0	0	0	0	0	0	0	0	0	0	0	0	0	2	0	0	0	0	0	0	0	0	0	0	0	0	0	0	0	0	0	0	0	0	0	0	0	0	0	0
ASV 1799	0	0	0	0	0	0	0	0	0	0	0	0	0	0	0	0	0	0	0	0	0	0	0	0	0	0	0	0	0	0	0	0	0	0	0	0	0	0	0	0	0	0	0	0	0	0	0	0	0
ASV 1800	0	0	0	0	0	0	0	0	0	0	0	0	0	0	0	0	0	0	0	0	0	0	0	0	0	0	0	0	0	0	0	0	1	0	0	0	0	0	0	0	0	0	0	0	0	0	0	0	0
ASV 1801	0	0	0	0	0	0	0	0	0	0	0	0	0	0	0	0	0	0	0	0	0	0	2	0	0	0	4	0	0	0	0	0	0	0	83	0	0	0	0	0	0	0	0	0	0	0	0	12	4
ASV 1802	0	0	0	0	1	0	0	0	0	0	0	0	0	0	0	0	0	0	23	0	0	0	0	0	0	0	0	0	0	0	0	0	0	0	0	0	0	0	0	0	0	6	0	0	7	0	0	0	0
ASV 1803	0	0	0	0	0	0	0	0	0	0	0	0	0	0	0	0	0	0	0	0	0	0	0	0	0	0	0	0	0	0	0	0	0	0	0	0	0	0	0	0	0	0	0	0	0	0	0	0	0
ASV 1804	0	0	0	0	0	0	0	0	0	0	0	0	0	0	0	0	0	0	0	0	0	0	0	0	0	0	0	0	0	0	0	0	0	0	0	0	0	0	0	0	0	0	0	0	0	0	0	0	0
ASV 1805	0	0	0	0	0	0	0	0	0	0	0	0	0	0	0	0	0	0	0	2	0	0	0	0	0	0	0	0	0	0	0	0	0	0	0	0	0	0	0	0	0	33	90	73	0	0	0	0	0
ASV 1806	0	0	0	0	3	0	0	0	1	9	0	0	0	0	0	0	0	0	0	0	20	2	0	0	0	0	0	3	0	0	0	0	0	0	0	0	0	0	3	4	0	0	0	0	67	20	6	0	0
ASV 1807	0	0	0	0	0	0	0	0	31	91	0	16	0	0	0	0	0	0	0	0	12	0	0	27	0	0	1	0	0	0	0	0	1	0	0	0	0	0	0	0	0	0	0	0	4	0	0	0	11
ASV 1808	0	0	0	0	0	0	0	0	5	2	4	0	0	0	0	0	0	0	0	0	4	0	0	7	0	0	0	0	0	0	0	0	0	0	0	17	217	0	0	0	0	0	0	0	0	0	0	3	7
ASV 1809	0	0	0	0	0	0	0	0	0	0	0	0	0	0	0	0	0	38	0	0	0	0	0	0	0	0	0	0	0	6	6	0	0	0	0	0	0	0	0	0	0	0	0	0	0	0	0	0	0
ASV 1810	0	0	0	0	0	0	0	2	0	0	0	0	0	0	0	0	0	0	0	0	0	0	0	5	0	0	0	0	0	3	0	2	0	0	0	0	0	0	0	0	0	0	18	15	0	0	0	0	0
ASV 1811	0	0	0	0	0	0	0	0	0	0	0	0	0	0	0	0	0	0	0	0	0	0	0	0	0	0	0	0	0	0	0	0	0	0	0	0	3	0	0	0	0	0	0	0	0	3	0	0	2
ASV 1812	0	0	0	0	0	0	0	0	0	0	0	0	0	0	0	0	0	0	0	0	2	0	0	0	0	0	0	0	0	0	0	0	0	0	0	0	0	0	0	0	0	0	0	0	2	0	0	0	0
ASV 1813	0	0	0	0	0	0	0	0	0	0	0	0	0	0	0	0	0	0	0	0	0	0	0	0	0	0	0	0	0	0	0	0	0	0	0	0	0	0	0	0	0	0	0	0	0	0	0	0	0
ASV 1814	0	0	0	0	0	2	0	0	0	0	0	0	0	0	0	0	0	0	0	0	0	0	0	0	0	0	0	0	0	0	0	1	0	0	0	0	0	0	0	0	0	0	0	0	0	0	0	0	0
ASV 1815	0	0	0	0	0	2	0	0	1	0	0	0	0	0	0	0	0	0	0	11	2	0	2	8	0	0	0	0	0	3	4	24	0	0	0	0	0	0	0	0	0	3	0	5	0	0	0	0	0
ASV 1816	0	0	0	0	0	0	0	0	0	0	0	0	0	0	0	0	0	0	0	0	0	0	0	0	0	0	0	0	0	0	0	0	0	0	0	0	0	0	0	0	0	0	0	0	0	0	0	0	0
ASV 1817	0	0	0	0	0	0	0	0	0	0	0	0	0	0	0	0	0	2	0	0	0	0	0	0	0	0	0	0	0	0	0	0	0	0	0	0	0	0	0	0	0	0	0	0	0	0	0	0	2
ASV 1818	0	0	0	0	0	0	0	0	0	0	0	0	0	0	0	0	0	0	0	0	0	0	0	0	0	0	0	0	0	0	0	1	0	0	0	0	0	0	0	0	0	0	17	1	0	0	0	0	0
ASV 1819	0	0	0	0	0	7	0	0	0	0	0	0	0	0	0	0	0	0	0	0	0	0	0	0	0	0	0	0	0	46	73	2	0	0	0	0	0	0	0	0	0	0	0	0	0	0	0	0	0
ASV 1820	0	0	0	0	0	0	0	35	0	0	0	0	0	0	0	0	0	0	0	0	0	0	0	0	0	0	0	0	0	0	2	0	0	0	0	0	0	0	0	0	0	0	0	0	0	0	0	0	0
ASV 1821	0	0	0	0	0	0	0	0	0	0	0	0	0	0	0	0	0	45	0	0	0	0	0	0	0	0	0	0	0	3	3	0	0	0	0	0	0	0	0	0	0	0	0	0	0	0	0	0	0
ASV 1822	0	0	0	0	0	0	0	0	0	0	0	0	0	0	0	0	0	0	5	0	0	0	0	0	0	0	0	0	0	0	0	1	0	0	0	0	1	0	0	0	0	0	0	0	0	0	0	0	0
ASV 1823	0	0	0	0	0	0	0	0	0	0	0	0	0	0	0	0	0	0	0	0	0	0	0	0	0	0	0	0	0	0	1	0	0	0	0	0	0	0	0	0	0	0	0	0	0	0	0	0	2
ASV 1824	0	0	0	0	0	0	0	0	0	0	0	0	0	0	0	0	0	0	0	0	2	0	2	3	0	0	0	0	0	0	0	6	0	0	0	0	0	0	0	0	0	0	0	0	0	0	0	0	2
ASV 1825	0	0	0	0	0	2	0	0	0	0	0	0	0	0	0	0	0	0	0	0	0	0	0	0	0	0	0	0	0	0	5	20	0	0	0	0	0	0	0	0	0	3	0	8	0	0	0	0	0
ASV 1826	0	0	0	0	0	0	0	0	0	0	0	0	0	0	0	0	0	0	0	2	2	0	0	0	0	0	0	0	0	0	1	0	0	0	0	0	0	0	0	0	0	0	0	0	0	0	0	0	0
ASV 1827	0	0	0	0	0	2	0	0	0	0	0	0	0	0	0	0	0	0	0	0	0	0	0	1	0	0	0	0	0	19	14	2	0	0	0	0	0	0	0	0	0	3	0	0	0	0	0	0	0
ASV 1828	0	0	0	0	0	2	0	0	0	0	0	0	0	0	0	0	0	0	0	0	0	0	2	0	0	0	0	0	0	12	21	3	0	0	4	0	0	0	0	0	0	3	0	1	0	0	0	0	0
ASV 1829	0	0	0	0	0	0	0	0	0	0	0	0	0	0	0	0	0	0	0	0	0	0	0	2	0	0	0	0	0	0	0	0	0	0	0	0	0	0	0	0	0	0	1	0	0	0	0	0	0
ASV 1830	0	0	0	0	0	0	0	8	0	0	0	0	0	0	0	0	0	5	0	0	0	0	0	0	0	0	0	0	0	4	13	0	0	0	0	0	0	0	0	0	0	0	0	0	0	0	0	0	0
ASV 1831	0	0	0	0	2	0	0	0	0	0	0	0	0	0	0	0	0	0	0	0	0	0	0	0	0	0	0	0	0	0	1	0	0	0	0	0	0	0	0	0	0	0	0	0	0	0	0	0	0
ASV 1832	0	0	0	0	0	0	0	0	0	0	0	0	0	0	0	0	0	0	0	0	0	0	4	8	0	0	0	0	0	0	0	0	0	0	0	0	0	0	0	0	0	0	0	0	2	0	0	0	2
ASV 1833	0	0	0	0	0	9	0	0	0	0	0	0	0	0	0	0	0	0	0	0	0	0	0	1	0	0	0	0	0	14	40	2	0	0	0	0	0	0	0	0	0	0	0	0	0	0	0	0	0
ASV 1834	0	0	0	0	0	0	0	0	1	0	0	0	0	0	0	0	0	0	0	0	6	0	0	0	0	0	0	0	0	0	0	0	1	0	0	0	0	0	0	2	0	0	0	0	11	0	9	26	49
ASV 1835	0	0	0	0	0	0	0	0	0	0	0	0	0	0	0	0	0	0	0	0	0	0	0	0	0	0	0	0	0	0	0	0	0	0	0	0	0	0	0	0	0	0	0	0	0	0	0	0	0
ASV 1836	0	0	0	0	0	0	0	0	0	0	0	0	0	0	0	0	0	0	0	0	0	0	0	0	0	0	0	0	0	0	0	0	0	0	0	0	0	0	0	0	0	0	0	0	0	0	0	0	0
ASV 1837	0	0	0	103	0	0	0	0	0	0	0	0	0	0	0	0	0	0	0	0	0	0	0	18	0	0	0	0	0	0	0	0	0	0	0	0	0	0	23	0	0	0	0	0	0	0	0	0	0
ASV 1838	0	0	0	6	0	0	0	0	0	2	0	0	0	0	0	0	0	0	0	0	2	2	0	1	0	0	0	0	3	0	0	0	0	0	0	0	5	0	0	0	0	0	0	0	2	0	0	3	2
ASV 1839	0	0	0	0	0	0	0	0	0	0	0	0	0	0	0	0	0	0	0	0	20	0	0	0	0	0	0	0	0	0	0	0	0	0	0	0	0	0	0	0	0	0	0	0	129	27	6	0	4
ASV 1840	0	0	0	0	0	0	0	0	0	0	2	0	0	0	0	0	0	0	0	0	0	0	0	4	0	0	0	0	0	0	0	0	0	0	644	0	0	0	0	0	0	0	0	0	0	0	0	0	0
ASV 1841	0	0	0	0	0	2	0	0	0	5	0	0	0	0	0	0	0	0	0	0	0	2	2	0	0	0	0	0	0	4	7	4	0	0	0	0	0	0	0	0	0	0	0	3	2	0	0	0	0
ASV 1842	0	0	0	0	0	0	0	13	0	0	0	2	0	0	0	0	0	0	0	0	0	0	0	0	0	0	0	0	0	1	2	1	0	0	0	0	0	0	0	0	0	0	0	0	0	0	0	0	0
ASV 1843	0	0	0	0	0	0	0	0	4	0	0	0	0	0	0	0	0	0	0	0	4	0	0	4	0	0	0	0	0	0	0	1	0	0	0	0	0	0	0	0	0	0	0	0	4	0	0	0	2
ASV 1844	0	0	0	0	0	0	0	0	0	0	0	0	0	0	0	0	0	0	0	0	0	0	0	0	0	0	0	0	0	0	0	4	0	0	0	0	0	0	0	0	0	0	0	5	0	0	0	0	0
ASV 1845	0	0	0	0	0	0	0	0	0	0	0	0	0	0	0	0	0	0	0	2	0	0	2	7	0	0	0	0	0	0	1	0	0	0	0	0	0	0	0	0	0	0	2	0	4	0	0	0	2
ASV 1846	0	0	0	0	0	20	0	0	0	0	0	0	0	0	0	0	0	0	0	0	0	0	0	0	0	0	0	0	0	5	18	31	0	0	0	0	0	0	0	0	0	0	0	0	0	0	0	0	0
ASV 1847	0	0	0	0	0	0	0	0	0	0	0	0	0	3	0	0	0	0	0	0	0	0	0	0	0	0	0	0	0	0	0	0	0	0	0	0	0	0	0	0	0	0	0	0	0	0	0	0	0
ASV 1848	0	0	0	0	0	0	0	0	0	0	0	0	0	0	0	0	0	0	0	0	0	0	0	0	0	0	0	0	0	0	0	0	0	0	0	0	0	0	0	0	0	0	0	0	0	0	0	0	0
ASV 1849	0	0	0	0	0	0	0	0	0	0	0	0	0	0	0	0	0	0	0	0	0	0	0	0	0	0	0	0	0	0	0	0	0	0	0	0	0	0	0	0	0	0	0	0	0	0	0	0	0
ASV 1850	0	0	0	0	0	0	0	0	0	0	0	0	0	0	0	0	0	0	0	0	0	0	0	0	0	0	0	0	0	1	0	0	0	0	0	0	0	0	0	0	0	0	0	0	0	0	0	0	0
ASV 1851	0	0	0	0	0	0	0	0	0	0	0	0	0	0	0	0	0	0	0	0	10	2	0	3	0	0	1	0	0	0	0	0	0	0	0	0	0	0	0	0	0	0	0	0	0	0	2	0	0
ASV 1852	0	0	0	0	0	0	0	0	0	0	0	0	0	0	0	0	0	0	0	0	0	0	0	0	0	0	0	0	0	0	0	0	0	0	0	0	0	0	0	0	0	0	0	0	0	0	0	0	0
ASV 1853	0	0	0	0	0	0	0	0	1	0	0	0	0	0	0	0	0	0	0	0	0	0	0	0	0	0	0	0	0	0	0	0	0	0	0	0	0	0	0	0	0	0	0	0	0	0	0	0	0
ASV 1854	0	0	0	0	0	0	0	0	0	0	0	0	0	0	0	0	0	0	0	4	2	0	0	0	0	0	0	0	0	0	0	0	0	0	0	0	0	0	0	0	0	0	0	3	2	0	0	0	0
ASV 1855	0	0	0	0	0	0	0	0	0	0	0	0	0	0	0	0	0	10	0	0	0	0	2	0	0	0	0	0	0	1	0	0	0	0	0	0	0	0	0	0	0	0	0	0	0	0	0	0	0
ASV 1856	0	0	0	0	0	0	0	0	0	2	0	0	0	0	0	0	0	9	5	30	8	2	2	48	0	0	0	0	0	0	0	0	0	0	0	0	0	0	0	0	0	6	4	5	0	0	0	5	0
ASV 1857	0	0	0	0	0	0	0	0	0	0	2	0	0	0	0	0	0	0	0	0	0	0	0	0	0	0	0	0	0	0	1	0	0	0	0	0	0	0	0	0	0	0	0	6	0	0	0	0	0
ASV 1858	0	0	0	0	0	0	0	0	0	0	0	0	0	0	0	0	0	0	0	0	0	0	0	3	0	0	0	0	0	0	0	0	0	0	0	0	0	0	0	0	0	0	2	1	0	0	0	0	2
ASV 1859	0	0	0	0	0	0	0	0	2	0	0	0	0	0	0	0	0	0	0	0	0	0	0	0	0	0	0	0	0	0	0	6	0	0	0	0	0	0	0	0	0	0	0	0	0	0	0	0	0
ASV 1860	0	0	0	0	0	0	0	0	0	0	0	0	0	0	0	0	0	0	0	0	0	0	0	0	0	0	0	0	0	0	0	2	0	0	0	0	0	0	0	0	0	0	0	0	0	0	0	0	0
ASV 1861	0	0	0	0	0	0	0	0	2	0	0	0	0	0	0	0	0	0	0	0	0	0	4	1	0	0	0	0	0	0	0	1	0	0	0	0	0	0	0	0	0	0	0	1	0	0	0	0	0
ASV 1862	0	0	0	0	0	0	0	0	1	3	3	0	0	0	0	0	0	0	0	0	0	0	0	0	0	0	0	0	0	1	1	10	0	0	0	0	0	0	0	0	0	0	0	1	0	0	0	0	0
ASV 1863	0	0	0	0	0	0	0	0	0	0	0	0	0	0	0	0	0	0	0	0	0	0	0	0	0	0	0	0	0	0	0	0	0	0	0	0	0	0	0	0	0	0	0	0	0	0	0	0	0
ASV 1864	0	0	0	11	0	0	0	0	0	0	0	0	0	0	0	0	0	0	0	0	0	0	0	0	0	0	0	0	2	0	0	0	0	0	0	0	35	0	7	0	0	0	0	0	0	0	0	0	0
ASV 1865	0	0	0	0	0	0	0	0	0	0	0	0	0	0	0	0	0	0	0	0	0	0	0	0	0	0	0	0	0	0	0	0	0	0	0	0	0	0	0	0	0	0	0	0	0	0	0	0	0
ASV 1866	0	0	0	9	0	0	0	0	3	0	14	0	0	0	0	0	0	0	0	0	0	0	0	0	0	0	0	0	0	0	0	0	0	0	0	0	1	0	4	0	0	0	0	0	2	0	0	0	0
ASV 1867	0	0	0	1	0	0	0	0	3	43	28	2	0	0	0	0	0	0	0	0	8	2	0	6	0	0	0	0	0	0	0	0	3	0	9	0	0	0	0	0	0	0	0	0	26	10	0	5	4
ASV 1868	0	0	0	0	0	0	0	0	0	0	0	0	0	0	0	0	0	0	0	0	0	0	0	0	0	0	0	0	0	4	3	4	0	0	0	0	0	0	0	0	0	0	0	12	0	0	0	0	0
ASV 1869	0	0	0	0	0	0	0	0	0	0	0	0	0	0	0	0	0	0	0	0	0	0	0	0	0	0	0	0	0	0	0	0	0	0	0	0	0	0	0	0	0	0	0	0	0	0	0	0	0
ASV 1870	0	0	0	0	0	0	0	0	0	0	0	0	0	0	0	0	0	0	0	0	0	0	0	0	0	0	0	0	0	0	0	0	0	0	0	0	0	0	0	0	0	0	0	1	0	0	0	0	0
ASV 1871	0	0	0	0	0	0	0	0	0	0	0	0	0	0	0	0	0	0	0	0	0	0	0	0	0	0	0	0	0	0	0	0	0	0	0	0	0	0	0	0	0	0	2	2	0	0	0	0	0
ASV 1872	0	0	0	0	0	0	0	0	0	0	0	0	0	0	0	0	0	37	0	0	0	0	0	0	0	0	0	0	0	4	3	11	0	0	0	0	0	0	0	0	0	0	0	0	0	0	0	0	0
ASV 1873	0	0	0	0	0	0	0	0	0	0	2	0	0	0	0	0	0	0	0	0	0	0	0	0	0	0	0	0	0	0	1	4	0	0	0	0	0	0	0	0	0	0	0	0	0	0	0	0	0
ASV 1874	0	0	0	0	0	0	0	0	0	0	0	0	0	0	0	0	0	0	0	0	0	0	2	0	0	0	0	0	0	0	0	0	0	0	0	0	0	0	0	0	0	0	0	0	0	0	0	0	0
ASV 1875	0	0	0	0	0	0	0	0	0	0	0	0	0	0	0	0	0	0	0	0	0	0	0	0	0	0	1	0	0	0	0	0	0	0	0	0	0	0	0	0	0	0	0	0	0	0	0	0	0
ASV 1876	0	0	0	0	0	0	0	0	0	0	0	0	0	0	0	0	0	0	0	30	2	0	9	0	0	0	0	0	0	0	5	0	0	0	0	0	0	0	0	0	0	0	0	0	0	0	0	0	0
ASV 1877	0	0	0	0	0	0	0	0	0	2	5	9	0	0	0	0	0	0	0	0	0	0	0	1	0	0	1	0	0	0	0	0	0	0	0	0	0	0	0	0	0	0	0	0	0	0	0	5	7
ASV 1878	0	0	0	0	0	0	0	0	0	0	0	0	0	0	0	0	0	0	0	2	0	0	0	0	0	0	0	0	0	1	2	0	0	0	0	0	0	0	0	0	0	0	0	0	0	0	0	0	0
ASV 1879	0	0	0	21	0	0	0	0	0	0	0	0	0	0	0	0	0	0	0	0	0	0	0	0	0	0	0	0	4	0	0	0	0	0	0	0	0	0	11	0	0	0	0	0	0	0	0	0	0
ASV 1880	0	0	0	0	0	0	0	0	3	4	14	0	0	0	0	0	0	0	0	0	0	0	0	4	0	0	0	0	0	0	0	0	1	0	2	2	119	0	0	0	0	0	0	0	2	0	0	0	0
ASV 1881	0	0	0	0	0	0	0	0	0	0	0	0	0	0	0	0	0	0	0	0	0	0	4	3	0	0	0	0	0	6	3	0	0	0	0	0	0	0	0	0	0	3	0	0	0	0	0	0	0
ASV 1882	0	0	0	0	0	0	0	0	0	0	0	0	0	0	0	0	0	0	0	0	0	0	0	0	0	0	0	0	0	4	0	2	0	0	0	0	0	0	0	0	0	0	0	0	0	0	0	0	0
ASV 1883	0	0	0	0	0	2	0	0	0	0	0	0	0	0	0	0	0	0	0	0	0	0	0	0	0	0	0	0	0	5	3	1	0	0	0	0	0	0	0	0	0	0	3	0	0	0	0	0	0
ASV 1884	0	0	0	0	0	0	0	0	0	3	0	0	0	0	0	0	0	0	0	0	0	0	0	0	0	0	0	0	0	0	0	0	0	0	0	0	0	0	0	0	0	0	0	0	0	0	0	0	0
ASV 1885	0	0	0	0	0	0	0	0	0	0	0	0	0	0	0	0	0	0	0	0	0	0	0	0	0	0	0	0	0	0	0	0	0	0	0	0	0	0	0	0	0	0	0	0	0	0	0	0	0
ASV 1886	0	0	0	0	0	0	0	0	0	0	0	0	0	0	0	0	0	0	0	11	0	0	3	0	0	0	0	0	0	4	9	0	0	0	0	0	0	0	0	0	0	0	0	0	0	0	0	0	0
ASV 1887	0	0	0	0	0	0	0	0	0	2	0	0	0	0	0	0	0	0	0	2	0	0	4	3	0	0	0	0	0	1	0	0	0	0	0	0	0	0	0	0	0	0	0	0	2	0	2	0	0
ASV 1888	0	1	0	1	0	0	0	0	0	0	2	0	1	0	0	0	1	0	0	0	0	0	0	0	0	0	3	0	0	0	0	0	0	0	0	0	4	3	0	0	0	0	0	0	0	0	0	5	4
ASV 1889	0	0	0	0	0	2	0	0	0	0	0	0	0	0	0	0	0	2	0	0	0	0	0	0	0	0	0	0	0	10	21	0	0	0	0	0	0	0	0	0	0	0	0	3	0	0	0	0	0
ASV 1890	0	0	0	0	0	0	0	0	0	0	0	0	0	0	0	0	0	0	0	0	0	0	0	0	0	0	0	0	0	0	0	0	0	0	0	0	0	0	0	0	0	0	0	0	0	0	0	0	0
ASV 1891	0	0	0	0	0	0	0	0	0	0	0	0	0	0	0	0	0	0	0	0	0	0	0	0	0	0	0	0	0	0	0	0	0	0	0	0	0	0	0	0	0	0	0	0	0	0	0	0	0
ASV 1892	0	0	0	0	0	0	0	0	0	0	0	0	0	0	0	0	0	0	0	0	0	2	2	5	0	0	0	0	0	0	0	0	0	0	0	0	0	0	0	0	0	0	0	0	0	0	0	0	2
ASV 1893	0	0	0	0	0	0	0	0	0	0	0	0	0	0	0	0	0	0	0	0	0	0	0	0	0	0	0	0	0	0	0	0	0	0	0	0	0	0	0	0	0	0	0	0	0	0	0	0	0
ASV 1894	0	0	0	0	0	0	0	0	0	0	0	0	0	0	0	0	0	6	0	0	0	0	0	0	0	0	0	0	0	0	0	0	0	0	0	0	0	0	0	0	0	0	0	0	0	0	0	0	0
ASV 1895	0	0	0	16	0	0	0	6	0	0	0	2	0	0	0	0	0	0	0	0	0	0	0	0	0	0	0	0	2	0	0	0	0	0	0	0	0	0	3	0	0	0	0	0	2	0	0	0	0
ASV 1896	0	0	0	0	0	0	0	0	0	0	0	0	0	0	0	0	0	0	0	0	0	0	0	0	0	0	0	0	0	0	0	0	0	0	0	0	0	0	0	0	0	0	0	0	0	0	0	0	0
ASV 1897	0	0	0	0	0	0	0	0	0	0	0	0	0	0	0	0	0	0	0	0	0	0	0	0	0	0	0	0	0	0	0	0	0	0	0	0	0	0	0	0	0	0	0	0	0	0	0	0	0
ASV 1898	0	0	0	0	0	0	0	0	53	0	0	0	0	0	0	0	0	0	0	0	0	0	0	119	0	0	0	0	0	0	0	0	0	0	0	0	0	0	0	0	0	0	0	0	0	0	0	0	0
ASV 1899	0	0	0	7	0	0	0	0	13	0	0	0	0	0	0	0	0	0	0	0	12	4	0	0	0	0	0	0	0	0	0	0	0	0	0	0	0	0	0	0	0	0	0	0	36	10	15	3	2
ASV 1900	0	0	0	0	0	0	0	0	0	0	0	0	0	0	0	0	0	0	0	0	0	0	0	0	0	0	0	0	0	3	7	0	0	0	0	0	0	0	0	0	0	0	0	0	0	0	0	0	0
ASV 1901	0	0	0	0	0	0	0	0	0	0	0	0	0	0	0	0	0	0	0	0	0	0	0	0	0	0	0	0	0	0	0	0	0	0	2	0	0	0	0	0	0	0	0	0	0	0	0	0	0
ASV 1902	0	0	0	0	0	0	0	0	0	0	0	0	0	0	1	0	0	0	0	0	0	0	0	0	0	0	0	0	0	0	0	0	0	0	0	0	0	0	0	0	0	0	0	0	0	0	0	0	0
ASV 1903	0	0	0	0	0	0	0	0	0	0	0	0	0	0	0	0	0	30	0	0	0	0	0	0	0	0	0	0	0	1	4	1	0	0	0	0	0	0	0	0	0	0	0	0	0	0	0	0	0
ASV 1904	0	0	3	0	0	0	0	0	1	119	0	0	0	0	0	0	0	0	0	0	0	0	0	0	0	0	0	0	0	0	0	0	0	0	0	0	0	0	0	0	0	0	0	0	0	0	0	0	0
ASV 1905	0	0	0	0	0	0	0	0	0	0	0	0	0	0	0	0	0	0	0	0	0	0	0	0	0	0	0	0	0	0	0	0	0	0	0	0	0	0	0	0	0	0	0	0	0	0	0	0	0
ASV 1906	0	0	0	0	0	0	0	0	0	0	0	0	0	0	0	0	0	0	0	0	0	0	0	0	0	0	0	0	0	0	0	0	0	0	0	0	0	0	0	0	0	0	0	0	0	0	0	0	0
ASV 1907	0	0	1	71	0	0	0	0	1	7	23	0	0	0	0	0	0	0	0	0	0	0	0	0	0	0	0	0	0	0	0	0	1	0	4	0	7	0	3	0	0	0	0	0	4	3	0	0	0
ASV 1908	0	0	0	0	0	0	0	0	0	0	0	0	0	0	0	0	0	0	0	0	0	0	0	0	0	0	0	0	0	0	0	0	0	0	0	0	0	0	0	0	0	0	0	0	2	0	0	0	4
ASV 1909	0	0	0	0	0	0	0	0	0	0	0	0	0	0	0	0	0	0	0	0	0	0	6	0	0	0	0	0	0	0	0	0	0	0	0	0	0	0	0	0	0	0	0	0	0	0	0	0	0
ASV 1910	0	0	0	0	0	0	0	0	22	0	0	0	0	0	0	0	0	0	0	0	0	0	0	0	0	0	0	0	0	0	0	0	0	0	0	0	0	0	0	0	0	0	0	1	0	0	0	0	0
ASV 1911	0	0	0	0	0	0	0	0	0	0	0	0	0	0	0	0	0	0	0	0	0	0	0	0	0	0	0	0	0	1	14	14	0	0	0	0	0	0	0	0	0	0	0	0	0	0	0	0	0
ASV 1912	0	0	0	0	0	0	0	0	0	0	0	0	0	0	0	0	0	0	0	0	0	0	0	0	0	0	0	0	0	1	0	0	0	0	0	0	0	0	0	0	0	0	0	0	0	0	0	0	0
ASV 1913	0	0	0	0	0	0	0	0	1	0	0	0	0	0	0	0	0	0	0	0	0	0	0	0	0	0	0	0	0	0	0	0	0	0	0	0	0	0	0	0	0	0	0	0	0	0	0	0	0
ASV 1914	0	0	0	0	0	0	0	0	4	0	0	0	0	0	0	0	0	0	0	0	2	0	0	1	0	0	0	0	0	0	0	0	0	0	0	0	0	0	0	0	0	0	0	0	0	0	0	0	2
ASV 1915	0	0	0	0	0	0	0	0	0	0	1	0	0	0	0	0	0	0	0	0	0	0	0	0	0	0	0	0	0	0	1	2	0	0	0	0	0	0	0	0	0	0	2	2	0	0	0	0	0
ASV 1916	0	0	0	0	0	0	0	0	0	0	0	0	0	0	0	0	0	0	0	0	0	0	0	0	5	0	0	0	0	0	3	0	0	9	0	0	0	0	0	0	0	0	0	0	0	0	0	0	0
ASV 1917	0	0	0	0	0	0	0	0	0	0	0	0	0	0	0	0	0	0	0	0	0	0	4	15	0	0	0	0	0	0	0	0	0	0	0	0	0	0	0	0	0	0	0	0	0	0	0	0	0
ASV 1918	0	0	0	0	0	11	0	0	0	11	3	0	0	0	0	0	0	0	0	0	0	0	0	0	0	0	0	0	0	18	16	1	0	0	0	0	0	0	0	0	0	0	0	0	0	0	0	0	0
ASV 1919	0	0	0	0	0	0	0	0	0	0	0	0	0	0	0	0	0	0	0	0	4	0	0	0	0	0	0	0	0	0	0	0	1	0	2	0	0	0	4	0	0	0	0	0	4	3	4	0	0
ASV 1920	0	0	0	0	0	0	0	0	1	2	0	0	0	0	1	0	0	0	0	0	0	0	0	0	0	0	0	0	0	0	0	0	0	0	0	0	0	1	0	0	0	0	0	0	0	0	0	0	0
ASV 1921	0	0	0	0	0	0	0	0	0	0	0	0	0	0	0	0	0	25	0	0	0	0	0	0	0	0	0	0	0	12	2	0	0	0	0	0	0	0	0	0	0	0	0	0	0	0	0	0	0
ASV 1922	0	0	0	0	0	0	0	0	0	0	0	0	0	0	0	0	0	0	0	0	0	0	0	0	0	0	0	0	0	0	0	0	0	0	0	0	0	0	0	0	0	0	0	0	0	0	0	0	0
ASV 1923	0	0	0	0	0	0	0	0	193	0	0	0	0	0	0	0	0	0	0	0	0	0	0	0	0	0	0	0	0	0	0	0	0	0	0	0	0	0	0	0	0	0	0	0	0	0	0	0	0
ASV 1924	0	0	0	0	0	0	0	0	0	0	0	0	0	0	0	0	0	0	0	0	2	0	0	0	0	0	0	0	0	0	0	0	0	0	2	0	1	0	0	0	0	0	0	0	0	3	0	0	4
ASV 1925	0	0	0	0	0	0	0	0	0	0	0	0	0	0	0	0	0	0	0	0	0	0	0	0	0	0	0	0	0	0	0	0	0	0	0	0	0	0	0	0	0	0	0	0	0	0	0	0	0
ASV 1926	0	0	0	0	0	0	0	0	0	0	0	0	0	0	0	0	0	0	0	7	0	0	0	1	0	0	0	0	0	0	1	0	0	0	0	0	0	0	0	0	0	0	0	5	0	0	0	0	0
ASV 1927	0	0	0	0	0	0	0	0	0	0	0	0	0	0	0	0	0	0	0	0	0	0	0	0	0	0	0	0	0	0	1	0	0	0	0	0	0	0	0	0	0	0	0	0	0	0	0	0	0
ASV 1928	0	0	0	0	0	0	0	0	3	5	0	0	0	0	0	0	0	0	0	0	2	0	0	4	0	0	0	0	0	1	1	1	0	0	0	0	0	0	0	0	0	3	1	0	6	3	0	0	4
ASV 1929	0	0	0	0	0	0	0	0	0	0	0	0	0	0	0	0	0	0	0	0	0	0	0	0	0	0	0	0	0	0	0	0	0	0	0	0	0	0	0	0	0	0	0	0	0	0	0	0	0
ASV 1930	0	0	0	0	0	0	0	0	10	5	0	0	0	0	0	0	0	0	0	0	8	0	0	9	0	0	1	0	0	0	0	0	0	0	8	0	3	0	7	0	0	0	0	0	7	0	6	3	4
ASV 1931	0	0	0	0	0	0	0	0	0	0	0	0	0	0	0	0	0	0	0	0	0	0	0	0	0	0	0	0	0	0	0	0	0	0	0	0	0	0	0	0	0	0	0	0	5	0	0	0	0
ASV 1932	0	0	0	0	0	0	0	0	0	0	0	0	0	0	0	0	0	0	0	0	0	0	0	0	0	0	0	0	0	0	0	0	0	0	0	0	0	0	0	0	0	0	0	0	0	0	0	0	0
ASV 1933	0	0	0	5	0	0	0	0	0	0	0	0	1	0	0	0	0	0	0	0	0	2	0	0	0	0	0	0	3	0	0	0	0	0	0	0	3	0	4	0	0	0	0	0	4	0	0	0	0
ASV 1934	0	0	0	0	0	0	0	0	0	2	0	0	0	0	0	0	0	0	0	0	0	0	2	1	0	0	0	0	0	0	0	0	0	0	0	0	0	0	0	0	0	0	0	0	0	0	0	0	0
ASV 1935	0	0	0	0	0	0	0	0	0	0	0	0	0	0	0	0	0	0	0	0	0	0	0	0	0	0	0	0	0	0	0	0	0	0	0	0	0	0	0	0	0	0	10	0	0	0	0	0	0
ASV 1936	0	0	0	0	0	0	0	0	0	0	0	0	0	0	0	0	0	0	0	0	0	0	0	0	0	0	0	0	0	17	14	5	0	0	0	0	0	0	0	0	0	0	0	0	0	0	0	0	0
ASV 1937	0	0	0	0	0	20	0	0	0	0	0	0	0	0	0	0	0	0	0	0	0	0	0	0	0	0	0	0	0	26	45	17	0	0	0	0	0	0	0	0	0	0	0	0	0	0	0	0	0
ASV 1938	0	0	0	0	0	0	0	0	0	0	0	0	0	0	0	0	0	0	0	0	0	0	0	0	0	0	0	0	0	0	0	0	0	0	0	0	0	0	0	0	0	0	0	0	0	0	0	0	0
ASV 1939	0	0	0	0	0	0	0	0	0	0	0	0	0	0	0	0	0	0	0	0	0	0	0	0	0	0	0	0	0	0	0	0	0	0	0	0	0	0	0	0	0	0	0	0	0	0	0	0	0
ASV 1940	0	0	0	0	0	0	0	0	0	1	0	0	0	0	0	0	0	0	0	0	0	0	0	0	0	0	0	0	0	0	0	0	0	0	0	0	0	0	0	0	0	0	0	0	0	0	0	0	0
ASV 1941	0	0	0	0	0	2	0	0	0	0	0	0	0	0	0	0	0	0	0	0	0	0	0	0	0	0	0	0	0	1	3	0	0	0	0	0	0	0	0	0	0	0	0	0	0	0	0	0	0
ASV 1942	0	0	0	0	0	0	0	0	0	0	0	0	0	0	0	0	0	23	0	0	0	0	0	0	0	0	0	0	0	0	0	0	0	0	0	0	0	0	0	0	0	3	3	0	0	0	0	0	0
ASV 1943	0	0	0	0	0	0	0	18	0	0	1	0	0	0	0	0	0	0	0	2	0	0	0	0	0	0	0	0	0	4	4	0	0	0	0	0	0	0	0	0	0	0	0	0	0	0	0	0	0
ASV 1944	0	0	0	0	0	0	0	0	0	0	0	0	0	0	0	0	0	0	0	0	0	0	0	0	0	0	0	0	0	3	2	0	0	0	0	0	0	0	0	0	0	0	0	0	0	0	0	0	0
ASV 1945	0	0	0	0	0	0	0	0	0	0	0	0	0	0	0	0	0	0	0	0	0	0	0	0	0	0	0	0	0	0	0	0	0	0	0	0	0	0	0	0	0	0	0	0	0	0	0	0	0
ASV 1946	0	0	0	0	0	0	0	0	0	0	3	0	0	0	0	0	0	0	0	0	0	0	4	1	0	0	0	0	0	0	0	0	0	0	0	0	0	0	0	0	0	0	0	0	0	0	0	0	0
ASV 1947	0	0	0	0	0	0	0	0	0	5	0	0	0	0	0	0	0	0	0	0	0	0	0	0	0	0	0	0	0	0	0	0	0	0	3	0	0	0	0	0	0	0	0	0	0	0	0	0	2
ASV 1948	0	0	0	0	0	0	0	0	0	0	0	0	0	0	0	0	0	0	0	2	0	0	0	1	0	0	0	0	0	0	1	4	0	0	0	0	0	0	0	0	0	0	0	0	0	0	0	0	0
ASV 1949	0	0	0	0	0	0	0	0	0	0	0	0	0	0	0	0	0	0	3	0	0	0	0	6	0	0	0	0	0	1	0	5	0	0	0	0	0	0	0	0	0	0	0	0	0	0	0	0	0
ASV 1950	0	0	0	0	0	0	0	0	0	0	0	0	0	0	0	0	0	0	0	0	0	0	0	0	0	0	0	0	0	0	2	0	0	0	0	0	0	0	0	0	0	0	0	0	0	0	0	0	0
ASV 1951	0	0	0	0	0	0	0	0	0	0	0	0	0	0	0	0	0	0	0	0	0	0	0	0	0	0	0	0	0	0	0	6	0	0	0	0	0	0	0	0	0	0	0	0	0	0	0	0	0
ASV 1952	0	0	0	0	0	0	0	0	0	0	0	0	0	0	0	0	0	0	0	2	0	0	0	1	0	0	0	0	0	4	0	1	0	0	0	0	0	0	0	0	0	0	0	0	2	0	0	0	0
ASV 1953	0	0	0	0	0	0	0	0	0	0	0	0	0	0	0	0	0	0	0	0	0	0	0	0	0	0	0	0	0	0	1	0	0	0	0	0	0	0	0	0	0	0	0	0	0	0	0	0	0
ASV 1954	0	0	0	0	0	0	0	0	0	0	0	0	0	0	0	0	0	0	0	2	0	0	0	0	0	0	0	0	0	3	1	0	0	0	0	0	0	0	0	0	0	0	9	6	0	0	0	0	0
ASV 1955	0	0	0	0	0	0	0	0	0	0	0	0	0	0	0	0	0	0	0	0	0	0	0	0	0	0	0	0	0	0	0	1	0	0	0	0	0	0	0	0	0	6	0	0	0	0	0	0	0
ASV 1956	0	0	0	0	0	0	0	0	0	0	0	0	0	0	0	0	0	0	0	2	0	0	0	0	0	0	0	0	0	1	3	0	0	0	0	0	0	0	0	0	0	0	0	0	0	0	0	0	0
ASV 1957	0	0	0	0	0	0	0	0	0	0	0	0	0	0	0	0	0	0	0	2	0	0	0	0	0	0	0	0	0	0	5	1	0	0	0	0	0	0	0	0	0	0	0	0	0	0	0	0	0
ASV 1958	0	0	0	0	0	0	0	0	0	0	0	0	0	0	0	0	0	32	0	0	0	0	0	0	0	0	0	0	0	3	5	1	0	0	0	0	0	0	0	0	0	0	0	0	0	0	0	0	0
ASV 1959	0	0	0	0	0	0	0	0	0	0	0	0	0	0	0	0	0	0	0	0	0	0	0	0	0	0	0	0	0	0	0	0	0	0	2	4	11	0	0	0	0	0	0	0	0	0	0	3	2
ASV 1960	0	0	1	0	1	0	0	0	1	0	10	0	0	0	0	0	0	0	0	0	4	0	0	3	0	0	0	0	0	0	0	0	6	0	0	4	29	0	1	0	0	0	0	0	13	5	6	0	0
ASV 1961	0	0	0	0	0	0	0	0	1	0	0	0	0	0	0	0	0	0	0	2	0	0	0	0	0	0	0	0	0	0	2	3	0	0	0	0	0	0	0	0	0	0	0	0	0	0	0	0	0
ASV 1962	0	0	0	1	0	0	0	0	0	2	2	2	0	0	0	0	0	1	3	0	4	0	0	7	0	0	0	0	0	3	5	0	0	0	0	0	0	0	0	0	0	0	0	0	0	0	0	0	4
ASV 1963	0	0	0	0	0	0	0	0	0	0	0	0	0	0	0	0	0	0	0	7	0	2	0	0	0	0	0	0	0	0	0	0	0	0	2	0	0	0	0	0	0	0	0	0	0	0	0	0	0
ASV 1964	0	0	0	0	0	0	0	0	0	0	0	0	0	0	0	0	0	0	0	2	0	0	0	0	0	0	0	0	0	0	1	0	0	0	0	0	0	0	0	0	0	0	1	0	0	0	0	0	0
ASV 1965	0	0	0	0	0	0	0	0	5	0	3	0	0	0	0	0	0	0	0	0	6	0	0	0	0	0	0	0	0	0	0	0	0	0	0	0	0	0	0	0	0	0	0	0	0	0	0	0	2
ASV 1966	0	0	0	0	0	2	0	0	0	0	0	0	0	0	0	0	0	0	0	0	0	0	0	0	0	0	0	0	0	13	35	1	0	0	0	0	0	0	0	0	0	0	0	0	0	0	0	0	0
ASV 1967	0	0	0	0	0	0	0	0	0	0	0	0	0	0	0	0	0	0	0	0	0	0	0	0	0	0	0	0	0	0	0	0	0	0	0	6	0	0	0	0	0	0	0	0	0	0	2	0	0
ASV 1968	0	0	0	0	0	0	0	0	0	5	0	0	0	0	0	0	0	1	0	0	0	0	0	1	0	0	0	0	0	0	0	0	0	0	17	0	5	0	0	0	0	0	0	0	2	0	0	0	0
ASV 1969	0	0	0	0	0	0	0	0	0	0	0	0	0	0	0	0	0	0	0	0	0	0	0	0	0	0	0	0	0	0	0	0	0	0	0	0	0	0	0	0	0	0	0	0	0	0	0	0	0
ASV 1970	0	0	0	0	0	0	0	0	0	0	0	0	0	0	0	0	0	0	0	0	0	0	0	0	0	0	0	0	0	0	0	0	0	0	0	0	0	0	0	0	0	0	0	0	0	0	0	0	0
ASV 1971	0	0	0	0	0	2	0	0	0	0	0	0	0	0	0	0	0	0	0	0	0	0	0	0	0	0	0	0	0	1	0	0	0	0	0	0	0	0	0	0	0	0	0	0	0	0	0	0	0
ASV 1972	0	0	0	0	0	0	0	0	0	0	0	0	0	0	0	0	0	0	0	0	0	0	0	0	0	0	0	0	0	0	0	0	0	0	0	0	0	0	0	0	0	0	0	0	0	0	0	0	0
ASV 1973	0	0	0	4	0	0	0	0	0	0	0	0	0	0	2	0	0	0	0	0	6	0	0	0	0	0	0	0	0	0	0	0	0	0	2	2	20	0	1	0	0	0	0	0	4	0	2	0	0
ASV 1974	0	0	0	0	0	0	0	0	0	0	0	0	0	0	0	0	0	0	0	0	0	2	4	10	0	0	0	0	0	1	0	8	0	0	2	0	0	0	0	0	0	12	43	21	0	0	0	0	4
ASV 1975	0	0	0	24	0	0	0	0	0	0	0	0	0	0	0	0	0	0	0	0	0	0	0	0	0	0	0	0	6	0	0	0	0	0	0	0	0	0	0	0	0	0	3	0	0	0	0	0	0
ASV 1976	0	0	0	0	0	0	0	0	3	0	43	0	0	0	0	0	0	0	0	0	0	0	0	74	0	0	0	0	0	0	0	0	0	0	13	0	0	0	1	0	0	0	0	0	0	0	0	0	0
ASV 1977	0	0	0	0	0	0	0	0	0	0	0	0	0	0	0	0	0	0	0	0	0	0	0	0	0	0	0	0	0	0	0	0	0	0	0	0	0	0	0	0	0	0	0	0	0	0	0	0	0
ASV 1978	0	0	0	0	0	0	0	0	0	0	0	0	0	0	0	0	0	0	0	0	24	13	0	0	0	0	0	0	0	0	0	0	0	0	0	0	0	0	0	0	0	0	0	0	105	25	29	10	4
ASV 1979	0	0	0	0	0	0	0	0	0	0	0	0	0	0	0	0	0	33	0	0	0	0	0	0	0	0	0	0	0	0	3	0	0	0	0	0	0	0	0	0	0	0	0	0	0	0	0	0	2
ASV 1980	0	0	0	0	0	0	0	0	0	0	0	0	0	0	0	0	0	0	0	0	0	0	2	0	0	0	0	0	0	0	0	1	0	0	0	0	0	0	0	0	0	0	0	0	0	0	0	0	0
ASV 1981	0	0	0	0	0	0	0	0	1	0	0	0	0	0	0	0	0	0	0	0	0	0	0	0	0	0	0	0	0	0	0	0	0	0	0	0	0	0	0	0	0	0	0	1	0	0	0	0	0
ASV 1982	0	0	0	0	0	0	0	0	0	2	0	0	0	0	0	0	0	6	3	4	2	0	0	1	0	0	0	0	0	9	17	1	0	0	0	0	0	0	0	0	0	0	0	2	0	0	0	0	2
ASV 1983	0	0	0	0	0	5	0	0	0	0	0	0	0	0	0	0	0	0	0	0	0	0	0	0	0	0	0	0	0	9	9	0	0	0	0	0	0	0	0	0	0	0	0	0	0	0	0	0	0
ASV 1984	0	0	0	0	0	0	0	0	0	0	0	0	0	0	0	0	0	0	0	0	4	0	0	0	0	0	0	0	1	0	0	0	0	0	2	0	3	0	0	0	0	0	0	0	0	0	0	0	0
ASV 1985	0	0	0	0	0	0	0	0	0	0	0	0	0	0	0	1	0	0	0	0	0	0	0	0	0	0	0	0	0	0	9	0	0	0	0	0	0	0	0	0	0	0	0	0	0	0	0	0	0
ASV 1986	0	0	0	0	0	0	0	0	0	2	0	0	0	0	0	0	0	0	0	0	0	0	0	1	0	0	0	0	0	0	0	0	0	0	0	0	0	0	0	0	0	0	0	0	0	0	0	0	0
ASV 1987	0	0	0	4	0	0	0	0	0	0	0	0	0	0	0	0	0	0	0	0	0	0	0	1	0	0	2	0	0	0	0	0	0	0	0	0	0	0	0	0	0	0	0	0	0	0	0	0	2
ASV 1988	0	0	0	0	0	9	0	0	0	0	0	0	0	0	0	0	0	16	0	0	0	0	0	0	0	0	0	0	0	8	5	9	0	0	0	0	0	0	0	0	0	0	0	0	0	0	0	0	0
ASV 1989	0	0	0	0	0	0	0	0	0	0	0	0	0	0	0	0	0	0	0	0	0	0	0	0	0	0	0	0	0	0	0	0	0	0	0	0	0	0	0	0	0	3	19	37	0	0	0	0	0
ASV 1990	0	0	0	0	0	0	0	0	0	0	0	0	0	0	0	0	0	0	0	0	0	0	0	0	0	0	0	0	0	0	0	0	0	0	0	0	0	0	0	0	0	0	0	0	0	0	0	0	0
ASV 1991	0	0	0	0	0	0	0	0	1	0	0	0	0	0	0	0	0	0	0	0	0	0	0	0	0	0	0	0	0	0	0	0	0	0	0	0	0	0	0	0	0	0	0	0	0	0	0	0	0
ASV 1992	0	0	0	0	0	0	0	0	0	0	0	0	0	0	0	0	0	0	0	0	0	0	0	0	0	0	0	0	0	0	0	0	0	0	0	0	0	0	0	0	0	0	4	9	6	0	0	0	2
ASV 1993	0	0	0	0	0	9	0	9	0	0	0	0	0	0	0	0	0	0	0	0	0	0	0	0	0	0	0	0	0	43	35	1	0	0	0	0	0	0	0	0	0	0	0	0	0	0	0	0	0
ASV 1994	0	0	0	0	0	2	0	0	0	0	3	0	0	0	0	0	0	14	0	0	0	0	0	0	0	0	0	0	0	24	22	0	0	0	0	0	0	0	0	0	0	0	0	0	0	0	0	0	0
ASV 1995	0	0	0	0	0	0	0	0	0	0	0	0	0	0	0	0	0	0	0	0	0	0	0	0	0	0	0	0	0	0	0	1	0	0	2	0	0	0	0	0	0	0	0	5	0	0	0	0	0
ASV 1996	0	0	0	4	0	0	0	0	0	0	0	0	0	0	0	0	0	0	0	0	0	0	0	0	0	0	0	0	5	1	0	0	0	0	0	0	0	0	1	0	0	0	0	0	0	0	0	0	0
ASV 1997	0	0	0	0	0	0	0	0	170	7	26	0	0	0	0	0	0	0	0	0	0	0	2	22	0	0	0	0	0	0	0	0	0	0	161	0	5	0	0	0	0	0	0	0	0	0	0	0	0
[truncated: 4,177 more rows]
[truncated: 124 more columns]
