# Supplementary material for: From Alien Species to Alien Communities: Host- and Habitat-Associated Microbiomes in an Alien Amphibian
Source: Microb Ecol. 2023 May 26;86(4):2373–85. doi: 10.1007/s00248-023-02227-5 (PMC10640505; doi:10.1007/s00248-023-02227-5)
Supplement: Supplementary file 3 — Supplementary information S3 Taxonomy table including phylum (p), class (c), order (o), family (f), and genus (g) for each ASV. (XLSX 253 kb) [file 248_2023_2227_MOESM3_ESM.xlsx]

## Sheet: S3_Taxonomy-table
ASV	Domain	Phylum	Class	Order	Family	Genus
ASV 1	d:Bacteria	p:Firmicutes	c:Clostridia	o:Clostridiales	f:Clostridiaceae	g:Clostridium_sensu_stricto
ASV 2	d:Bacteria	p:Bacteroidetes	c:Bacteroidia	o:Bacteroidales	f:Bacteroidaceae	g:Bacteroides
ASV 3	d:Bacteria	p:Proteobacteria	c:Gammaproteobacteria	o:Pseudomonadales	f:Moraxellaceae	g:Acinetobacter
ASV 4	d:Bacteria	p:Proteobacteria	c:Gammaproteobacteria	o:Pseudomonadales	f:Pseudomonadaceae	g:Pseudomonas
ASV 5	d:Bacteria	p:Proteobacteria	c:Betaproteobacteria	o:Burkholderiales	f:Comamonadaceae	g:Comamonas
ASV 6	d:Bacteria	p:Actinobacteria	c:Actinobacteria	o:Actinomycetales	f:Streptomycetaceae	g:Streptomyces
ASV 7	d:Bacteria	p:Verrucomicrobia	c:Verrucomicrobiae	o:Verrucomicrobiales	o:Verrucomicrobiales_spc	o:Verrucomicrobiales_spc
ASV 8	d:Bacteria	p:Bacteroidetes	c:Flavobacteriia	o:Flavobacteriales	f:Flavobacteriaceae	g:Chryseobacterium
ASV 9	d:Bacteria	p:Proteobacteria	c:Gammaproteobacteria	o:Pseudomonadales	f:Pseudomonadaceae	g:Pseudomonas
ASV 10	d:Bacteria	p:Firmicutes	c:Bacilli	o:Bacillales	f:Bacillaceae	g:Bacillus
ASV 11	d:Bacteria	p:Firmicutes	c:Bacilli	o:Bacillales	f:Staphylococcaceae	g:Staphylococcus
ASV 12	d:Bacteria	p:Bacteroidetes	c:Bacteroidia	o:Bacteroidales	f:Porphyromonadaceae	g:Parabacteroides
ASV 13	d:Bacteria	p:Proteobacteria	c:Gammaproteobacteria	o:Pseudomonadales	f:Pseudomonadaceae	g:Pseudomonas
ASV 14	d:Bacteria	p:Firmicutes	c:Clostridia	o:Clostridiales	f:Lachnospiraceae	f:Lachnospiraceae_spc
ASV 15	d:Bacteria	p:Firmicutes	c:Bacilli	o:Bacillales	f:Bacillaceae	g:Bacillus
ASV 16	d:Bacteria	p:Verrucomicrobia	p:Verrucomicrobia_spc	p:Verrucomicrobia_spc	p:Verrucomicrobia_spc	p:Verrucomicrobia_spc
ASV 17	d:Bacteria	p:Firmicutes	c:Bacilli	o:Lactobacillales	f:Enterococcaceae	g:Enterococcus
ASV 18	d:Bacteria	p:Proteobacteria	c:Betaproteobacteria	o:Burkholderiales	f:Comamonadaceae	g:Pelomonas
ASV 19	d:Bacteria	p:Proteobacteria	c:Gammaproteobacteria	o:Pseudomonadales	f:Moraxellaceae	g:Acinetobacter
ASV 20	d:Bacteria	p:Proteobacteria	c:Betaproteobacteria	o:Burkholderiales	f:Oxalobacteraceae	g:Undibacterium
ASV 21	d:Bacteria	p:Proteobacteria	c:Gammaproteobacteria	o:Pseudomonadales	f:Moraxellaceae	g:Acinetobacter
ASV 22	d:Bacteria	p:Verrucomicrobia	c:Verrucomicrobiae	o:Verrucomicrobiales	f:Verrucomicrobiaceae	g:Akkermansia
ASV 23	d:Bacteria	p:Firmicutes	c:Clostridia	o:Clostridiales	f:Peptostreptococcaceae	f:Peptostreptococcaceae_spc
ASV 24	d:Bacteria	p:Bacteroidetes	c:Bacteroidia	o:Bacteroidales	f:Rikenellaceae	g:Alistipes
ASV 25	d:Bacteria	p:Firmicutes	c:Clostridia	o:Clostridiales	f:Clostridiaceae	g:Clostridium_sensu_stricto
ASV 26	d:Bacteria	p:Proteobacteria	c:Gammaproteobacteria	o:Enterobacteriales	f:Enterobacteriaceae	g:Escherichia/Shigella
ASV 27	d:Bacteria	p:Bacteroidetes	c:Bacteroidia	o:Bacteroidales	f:Bacteroidaceae	g:Bacteroides
ASV 28	d:Bacteria	p:Firmicutes	p:Firmicutes_spc	p:Firmicutes_spc	p:Firmicutes_spc	p:Firmicutes_spc
ASV 29	d:Bacteria	p:Proteobacteria	c:Betaproteobacteria	o:Burkholderiales	f:Burkholderiales_incertae_sedis	g:Aquabacterium
ASV 30	d:Bacteria	p:Proteobacteria	c:Gammaproteobacteria	o:Enterobacteriales	f:Enterobacteriaceae	g:Pantoea
ASV 31	d:Bacteria	p:Proteobacteria	c:Betaproteobacteria	o:Rhodocyclales	f:Rhodocyclaceae	g:Methyloversatilis
ASV 32	d:Bacteria	p:Proteobacteria	c:Alphaproteobacteria	o:Rhizobiales	f:Brucellaceae	g:Ochrobactrum
ASV 33	d:Bacteria	p:Proteobacteria	c:Gammaproteobacteria	o:Pseudomonadales	f:Moraxellaceae	g:Enhydrobacter
ASV 34	d:Bacteria	p:Bacteroidetes	c:Bacteroidia	o:Bacteroidales	f:Bacteroidaceae	g:Bacteroides
ASV 35	d:Bacteria	p:Proteobacteria	c:Gammaproteobacteria	o:Enterobacteriales	f:Enterobacteriaceae	g:Raoultella
ASV 36	d:Bacteria	p:Actinobacteria	c:Actinobacteria	o:Actinomycetales	f:Nocardiaceae	g:Gordonia
ASV 37	d:Bacteria	p:Proteobacteria	c:Gammaproteobacteria	o:Xanthomonadales	f:Xanthomonadaceae	f:Xanthomonadaceae_spc
ASV 38	d:Bacteria	p:Bacteroidetes	c:Bacteroidia	o:Bacteroidales	f:Bacteroidaceae	g:Bacteroides
ASV 39	d:Bacteria	p:Bacteroidetes	c:Flavobacteriia	o:Flavobacteriales	f:Flavobacteriaceae	g:Flavobacterium
ASV 40	d:Bacteria	p:Firmicutes	c:Bacilli	o:Bacillales	f:Bacillaceae	f:Bacillaceae_spc
ASV 41	d:Bacteria	p:Firmicutes	c:Bacilli	o:Bacillales	f:Bacillaceae	g:Bacillus
ASV 42	d:Bacteria	p:Bacteroidetes	c:Bacteroidia	o:Bacteroidales	f:Bacteroidaceae	g:Bacteroides
ASV 43	d:Bacteria	p:Firmicutes	c:Clostridia	o:Clostridiales	f:Peptostreptococcaceae	g:Romboutsia
ASV 44	d:Bacteria	p:Firmicutes	c:Bacilli	o:Bacillales	f:Bacillaceae	g:Bacillus
ASV 45	d:Bacteria	p:Spirochaetes	c:Spirochaetia	o:Spirochaetales	f:Spirochaetaceae	g:Treponema
ASV 46	d:Bacteria	p:Bacteroidetes	c:Bacteroidia	o:Bacteroidales	f:Porphyromonadaceae	g:Parabacteroides
ASV 47	d:Bacteria	p:Bacteroidetes	c:Sphingobacteriia	o:Sphingobacteriales	f:Chitinophagaceae	g:Sediminibacterium
ASV 48	d:Bacteria	p:Proteobacteria	c:Gammaproteobacteria	o:Pseudomonadales	f:Moraxellaceae	g:Acinetobacter
ASV 49	d:Bacteria	p:Proteobacteria	c:Gammaproteobacteria	o:Oceanospirillales	f:Halomonadaceae	g:Halomonas
ASV 50	d:Bacteria	p:Firmicutes	c:Clostridia	o:Clostridiales	f:Lachnospiraceae	f:Lachnospiraceae_spc
ASV 51	d:Bacteria	p:Firmicutes	c:Clostridia	o:Clostridiales	f:Lachnospiraceae	f:Lachnospiraceae_spc
ASV 52	d:Bacteria	p:Bacteroidetes	c:Bacteroidia	o:Bacteroidales	f:Bacteroidaceae	g:Bacteroides
ASV 53	d:Bacteria	p:Proteobacteria	c:Alphaproteobacteria	o:Caulobacterales	f:Caulobacteraceae	g:Brevundimonas
ASV 54	d:Bacteria	p:Proteobacteria	c:Gammaproteobacteria	o:Legionellales	f:Coxiellaceae	g:Diplorickettsia
ASV 55	d:Bacteria	p:Proteobacteria	c:Deltaproteobacteria	o:Desulfovibrionales	f:Desulfovibrionaceae	g:Desulfovibrio
ASV 56	d:Bacteria	p:Bacteroidetes	c:Bacteroidia	o:Bacteroidales	f:Bacteroidaceae	g:Bacteroides
ASV 57	d:Bacteria	p:Verrucomicrobia	c:Verrucomicrobiae	o:Verrucomicrobiales	f:Verrucomicrobiaceae	g:Verrucomicrobium
ASV 58	d:Archaea	p:Thaumarchaeota	p:Thaumarchaeota_spc	o:Nitrososphaerales	f:Nitrososphaeraceae	g:Nitrososphaera
ASV 59	d:Bacteria	p:Actinobacteria	c:Actinobacteria	o:Actinomycetales	f:Pseudonocardiaceae	g:Actinomycetospora
ASV 60	d:Bacteria	p:Proteobacteria	c:Betaproteobacteria	o:Burkholderiales	f:Burkholderiaceae	g:Ralstonia
ASV 61	d:Bacteria	p:Proteobacteria	c:Betaproteobacteria	o:Burkholderiales	f:Burkholderiales_incertae_sedis	g:Aquabacterium
ASV 62	d:Bacteria	p:Proteobacteria	c:Gammaproteobacteria	o:Enterobacteriales	f:Enterobacteriaceae	g:Cronobacter
ASV 63	d:Bacteria	p:Firmicutes	c:Negativicutes	o:Selenomonadales	f:Veillonellaceae	f:Veillonellaceae_spc
ASV 64	d:Bacteria	p:Firmicutes	c:Erysipelotrichia	o:Erysipelotrichales	f:Erysipelotrichaceae	g:Erysipelotrichaceae_incertae_sedis
ASV 65	d:Bacteria	p:Actinobacteria	c:Actinobacteria	o:Actinomycetales	f:Microbacteriaceae	g:Microbacterium
ASV 66	d:Bacteria	p:Bacteroidetes	c:Bacteroidia	o:Bacteroidales	f:Bacteroidaceae	g:Bacteroides
ASV 67	d:Bacteria	p:Proteobacteria	c:Epsilonproteobacteria	o:Campylobacterales	f:Helicobacteraceae	g:Helicobacter
ASV 68	d:Bacteria	p:Firmicutes	c:Erysipelotrichia	o:Erysipelotrichales	f:Erysipelotrichaceae	f:Erysipelotrichaceae_spc
ASV 69	d:Bacteria	p:Bacteroidetes	c:Bacteroidia	o:Bacteroidales	f:Rikenellaceae	g:Alistipes
ASV 70	d:Bacteria	p:Proteobacteria	c:Betaproteobacteria	o:Burkholderiales	f:Alcaligenaceae	g:Achromobacter
ASV 71	d:Bacteria	p:Firmicutes	c:Erysipelotrichia	o:Erysipelotrichales	f:Erysipelotrichaceae	f:Erysipelotrichaceae_spc
ASV 72	d:Bacteria	p:Bacteroidetes	c:Bacteroidia	o:Bacteroidales	f:Bacteroidaceae	g:Bacteroides
ASV 73	d:Bacteria	p:Proteobacteria	c:Gammaproteobacteria	o:Pseudomonadales	f:Moraxellaceae	g:Acinetobacter
ASV 74	d:Bacteria	p:Bacteroidetes	c:Bacteroidia	o:Bacteroidales	f:Porphyromonadaceae	g:Parabacteroides
ASV 75	d:Bacteria	p:Bacteroidetes	c:Sphingobacteriia	o:Sphingobacteriales	f:Chitinophagaceae	g:Sediminibacterium
ASV 76	d:Bacteria	p:Proteobacteria	c:Gammaproteobacteria	o:Pseudomonadales	f:Pseudomonadaceae	g:Pseudomonas
ASV 77	d:Bacteria	p:Bacteroidetes	c:Bacteroidia	o:Bacteroidales	f:Rikenellaceae	g:Alistipes
ASV 78	d:Bacteria	p:Proteobacteria	c:Gammaproteobacteria	o:Xanthomonadales	f:Xanthomonadaceae	g:Stenotrophomonas
ASV 79	d:Bacteria	p:Bacteroidetes	c:Flavobacteriia	o:Flavobacteriales	f:Flavobacteriaceae	g:Cloacibacterium
ASV 80	d:Bacteria	p:Proteobacteria	c:Gammaproteobacteria	o:Aeromonadales	f:Aeromonadaceae	g:Aeromonas
ASV 81	d:Bacteria	p:Firmicutes	c:Clostridia	o:Clostridiales	f:Clostridiaceae	g:Clostridium_sensu_stricto
ASV 82	d:Bacteria	p:Firmicutes	c:Negativicutes	o:Selenomonadales	f:Veillonellaceae	f:Veillonellaceae_spc
ASV 83	d:Bacteria	p:Firmicutes	c:Bacilli	o:Bacillales	f:Bacillaceae	g:Bacillus
ASV 84	d:Bacteria	p:Bacteroidetes	c:Bacteroidia	o:Bacteroidales	f:Bacteroidaceae	g:Bacteroides
ASV 85	d:Bacteria	p:Actinobacteria	c:Actinobacteria	o:Actinomycetales	f:Brevibacteriaceae	g:Brevibacterium
ASV 86	d:Bacteria	p:Firmicutes	c:Clostridia	o:Clostridiales	o:Clostridiales_spc	o:Clostridiales_spc
ASV 87	d:Bacteria	p:Spirochaetes	c:Spirochaetia	o:Spirochaetales	f:Spirochaetaceae	g:Treponema
ASV 88	d:Bacteria	p:Bacteroidetes	c:Bacteroidia	o:Bacteroidales	f:Bacteroidaceae	g:Bacteroides
ASV 89	d:Bacteria	p:Bacteroidetes	c:Sphingobacteriia	o:Sphingobacteriales	f:Chitinophagaceae	f:Chitinophagaceae_spc
ASV 90	d:Bacteria	p:Verrucomicrobia	c:Spartobacteria	c:Spartobacteria_spc	c:Spartobacteria_spc	g:Spartobacteria_genera_incertae_sedis
ASV 91	d:Bacteria	p:Proteobacteria	c:Gammaproteobacteria	o:Xanthomonadales	f:Xanthomonadaceae	g:Xanthomonas
ASV 92	d:Bacteria	p:Firmicutes	c:Clostridia	o:Clostridiales	o:Clostridiales_spc	o:Clostridiales_spc
ASV 93	d:Bacteria	p:Actinobacteria	c:Actinobacteria	o:Actinomycetales	f:Pseudonocardiaceae	g:Pseudonocardia
ASV 94	d:Bacteria	p:Proteobacteria	c:Gammaproteobacteria	o:Enterobacteriales	f:Enterobacteriaceae	g:Plesiomonas
ASV 95	d:Bacteria	p:Proteobacteria	c:Gammaproteobacteria	o:Pseudomonadales	f:Moraxellaceae	g:Acinetobacter
ASV 96	d:Bacteria	p:Bacteroidetes	c:Bacteroidia	o:Bacteroidales	f:Rikenellaceae	g:Alistipes
ASV 97	d:Bacteria	p:Bacteroidetes	c:Bacteroidia	o:Bacteroidales	f:Porphyromonadaceae	f:Porphyromonadaceae_spc
ASV 98	d:Bacteria	p:Bacteroidetes	c:Sphingobacteriia	o:Sphingobacteriales	f:Sphingobacteriaceae	g:Sphingobacterium
ASV 99	d:Bacteria	p:Proteobacteria	c:Gammaproteobacteria	o:Oceanospirillales	f:Alcanivoracaceae	g:Alcanivorax
ASV 100	d:Bacteria	p:Proteobacteria	c:Gammaproteobacteria	o:Oceanospirillales	f:Halomonadaceae	g:Halomonas
ASV 101	d:Bacteria	p:Proteobacteria	c:Gammaproteobacteria	o:Legionellales	f:Coxiellaceae	g:Diplorickettsia
ASV 102	d:Bacteria	p:Bacteroidetes	c:Bacteroidia	o:Bacteroidales	f:Porphyromonadaceae	g:Parabacteroides
ASV 103	d:Bacteria	p:Firmicutes	c:Bacilli	o:Bacillales	f:Bacillaceae	g:Bacillus
ASV 104	d:Bacteria	p:Bacteroidetes	c:Bacteroidia	o:Bacteroidales	f:Rikenellaceae	g:Alistipes
ASV 105	d:Bacteria	p:Firmicutes	c:Erysipelotrichia	o:Erysipelotrichales	f:Erysipelotrichaceae	f:Erysipelotrichaceae_spc
ASV 106	d:Bacteria	p:Actinobacteria	c:Actinobacteria	o:Actinomycetales	f:Pseudonocardiaceae	g:Actinomycetospora
ASV 107	d:Bacteria	p:Bacteroidetes	c:Bacteroidia	o:Bacteroidales	f:Bacteroidaceae	g:Bacteroides
ASV 108	d:Bacteria	p:Firmicutes	c:Clostridia	o:Clostridiales	o:Clostridiales_spc	o:Clostridiales_spc
ASV 109	d:Bacteria	p:Verrucomicrobia	p:Verrucomicrobia_spc	p:Verrucomicrobia_spc	p:Verrucomicrobia_spc	p:Verrucomicrobia_spc
ASV 110	d:Bacteria	p:Bacteroidetes	c:Bacteroidia	o:Bacteroidales	f:Bacteroidaceae	g:Bacteroides
ASV 111	d:Bacteria	p:Proteobacteria	c:Gammaproteobacteria	o:Pseudomonadales	f:Moraxellaceae	g:Acinetobacter
ASV 112	d:Bacteria	p:Bacteroidetes	c:Bacteroidia	o:Bacteroidales	f:Bacteroidaceae	g:Bacteroides
ASV 113	d:Bacteria	p:Proteobacteria	c:Alphaproteobacteria	o:Sphingomonadales	f:Sphingomonadaceae	g:Sphingomonas
ASV 114	d:Bacteria	p:Proteobacteria	c:Alphaproteobacteria	c:Alphaproteobacteria_spc	c:Alphaproteobacteria_spc	c:Alphaproteobacteria_spc
ASV 115	d:Bacteria	p:Actinobacteria	c:Actinobacteria	o:Actinomycetales	f:Microbacteriaceae	g:Leucobacter
ASV 116	d:Bacteria	p:Firmicutes	c:Clostridia	o:Clostridiales	f:Lachnospiraceae	f:Lachnospiraceae_spc
ASV 117	d:Bacteria	p:Proteobacteria	c:Alphaproteobacteria	o:Rhizobiales	f:Methylobacteriaceae	g:Methylobacterium
ASV 118	d:Bacteria	p:Firmicutes	c:Bacilli	o:Bacillales	f:Staphylococcaceae	g:Staphylococcus
ASV 119	d:Bacteria	p:Firmicutes	c:Clostridia	o:Clostridiales	o:Clostridiales_spc	o:Clostridiales_spc
ASV 120	d:Bacteria	p:Proteobacteria	c:Gammaproteobacteria	o:Pseudomonadales	f:Pseudomonadaceae	g:Pseudomonas
ASV 121	d:Bacteria	p:Proteobacteria	c:Betaproteobacteria	o:Hydrogenophilales	f:Hydrogenophilaceae	g:Hydrogenophilus
ASV 122	d:Bacteria	p:Firmicutes	c:Clostridia	o:Clostridiales	o:Clostridiales_spc	o:Clostridiales_spc
ASV 123	d:Bacteria	p:Firmicutes	c:Bacilli	o:Bacillales	f:Listeriaceae	g:Listeria
ASV 124	d:Bacteria	p:Proteobacteria	c:Gammaproteobacteria	o:Pseudomonadales	f:Pseudomonadaceae	g:Pseudomonas
ASV 125	d:Bacteria	p:Proteobacteria	c:Gammaproteobacteria	o:Oceanospirillales	f:Alcanivoracaceae	g:Alcanivorax
ASV 126	d:Bacteria	p:Verrucomicrobia	c:Spartobacteria	c:Spartobacteria_spc	c:Spartobacteria_spc	g:Spartobacteria_genera_incertae_sedis
ASV 127	d:Bacteria	p:Firmicutes	c:Clostridia	o:Clostridiales	o:Clostridiales_spc	o:Clostridiales_spc
ASV 128	d:Archaea	p:Thaumarchaeota	p:Thaumarchaeota_spc	o:Nitrososphaerales	f:Nitrososphaeraceae	g:Nitrososphaera
ASV 129	d:Bacteria	p:Bacteroidetes	p:Bacteroidetes_spc	p:Bacteroidetes_spc	p:Bacteroidetes_spc	p:Bacteroidetes_spc
ASV 130	d:Bacteria	p:Bacteroidetes	c:Flavobacteriia	o:Flavobacteriales	f:Flavobacteriaceae	g:Chryseobacterium
ASV 131	d:Bacteria	p:Proteobacteria	c:Alphaproteobacteria	o:Rhizobiales	f:Bradyrhizobiaceae	g:Bradyrhizobium
ASV 132	d:Bacteria	p:Proteobacteria	c:Gammaproteobacteria	o:Pseudomonadales	f:Moraxellaceae	g:Acinetobacter
ASV 133	d:Bacteria	p:Bacteroidetes	c:Bacteroidia	o:Bacteroidales	f:Bacteroidaceae	g:Bacteroides
ASV 134	d:Bacteria	p:Bacteroidetes	c:Bacteroidia	o:Bacteroidales	f:Rikenellaceae	g:Alistipes
ASV 135	d:Bacteria	p:Verrucomicrobia	c:Verrucomicrobiae	o:Verrucomicrobiales	f:Verrucomicrobiaceae	f:Verrucomicrobiaceae_spc
ASV 136	d:Bacteria	p:Actinobacteria	c:Actinobacteria	o:Actinomycetales	f:Microbacteriaceae	g:Leucobacter
ASV 137	d:Bacteria	p:Proteobacteria	c:Gammaproteobacteria	o:Enterobacteriales	f:Enterobacteriaceae	g:Salmonella
ASV 138	d:Bacteria	p:Bacteroidetes	p:Bacteroidetes_spc	p:Bacteroidetes_spc	p:Bacteroidetes_spc	p:Bacteroidetes_spc
ASV 139	d:Bacteria	p:Proteobacteria	c:Alphaproteobacteria	o:Sphingomonadales	f:Sphingomonadaceae	g:Novosphingobium
ASV 140	d:Bacteria	p:Proteobacteria	c:Alphaproteobacteria	o:Rhodospirillales	o:Rhodospirillales_spc	g:Reyranella
ASV 141	d:Bacteria	p:Bacteroidetes	c:Bacteroidia	o:Bacteroidales	f:Porphyromonadaceae	g:Parabacteroides
ASV 142	d:Bacteria	p:Bacteroidetes	c:Bacteroidia	o:Bacteroidales	f:Bacteroidaceae	g:Bacteroides
ASV 143	d:Bacteria	p:Bacteroidetes	c:Bacteroidia	o:Bacteroidales	f:Bacteroidaceae	g:Bacteroides
ASV 144	d:Bacteria	p:Bacteroidetes	c:Bacteroidia	o:Bacteroidales	f:Rikenellaceae	g:Alistipes
ASV 145	d:Bacteria	p:Bacteroidetes	p:Bacteroidetes_spc	p:Bacteroidetes_spc	p:Bacteroidetes_spc	p:Bacteroidetes_spc
ASV 146	d:Bacteria	p:Firmicutes	c:Clostridia	o:Clostridiales	f:Lachnospiraceae	f:Lachnospiraceae_spc
ASV 147	d:Bacteria	p:Bacteroidetes	c:Bacteroidia	o:Bacteroidales	f:Bacteroidaceae	g:Bacteroides
ASV 148	d:Bacteria	p:Bacteroidetes	c:Bacteroidia	o:Bacteroidales	f:Bacteroidaceae	g:Bacteroides
ASV 149	d:Bacteria	p:Firmicutes	c:Bacilli	o:Bacillales	f:Bacillaceae	g:Bacillus
ASV 150	d:Bacteria	p:Proteobacteria	c:Betaproteobacteria	o:Burkholderiales	f:Comamonadaceae	g:Comamonas
ASV 151	d:Bacteria	p:Firmicutes	c:Clostridia	o:Clostridiales	f:Clostridiaceae	g:Clostridium_sensu_stricto
ASV 152	d:Bacteria	p:Actinobacteria	c:Actinobacteria	o:Actinomycetales	o:Actinomycetales_spc	o:Actinomycetales_spc
ASV 153	d:Bacteria	p:Firmicutes	c:Clostridia	o:Clostridiales	f:Lachnospiraceae	f:Lachnospiraceae_spc
ASV 154	d:Bacteria	p:Proteobacteria	c:Alphaproteobacteria	o:Rhizobiales	f:Methylobacteriaceae	g:Methylobacterium
ASV 155	d:Bacteria	p:Firmicutes	c:Bacilli	o:Bacillales	f:Bacillaceae	g:Geobacillus
ASV 156	d:Bacteria	p:Spirochaetes	c:Spirochaetia	o:Spirochaetales	f:Spirochaetaceae	g:Treponema
ASV 157	d:Bacteria	p:Firmicutes	c:Clostridia	o:Clostridiales	f:Clostridiaceae	g:Clostridium_sensu_stricto
ASV 158	d:Bacteria	p:Actinobacteria	c:Actinobacteria	o:Gaiellales	f:Gaiellaceae	g:Gaiella
ASV 159	d:Bacteria	p:Bacteroidetes	c:Bacteroidia	o:Bacteroidales	o:Bacteroidales_spc	o:Bacteroidales_spc
ASV 160	d:Bacteria	p:Bacteroidetes	p:Bacteroidetes_spc	p:Bacteroidetes_spc	p:Bacteroidetes_spc	p:Bacteroidetes_spc
ASV 161	d:Bacteria	p:Proteobacteria	c:Alphaproteobacteria	o:Sphingomonadales	f:Sphingomonadaceae	g:Sphingobium
ASV 162	d:Bacteria	p:Firmicutes	c:Negativicutes	o:Selenomonadales	f:Acidaminococcaceae	g:Phascolarctobacterium
ASV 163	d:Bacteria	p:Proteobacteria	c:Alphaproteobacteria	o:Caulobacterales	f:Caulobacteraceae	g:Phenylobacterium
ASV 164	d:Archaea	p:Thaumarchaeota	p:Thaumarchaeota_spc	o:Nitrososphaerales	f:Nitrososphaeraceae	g:Nitrososphaera
ASV 165	d:Bacteria	p:Bacteroidetes	c:Bacteroidia	o:Bacteroidales	f:Bacteroidaceae	g:Bacteroides
ASV 166	d:Bacteria	p:Bacteroidetes	p:Bacteroidetes_spc	p:Bacteroidetes_spc	p:Bacteroidetes_spc	p:Bacteroidetes_spc
ASV 167	d:Bacteria	p:Proteobacteria	c:Alphaproteobacteria	o:Rhodobacterales	f:Rhodobacteraceae	g:Paracoccus
ASV 168	d:Bacteria	p:Bacteroidetes	c:Bacteroidia	o:Bacteroidales	f:Rikenellaceae	g:Alistipes
ASV 169	d:Bacteria	p:Firmicutes	c:Bacilli	o:Bacillales	f:Bacillaceae	g:Bacillus
ASV 170	d:Bacteria	p:Spirochaetes	c:Spirochaetia	o:Spirochaetales	f:Spirochaetaceae	g:Treponema
ASV 171	d:Bacteria	p:Tenericutes	c:Mollicutes	c:Mollicutes_spc	c:Mollicutes_spc	c:Mollicutes_spc
ASV 172	d:Bacteria	p:Firmicutes	c:Clostridia	o:Clostridiales	f:Lachnospiraceae	g:Clostridium_XlVa
ASV 173	d:Bacteria	p:Proteobacteria	c:Alphaproteobacteria	c:Alphaproteobacteria_spc	c:Alphaproteobacteria_spc	c:Alphaproteobacteria_spc
ASV 174	d:Bacteria	p:Actinobacteria	c:Actinobacteria	o:Actinomycetales	f:Intrasporangiaceae	g:Lapillicoccus
ASV 175	d:Bacteria	p:Firmicutes	c:Bacilli	o:Bacillales	f:Staphylococcaceae	g:Staphylococcus
ASV 176	d:Bacteria	p:Actinobacteria	c:Actinobacteria	o:Actinomycetales	f:Nocardiaceae	g:Gordonia
ASV 177	d:Bacteria	p:Bacteroidetes	c:Bacteroidia	o:Bacteroidales	f:Bacteroidaceae	g:Bacteroides
ASV 178	d:Bacteria	p:Bacteroidetes	c:Bacteroidia	o:Bacteroidales	f:Porphyromonadaceae	g:Odoribacter
ASV 179	d:Bacteria	p:Bacteroidetes	c:Bacteroidia	o:Bacteroidales	f:Bacteroidaceae	g:Bacteroides
ASV 180	d:Bacteria	p:Proteobacteria	c:Alphaproteobacteria	o:Rhizobiales	f:Hyphomicrobiaceae	g:Hyphomicrobium
ASV 181	d:Bacteria	p:Verrucomicrobia	c:Spartobacteria	c:Spartobacteria_spc	c:Spartobacteria_spc	g:Spartobacteria_genera_incertae_sedis
ASV 182	d:Bacteria	p:Firmicutes	c:Bacilli	o:Bacillales	f:Bacillaceae	g:Anoxybacillus
ASV 183	d:Bacteria	p:Bacteroidetes	c:Bacteroidia	o:Bacteroidales	f:Porphyromonadaceae	g:Parabacteroides
ASV 184	d:Bacteria	p:Bacteroidetes	p:Bacteroidetes_spc	p:Bacteroidetes_spc	p:Bacteroidetes_spc	p:Bacteroidetes_spc
ASV 185	d:Bacteria	p:Deinococcus-Thermus	c:Deinococci	o:Deinococcales	f:Deinococcaceae	g:Deinococcus
ASV 186	d:Bacteria	p:Proteobacteria	c:Gammaproteobacteria	o:Orbales	f:Orbaceae	g:Gilliamella
ASV 187	d:Bacteria	p:Bacteroidetes	c:Bacteroidia	o:Bacteroidales	f:Bacteroidaceae	g:Bacteroides
ASV 188	d:Bacteria	p:Bacteroidetes	c:Bacteroidia	o:Bacteroidales	f:Porphyromonadaceae	g:Parabacteroides
ASV 189	d:Bacteria	p:Bacteroidetes	c:Bacteroidia	o:Bacteroidales	f:Bacteroidaceae	g:Bacteroides
ASV 190	d:Bacteria	p:Firmicutes	c:Bacilli	o:Bacillales	f:Planococcaceae	g:Paenisporosarcina
ASV 191	d:Bacteria	p:Proteobacteria	c:Betaproteobacteria	o:Burkholderiales	o:Burkholderiales_spc	o:Burkholderiales_spc
ASV 192	d:Bacteria	p:Firmicutes	c:Clostridia	o:Clostridiales	f:Ruminococcaceae	f:Ruminococcaceae_spc
ASV 193	d:Bacteria	p:Proteobacteria	c:Alphaproteobacteria	o:Rhizobiales	f:Hyphomicrobiaceae	f:Hyphomicrobiaceae_spc
ASV 194	d:Bacteria	p:Proteobacteria	c:Deltaproteobacteria	o:Myxococcales	f:Myxococcaceae	g:Myxococcus
ASV 195	d:Bacteria	p:Proteobacteria	c:Gammaproteobacteria	o:Enterobacteriales	f:Enterobacteriaceae	g:Klebsiella
ASV 196	d:Bacteria	p:Firmicutes	c:Bacilli	o:Bacillales	f:Bacillaceae	g:Bacillus
ASV 197	d:Bacteria	p:Firmicutes	c:Clostridia	o:Clostridiales	f:Ruminococcaceae	f:Ruminococcaceae_spc
ASV 198	d:Bacteria	p:Verrucomicrobia	c:Verrucomicrobiae	o:Verrucomicrobiales	o:Verrucomicrobiales_spc	o:Verrucomicrobiales_spc
ASV 199	d:Bacteria	p:Proteobacteria	c:Gammaproteobacteria	o:Enterobacteriales	f:Enterobacteriaceae	g:Morganella
ASV 200	d:Bacteria	p:Bacteroidetes	c:Bacteroidia	o:Bacteroidales	f:Bacteroidaceae	g:Bacteroides
ASV 201	d:Bacteria	p:Proteobacteria	c:Alphaproteobacteria	o:Rhizobiales	f:Methylobacteriaceae	g:Methylobacterium
ASV 202	d:Bacteria	p:Firmicutes	c:Clostridia	o:Clostridiales	f:Ruminococcaceae	f:Ruminococcaceae_spc
ASV 203	d:Bacteria	p:Bacteroidetes	c:Bacteroidia	o:Bacteroidales	o:Bacteroidales_spc	o:Bacteroidales_spc
ASV 204	d:Bacteria	p:Proteobacteria	c:Gammaproteobacteria	o:Pseudomonadales	f:Pseudomonadaceae	g:Pseudomonas
ASV 205	d:Bacteria	p:Proteobacteria	c:Betaproteobacteria	o:Burkholderiales	f:Alcaligenaceae	g:Achromobacter
ASV 206	d:Bacteria	p:Firmicutes	c:Clostridia	o:Clostridiales	f:Lachnospiraceae	f:Lachnospiraceae_spc
ASV 207	d:Bacteria	p:Actinobacteria	c:Actinobacteria	o:Actinomycetales	f:Nocardioidaceae	g:Marmoricola
ASV 208	d:Bacteria	p:Bacteroidetes	c:Bacteroidia	o:Bacteroidales	f:Porphyromonadaceae	g:Odoribacter
ASV 209	d:Bacteria	p:Firmicutes	c:Clostridia	o:Clostridiales	f:Lachnospiraceae	g:Clostridium_XlVa
ASV 210	d:Bacteria	p:Firmicutes	c:Clostridia	o:Clostridiales	f:Ruminococcaceae	f:Ruminococcaceae_spc
ASV 211	d:Bacteria	p:Bacteroidetes	c:Bacteroidia	o:Bacteroidales	f:Rikenellaceae	g:Alistipes
ASV 212	d:Bacteria	p:Elusimicrobia	c:Elusimicrobia	o:Elusimicrobiales	f:Elusimicrobiaceae	g:Elusimicrobium
ASV 213	d:Bacteria	p:Bacteroidetes	c:Bacteroidia	o:Bacteroidales	f:Porphyromonadaceae	g:Parabacteroides
ASV 214	d:Bacteria	p:Firmicutes	c:Bacilli	o:Bacillales	f:Bacillaceae	g:Bacillus
ASV 215	d:Bacteria	p:Bacteroidetes	c:Bacteroidia	o:Bacteroidales	f:Porphyromonadaceae	g:Odoribacter
ASV 216	d:Bacteria	p:Bacteroidetes	c:Bacteroidia	o:Bacteroidales	f:Rikenellaceae	g:Rikenella
ASV 217	d:Bacteria	p:Firmicutes	c:Erysipelotrichia	o:Erysipelotrichales	f:Erysipelotrichaceae	f:Erysipelotrichaceae_spc
ASV 218	d:Bacteria	p:Proteobacteria	c:Alphaproteobacteria	o:Rhizobiales	f:Brucellaceae	g:Ochrobactrum
ASV 219	d:Bacteria	p:Proteobacteria	c:Gammaproteobacteria	o:Enterobacteriales	f:Enterobacteriaceae	g:Pantoea
ASV 220	d:Bacteria	p:Proteobacteria	c:Alphaproteobacteria	o:Rhizobiales	f:Methylobacteriaceae	g:Methylobacterium
ASV 221	d:Bacteria	p:Firmicutes	c:Clostridia	o:Clostridiales	o:Clostridiales_spc	o:Clostridiales_spc
ASV 222	d:Bacteria	p:Bacteroidetes	c:Sphingobacteriia	o:Sphingobacteriales	f:Sphingobacteriaceae	g:Pedobacter
ASV 223	d:Bacteria	p:Proteobacteria	c:Betaproteobacteria	o:Burkholderiales	f:Comamonadaceae	g:Acidovorax
ASV 224	d:Bacteria	p:Firmicutes	c:Negativicutes	o:Selenomonadales	f:Veillonellaceae	f:Veillonellaceae_spc
ASV 225	d:Bacteria	p:Bacteroidetes	c:Bacteroidia	o:Bacteroidales	f:Porphyromonadaceae	g:Odoribacter
ASV 226	d:Bacteria	p:Bacteroidetes	c:Bacteroidia	o:Bacteroidales	f:Rikenellaceae	g:Alistipes
ASV 227	d:Bacteria	p:Bacteroidetes	c:Bacteroidia	o:Bacteroidales	f:Bacteroidaceae	g:Bacteroides
ASV 228	d:Bacteria	p:Proteobacteria	c:Alphaproteobacteria	o:Rhizobiales	f:Rhizobiaceae	g:Rhizobium
ASV 229	d:Bacteria	p:Proteobacteria	c:Gammaproteobacteria	o:Alteromonadales	f:Shewanellaceae	g:Shewanella
ASV 230	d:Bacteria	p:Actinobacteria	c:Actinobacteria	o:Actinomycetales	f:Mycobacteriaceae	g:Mycobacterium
ASV 231	d:Archaea	p:Thaumarchaeota	p:Thaumarchaeota_spc	o:Nitrososphaerales	f:Nitrososphaeraceae	g:Nitrososphaera
ASV 232	d:Bacteria	p:Bacteroidetes	c:Bacteroidia	o:Bacteroidales	f:Porphyromonadaceae	f:Porphyromonadaceae_spc
ASV 233	d:Bacteria	p:Firmicutes	c:Bacilli	o:Bacillales	f:Paenibacillaceae	g:Paenibacillus
ASV 234	d:Bacteria	p:Proteobacteria	c:Alphaproteobacteria	o:Sphingomonadales	f:Sphingomonadaceae	g:Sphingomonas
ASV 235	d:Bacteria	p:Firmicutes	c:Erysipelotrichia	o:Erysipelotrichales	f:Erysipelotrichaceae	f:Erysipelotrichaceae_spc
ASV 236	d:Bacteria	p:Proteobacteria	c:Alphaproteobacteria	c:Alphaproteobacteria_spc	c:Alphaproteobacteria_spc	c:Alphaproteobacteria_spc
ASV 237	d:Bacteria	p:Firmicutes	c:Bacilli	o:Bacillales	o:Bacillales_spc	o:Bacillales_spc
ASV 238	d:Bacteria	p:Bacteroidetes	c:Sphingobacteriia	o:Sphingobacteriales	f:Chitinophagaceae	g:Terrimonas
ASV 239	d:Bacteria	p:Proteobacteria	c:Betaproteobacteria	o:Burkholderiales	f:Comamonadaceae	g:Xenophilus
ASV 240	d:Bacteria	p:Firmicutes	c:Clostridia	o:Clostridiales	f:Ruminococcaceae	g:Clostridium_IV
ASV 241	d:Bacteria	p:Proteobacteria	c:Gammaproteobacteria	o:Pseudomonadales	f:Pseudomonadaceae	g:Pseudomonas
ASV 242	d:Bacteria	p:Firmicutes	c:Clostridia	o:Clostridiales	f:Lachnospiraceae	f:Lachnospiraceae_spc
ASV 243	d:Bacteria	p:Bacteroidetes	c:Sphingobacteriia	o:Sphingobacteriales	f:Chitinophagaceae	g:Taibaiella
ASV 244	d:Bacteria	p:Firmicutes	c:Negativicutes	o:Selenomonadales	f:Veillonellaceae	f:Veillonellaceae_spc
ASV 245	d:Bacteria	p:Bacteroidetes	c:Bacteroidia	o:Bacteroidales	f:Porphyromonadaceae	g:Parabacteroides
ASV 246	d:Bacteria	p:Proteobacteria	c:Alphaproteobacteria	o:Rhizobiales	f:Hyphomicrobiaceae	g:Devosia
ASV 247	d:Bacteria	p:Actinobacteria	c:Actinobacteria	o:Actinomycetales	f:Mycobacteriaceae	g:Mycobacterium
ASV 248	d:Bacteria	p:Proteobacteria	c:Alphaproteobacteria	o:Sphingomonadales	f:Sphingomonadaceae	g:Sphingomonas
ASV 249	d:Bacteria	p:Proteobacteria	c:Gammaproteobacteria	o:Pseudomonadales	f:Moraxellaceae	g:Acinetobacter
ASV 250	d:Bacteria	p:Verrucomicrobia	c:Subdivision3	c:Subdivision3_spc	c:Subdivision3_spc	g:Subdivision3_genera_incertae_sedis
ASV 251	d:Bacteria	p:Proteobacteria	c:Gammaproteobacteria	o:Pseudomonadales	f:Moraxellaceae	g:Acinetobacter
ASV 252	d:Bacteria	p:Actinobacteria	c:Actinobacteria	o:Actinomycetales	f:Micrococcaceae	g:Arthrobacter
ASV 253	d:Bacteria	p:Proteobacteria	c:Gammaproteobacteria	o:Pseudomonadales	f:Pseudomonadaceae	g:Pseudomonas
ASV 254	d:Bacteria	p:Firmicutes	c:Erysipelotrichia	o:Erysipelotrichales	f:Erysipelotrichaceae	g:Erysipelotrichaceae_incertae_sedis
ASV 255	d:Bacteria	p:Actinobacteria	c:Actinobacteria	o:Actinomycetales	f:Nocardiaceae	g:Rhodococcus
ASV 256	d:Bacteria	p:Firmicutes	c:Erysipelotrichia	o:Erysipelotrichales	f:Erysipelotrichaceae	f:Erysipelotrichaceae_spc
ASV 257	d:Bacteria	p:Firmicutes	c:Clostridia	o:Clostridiales	o:Clostridiales_spc	o:Clostridiales_spc
ASV 258	d:Bacteria	p:Bacteroidetes	c:Sphingobacteriia	o:Sphingobacteriales	f:Sphingobacteriaceae	g:Sphingobacterium
ASV 259	d:Bacteria	p:Verrucomicrobia	c:Verrucomicrobiae	o:Verrucomicrobiales	f:Verrucomicrobiaceae	g:Prosthecobacter
ASV 260	d:Bacteria	p:Proteobacteria	c:Betaproteobacteria	o:Burkholderiales	f:Oxalobacteraceae	g:Massilia
ASV 261	d:Bacteria	p:Proteobacteria	c:Gammaproteobacteria	o:Pseudomonadales	f:Pseudomonadaceae	g:Pseudomonas
ASV 262	d:Bacteria	p:Proteobacteria	c:Betaproteobacteria	o:Burkholderiales	f:Comamonadaceae	g:Acidovorax
ASV 263	d:Bacteria	p:Bacteroidetes	c:Bacteroidia	o:Bacteroidales	f:Porphyromonadaceae	g:Parabacteroides
ASV 264	d:Bacteria	p:Bacteroidetes	c:Bacteroidia	o:Bacteroidales	f:Rikenellaceae	g:Rikenella
ASV 265	d:Bacteria	p:Bacteroidetes	c:Bacteroidia	o:Bacteroidales	f:Rikenellaceae	g:Alistipes
ASV 266	d:Bacteria	p:Firmicutes	c:Clostridia	o:Clostridiales	f:Lachnospiraceae	f:Lachnospiraceae_spc
ASV 267	d:Bacteria	p:Bacteroidetes	c:Bacteroidia	o:Bacteroidales	f:Porphyromonadaceae	g:Odoribacter
ASV 268	d:Bacteria	p:Verrucomicrobia	c:Verrucomicrobiae	o:Verrucomicrobiales	f:Verrucomicrobiaceae	g:Luteolibacter
ASV 269	d:Bacteria	p:Firmicutes	c:Clostridia	o:Clostridiales	f:Lachnospiraceae	f:Lachnospiraceae_spc
ASV 270	d:Bacteria	p:Bacteroidetes	c:Bacteroidia	o:Bacteroidales	f:Porphyromonadaceae	g:Butyricimonas
ASV 271	d:Bacteria	p:Proteobacteria	c:Gammaproteobacteria	o:Enterobacteriales	f:Enterobacteriaceae	g:Pantoea
ASV 272	d:Bacteria	p:Bacteroidetes	c:Bacteroidia	o:Bacteroidales	f:Bacteroidaceae	g:Anaerorhabdus
ASV 273	d:Bacteria	p:Firmicutes	c:Bacilli	o:Bacillales	f:Planococcaceae	g:Lysinibacillus
ASV 274	d:Bacteria	p:Firmicutes	c:Bacilli	o:Bacillales	f:Bacillaceae	g:Bacillus
ASV 275	d:Bacteria	p:Deinococcus-Thermus	c:Deinococci	o:Thermales	f:Thermaceae	g:Meiothermus
ASV 276	d:Bacteria	p:Firmicutes	c:Bacilli	o:Bacillales	f:Thermoactinomycetaceae	g:Planifilum
ASV 277	d:Bacteria	p:Firmicutes	c:Negativicutes	o:Selenomonadales	f:Veillonellaceae	f:Veillonellaceae_spc
ASV 278	d:Bacteria	p:Proteobacteria	c:Gammaproteobacteria	o:Enterobacteriales	f:Enterobacteriaceae	g:Raoultella
ASV 279	d:Bacteria	p:Firmicutes	c:Bacilli	o:Lactobacillales	f:Streptococcaceae	g:Streptococcus
ASV 280	d:Bacteria	p:Proteobacteria	c:Alphaproteobacteria	o:Sphingomonadales	f:Sphingomonadaceae	g:Sphingomonas
ASV 281	d:Bacteria	p:Actinobacteria	c:Actinobacteria	o:Actinomycetales	f:Nocardioidaceae	g:Aeromicrobium
ASV 282	d:Bacteria	p:Bacteroidetes	c:Bacteroidia	o:Bacteroidales	f:Rikenellaceae	g:Alistipes
ASV 283	d:Bacteria	p:Actinobacteria	c:Actinobacteria	o:Actinomycetales	f:Dermacoccaceae	g:Barrientosiimonas
ASV 284	d:Bacteria	p:Proteobacteria	c:Betaproteobacteria	o:Burkholderiales	f:Comamonadaceae	g:Curvibacter
ASV 285	d:Bacteria	p:Proteobacteria	c:Alphaproteobacteria	c:Alphaproteobacteria_spc	c:Alphaproteobacteria_spc	c:Alphaproteobacteria_spc
ASV 286	d:Bacteria	p:Proteobacteria	c:Alphaproteobacteria	o:Sphingomonadales	f:Sphingomonadaceae	g:Sphingomonas
ASV 287	d:Bacteria	p:Proteobacteria	c:Alphaproteobacteria	o:Rhizobiales	o:Rhizobiales_spc	o:Rhizobiales_spc
ASV 288	d:Bacteria	p:Bacteroidetes	c:Bacteroidia	o:Bacteroidales	f:Porphyromonadaceae	g:Odoribacter
ASV 289	d:Bacteria	p:Actinobacteria	c:Actinobacteria	o:Actinomycetales	f:Intrasporangiaceae	g:Phycicoccus
ASV 290	d:Bacteria	p:Actinobacteria	c:Actinobacteria	o:Actinomycetales	f:Nocardiaceae	g:Rhodococcus
ASV 291	d:Bacteria	p:Proteobacteria	c:Alphaproteobacteria	o:Rhizobiales	f:Hyphomicrobiaceae	f:Hyphomicrobiaceae_spc
ASV 292	d:Bacteria	p:Firmicutes	c:Clostridia	o:Clostridiales	f:Lachnospiraceae	f:Lachnospiraceae_spc
ASV 293	d:Bacteria	p:Bacteroidetes	c:Bacteroidia	o:Bacteroidales	f:Bacteroidaceae	g:Bacteroides
ASV 294	d:Bacteria	p:Deferribacteres	c:Deferribacteres	o:Deferribacterales	f:Deferribacteraceae	g:Mucispirillum
ASV 295	d:Archaea	p:Thaumarchaeota	p:Thaumarchaeota_spc	o:Nitrososphaerales	f:Nitrososphaeraceae	g:Nitrososphaera
ASV 296	d:Bacteria	p:Bacteroidetes	p:Bacteroidetes_spc	p:Bacteroidetes_spc	p:Bacteroidetes_spc	p:Bacteroidetes_spc
ASV 297	d:Bacteria	p:Bacteroidetes	p:Bacteroidetes_spc	p:Bacteroidetes_spc	p:Bacteroidetes_spc	p:Bacteroidetes_spc
ASV 298	d:Bacteria	p:Actinobacteria	c:Actinobacteria	o:Actinomycetales	f:Nocardiaceae	g:Rhodococcus
ASV 299	d:Bacteria	p:Bacteroidetes	p:Bacteroidetes_spc	p:Bacteroidetes_spc	p:Bacteroidetes_spc	p:Bacteroidetes_spc
ASV 300	d:Bacteria	p:Proteobacteria	c:Betaproteobacteria	o:Burkholderiales	f:Comamonadaceae	g:Delftia
ASV 301	d:Bacteria	p:Verrucomicrobia	c:Verrucomicrobiae	o:Verrucomicrobiales	f:Verrucomicrobiaceae	f:Verrucomicrobiaceae_spc
ASV 302	d:Bacteria	p:Proteobacteria	c:Alphaproteobacteria	o:Sphingomonadales	f:Sphingomonadaceae	g:Blastomonas
ASV 303	d:Bacteria	p:Proteobacteria	c:Gammaproteobacteria	o:Pseudomonadales	f:Pseudomonadaceae	g:Pseudomonas
ASV 304	d:Bacteria	p:Proteobacteria	c:Alphaproteobacteria	o:Rhizobiales	f:Hyphomicrobiaceae	f:Hyphomicrobiaceae_spc
ASV 305	d:Bacteria	p:Acidobacteria	c:Acidobacteria_Gp4	c:Acidobacteria_Gp4_spc	c:Acidobacteria_Gp4_spc	g:Gp4
ASV 306	d:Bacteria	p:Bacteroidetes	p:Bacteroidetes_spc	p:Bacteroidetes_spc	p:Bacteroidetes_spc	p:Bacteroidetes_spc
ASV 307	d:Bacteria	p:Firmicutes	c:Bacilli	o:Lactobacillales	f:Streptococcaceae	g:Lactococcus
ASV 308	d:Bacteria	p:Bacteroidetes	c:Bacteroidia	o:Bacteroidales	f:Rikenellaceae	f:Rikenellaceae_spc
ASV 309	d:Bacteria	p:Proteobacteria	c:Alphaproteobacteria	o:Sphingomonadales	f:Sphingomonadaceae	g:Sphingobium
ASV 310	d:Bacteria	p:Actinobacteria	c:Actinobacteria	c:Actinobacteria_spc	c:Actinobacteria_spc	c:Actinobacteria_spc
ASV 311	d:Bacteria	p:Proteobacteria	c:Alphaproteobacteria	o:Sphingomonadales	f:Sphingomonadaceae	g:Novosphingobium
ASV 312	d:Bacteria	p:Bacteroidetes	p:Bacteroidetes_spc	p:Bacteroidetes_spc	p:Bacteroidetes_spc	p:Bacteroidetes_spc
ASV 313	d:Bacteria	p:Bacteroidetes	c:Bacteroidia	o:Bacteroidales	f:Rikenellaceae	g:Alistipes
ASV 314	d:Bacteria	p:Firmicutes	c:Bacilli	o:Bacillales	f:Bacillaceae	g:Geobacillus
ASV 315	d:Bacteria	p:Actinobacteria	c:Actinobacteria	o:Actinomycetales	f:Nocardioidaceae	g:Nocardioides
ASV 316	d:Bacteria	p:Proteobacteria	c:Gammaproteobacteria	o:Pseudomonadales	f:Pseudomonadaceae	g:Pseudomonas
ASV 317	d:Bacteria	p:Proteobacteria	c:Alphaproteobacteria	o:Caulobacterales	f:Caulobacteraceae	g:Brevundimonas
ASV 318	d:Bacteria	p:Firmicutes	c:Bacilli	o:Bacillales	f:Planococcaceae	g:Rummeliibacillus
ASV 319	d:Bacteria	p:Proteobacteria	c:Alphaproteobacteria	o:Rhizobiales	f:Phyllobacteriaceae	g:Aminobacter
ASV 320	d:Bacteria	p:Firmicutes	c:Clostridia	o:Clostridiales	f:Peptococcaceae	g:Peptococcus
ASV 321	d:Bacteria	p:Bacteroidetes	c:Bacteroidia	o:Bacteroidales	f:Rikenellaceae	g:Alistipes
ASV 322	d:Bacteria	p:Bacteroidetes	c:Bacteroidia	o:Bacteroidales	f:Porphyromonadaceae	g:Odoribacter
ASV 323	d:Bacteria	p:Firmicutes	c:Clostridia	o:Clostridiales	f:Ruminococcaceae	f:Ruminococcaceae_spc
ASV 324	d:Bacteria	p:Actinobacteria	c:Actinobacteria	o:Actinomycetales	f:Dermabacteraceae	g:Brachybacterium
ASV 325	d:Bacteria	p:Firmicutes	p:Firmicutes_spc	p:Firmicutes_spc	p:Firmicutes_spc	p:Firmicutes_spc
ASV 326	d:Bacteria	p:Firmicutes	p:Firmicutes_spc	p:Firmicutes_spc	p:Firmicutes_spc	p:Firmicutes_spc
ASV 327	d:Bacteria	p:Acidobacteria	c:Acidobacteria_Gp16	c:Acidobacteria_Gp16_spc	c:Acidobacteria_Gp16_spc	g:Gp16
ASV 328	d:Bacteria	p:Firmicutes	c:Negativicutes	o:Selenomonadales	f:Veillonellaceae	f:Veillonellaceae_spc
ASV 329	d:Bacteria	p:Acidobacteria	c:Acidobacteria_Gp6	c:Acidobacteria_Gp6_spc	c:Acidobacteria_Gp6_spc	g:Gp6
ASV 330	d:Bacteria	p:Bacteroidetes	c:Bacteroidia	o:Bacteroidales	f:Porphyromonadaceae	g:Parabacteroides
ASV 331	d:Archaea	p:Thaumarchaeota	p:Thaumarchaeota_spc	o:Nitrososphaerales	f:Nitrososphaeraceae	g:Nitrososphaera
ASV 332	d:Bacteria	p:Tenericutes	c:Mollicutes	o:Mycoplasmatales	f:Mycoplasmataceae	g:Mycoplasma
ASV 333	d:Bacteria	p:Bacteroidetes	c:Bacteroidia	o:Bacteroidales	f:Rikenellaceae	g:Alistipes
ASV 334	d:Bacteria	p:Bacteroidetes	p:Bacteroidetes_spc	p:Bacteroidetes_spc	p:Bacteroidetes_spc	p:Bacteroidetes_spc
ASV 335	d:Bacteria	p:Bacteroidetes	c:Bacteroidia	o:Bacteroidales	f:Porphyromonadaceae	g:Odoribacter
ASV 336	d:Bacteria	p:Firmicutes	c:Erysipelotrichia	o:Erysipelotrichales	f:Erysipelotrichaceae	g:Erysipelotrichaceae_incertae_sedis
ASV 337	d:Bacteria	p:Bacteroidetes	c:Bacteroidia	o:Bacteroidales	f:Bacteroidaceae	g:Bacteroides
ASV 338	d:Bacteria	p:Proteobacteria	c:Alphaproteobacteria	o:Rhizobiales	f:Rhizobiaceae	g:Rhizobium
ASV 339	d:Bacteria	p:Proteobacteria	c:Betaproteobacteria	o:Burkholderiales	f:Oxalobacteraceae	g:Massilia
ASV 340	d:Bacteria	p:Firmicutes	c:Clostridia	o:Clostridiales	f:Lachnospiraceae	f:Lachnospiraceae_spc
ASV 341	d:Bacteria	p:Firmicutes	c:Erysipelotrichia	o:Erysipelotrichales	f:Erysipelotrichaceae	g:Turicibacter
ASV 342	d:Bacteria	p:Planctomycetes	c:Planctomycetia	o:Planctomycetales	f:Planctomycetaceae	f:Planctomycetaceae_spc
ASV 343	d:Bacteria	p:Proteobacteria	c:Alphaproteobacteria	o:Sphingomonadales	f:Sphingomonadaceae	g:Sphingomonas
ASV 344	d:Bacteria	p:Firmicutes	c:Clostridia	o:Clostridiales	f:Eubacteriaceae	g:Eubacterium
ASV 345	d:Bacteria	p:Bacteroidetes	c:Bacteroidia	o:Bacteroidales	f:Porphyromonadaceae	g:Parabacteroides
ASV 346	d:Bacteria	p:Actinobacteria	c:Actinobacteria	o:Actinomycetales	f:Microbacteriaceae	g:Salinibacterium
ASV 347	d:Bacteria	p:Proteobacteria	c:Gammaproteobacteria	o:Xanthomonadales	f:Xanthomonadaceae	g:Stenotrophomonas
ASV 348	d:Bacteria	p:Bacteroidetes	c:Bacteroidia	o:Bacteroidales	f:Porphyromonadaceae	g:Parabacteroides
ASV 349	d:Bacteria	p:Bacteroidetes	c:Bacteroidia	o:Bacteroidales	f:Bacteroidaceae	g:Bacteroides
ASV 350	d:Bacteria	p:Firmicutes	c:Bacilli	o:Bacillales	f:Planococcaceae	g:Lysinibacillus
ASV 351	d:Bacteria	p:Actinobacteria	c:Actinobacteria	o:Actinomycetales	f:Nocardioidaceae	g:Aeromicrobium
ASV 352	d:Bacteria	p:Actinobacteria	c:Actinobacteria	o:Actinomycetales	f:Nocardioidaceae	g:Nocardioides
ASV 353	d:Bacteria	p:Bacteroidetes	c:Bacteroidia	o:Bacteroidales	f:Porphyromonadaceae	g:Parabacteroides
ASV 354	d:Bacteria	p:Bacteroidetes	c:Bacteroidia	o:Bacteroidales	f:Rikenellaceae	g:Alistipes
ASV 355	d:Bacteria	p:Bacteroidetes	c:Bacteroidia	o:Bacteroidales	f:Rikenellaceae	g:Alistipes
ASV 356	d:Bacteria	p:Firmicutes	c:Clostridia	o:Clostridiales	f:Lachnospiraceae	f:Lachnospiraceae_spc
ASV 357	d:Bacteria	p:Proteobacteria	c:Gammaproteobacteria	o:Xanthomonadales	f:Xanthomonadaceae	g:Xanthomonas
ASV 358	d:Bacteria	p:Firmicutes	c:Clostridia	o:Clostridiales	f:Lachnospiraceae	f:Lachnospiraceae_spc
ASV 359	d:Bacteria	p:Bacteroidetes	c:Sphingobacteriia	o:Sphingobacteriales	f:Chitinophagaceae	g:Sediminibacterium
ASV 360	d:Bacteria	p:Firmicutes	p:Firmicutes_spc	p:Firmicutes_spc	p:Firmicutes_spc	p:Firmicutes_spc
ASV 361	d:Bacteria	p:Bacteroidetes	p:Bacteroidetes_spc	p:Bacteroidetes_spc	p:Bacteroidetes_spc	p:Bacteroidetes_spc
ASV 362	d:Bacteria	p:Firmicutes	c:Bacilli	o:Bacillales	f:Paenibacillaceae	g:Paenibacillus
ASV 363	d:Bacteria	p:Bacteroidetes	c:Sphingobacteriia	o:Sphingobacteriales	f:Chitinophagaceae	f:Chitinophagaceae_spc
ASV 364	d:Bacteria	p:Proteobacteria	c:Gammaproteobacteria	o:Xanthomonadales	f:Xanthomonadaceae	g:Pseudoxanthomonas
ASV 365	d:Bacteria	p:Proteobacteria	c:Alphaproteobacteria	o:Rhizobiales	f:Hyphomicrobiaceae	g:Hyphomicrobium
ASV 366	d:Bacteria	p:Bacteroidetes	c:Flavobacteriia	o:Flavobacteriales	f:Flavobacteriaceae	g:Flavobacterium
ASV 367	d:Bacteria	p:Actinobacteria	c:Actinobacteria	c:Actinobacteria_spc	c:Actinobacteria_spc	c:Actinobacteria_spc
ASV 368	d:Bacteria	p:Bacteroidetes	p:Bacteroidetes_spc	p:Bacteroidetes_spc	p:Bacteroidetes_spc	p:Bacteroidetes_spc
ASV 369	d:Bacteria	p:Actinobacteria	c:Actinobacteria	o:Actinomycetales	f:Brevibacteriaceae	g:Brevibacterium
ASV 370	d:Bacteria	p:Firmicutes	c:Clostridia	o:Clostridiales	f:Peptostreptococcaceae	g:Romboutsia
ASV 371	d:Bacteria	p:Actinobacteria	c:Actinobacteria	o:Actinomycetales	f:Nocardioidaceae	g:Nocardioides
ASV 372	d:Bacteria	p:Firmicutes	c:Clostridia	o:Clostridiales	f:Lachnospiraceae	f:Lachnospiraceae_spc
ASV 373	d:Bacteria	p:Spirochaetes	c:Spirochaetia	o:Spirochaetales	f:Brevinemataceae	g:Brevinema
ASV 374	d:Bacteria	p:Bacteroidetes	c:Bacteroidia	o:Bacteroidales	f:Bacteroidaceae	g:Bacteroides
ASV 375	d:Bacteria	p:Bacteroidetes	c:Bacteroidia	o:Bacteroidales	o:Bacteroidales_spc	o:Bacteroidales_spc
ASV 376	d:Bacteria	p:Bacteroidetes	c:Bacteroidia	o:Bacteroidales	f:Bacteroidaceae	g:Bacteroides
ASV 377	d:Bacteria	p:Proteobacteria	c:Gammaproteobacteria	o:Xanthomonadales	f:Sinobacteraceae	g:Povalibacter
ASV 378	d:Bacteria	p:Firmicutes	c:Bacilli	o:Bacillales	f:Planococcaceae	g:Lysinibacillus
ASV 379	d:Bacteria	p:Verrucomicrobia	c:Spartobacteria	c:Spartobacteria_spc	c:Spartobacteria_spc	g:Spartobacteria_genera_incertae_sedis
ASV 380	d:Bacteria	p:Proteobacteria	c:Alphaproteobacteria	o:Rhizobiales	f:Bradyrhizobiaceae	g:Bosea
ASV 381	d:Bacteria	p:Actinobacteria	p:Actinobacteria_spc	p:Actinobacteria_spc	p:Actinobacteria_spc	p:Actinobacteria_spc
ASV 382	d:Bacteria	p:Proteobacteria	c:Alphaproteobacteria	o:Rhizobiales	f:Bradyrhizobiaceae	g:Bradyrhizobium
ASV 383	d:Bacteria	p:Planctomycetes	c:Planctomycetia	o:Planctomycetales	f:Planctomycetaceae	f:Planctomycetaceae_spc
ASV 384	d:Bacteria	p:Firmicutes	c:Erysipelotrichia	o:Erysipelotrichales	f:Erysipelotrichaceae	f:Erysipelotrichaceae_spc
ASV 385	d:Bacteria	p:Actinobacteria	c:Actinobacteria	c:Actinobacteria_spc	c:Actinobacteria_spc	c:Actinobacteria_spc
ASV 386	d:Bacteria	p:Bacteroidetes	c:Bacteroidia	o:Bacteroidales	f:Rikenellaceae	g:Alistipes
ASV 387	d:Bacteria	p:Actinobacteria	c:Actinobacteria	o:Actinomycetales	f:Pseudonocardiaceae	g:Pseudonocardia
ASV 388	d:Bacteria	p:Verrucomicrobia	c:Spartobacteria	c:Spartobacteria_spc	c:Spartobacteria_spc	g:Spartobacteria_genera_incertae_sedis
ASV 389	d:Bacteria	p:Bacteroidetes	c:Bacteroidia	o:Bacteroidales	f:Porphyromonadaceae	g:Parabacteroides
ASV 390	d:Bacteria	p:Proteobacteria	c:Gammaproteobacteria	o:Pseudomonadales	f:Pseudomonadaceae	g:Pseudomonas
ASV 391	d:Bacteria	p:Bacteroidetes	c:Bacteroidia	o:Bacteroidales	f:Porphyromonadaceae	g:Odoribacter
ASV 392	d:Bacteria	p:Firmicutes	c:Clostridia	o:Clostridiales	f:Ruminococcaceae	f:Ruminococcaceae_spc
ASV 393	d:Bacteria	p:Bacteroidetes	p:Bacteroidetes_spc	p:Bacteroidetes_spc	p:Bacteroidetes_spc	p:Bacteroidetes_spc
ASV 394	d:Bacteria	p:Bacteroidetes	p:Bacteroidetes_spc	p:Bacteroidetes_spc	p:Bacteroidetes_spc	p:Bacteroidetes_spc
ASV 395	d:Bacteria	p:Bacteroidetes	c:Bacteroidia	o:Bacteroidales	f:Rikenellaceae	g:Alistipes
ASV 396	d:Bacteria	p:Firmicutes	c:Clostridia	o:Clostridiales	f:Ruminococcaceae	f:Ruminococcaceae_spc
ASV 397	d:Bacteria	p:Bacteroidetes	c:Bacteroidia	o:Bacteroidales	f:Bacteroidaceae	g:Bacteroides
ASV 398	d:Bacteria	p:Firmicutes	c:Clostridia	o:Clostridiales	o:Clostridiales_spc	o:Clostridiales_spc
ASV 399	d:Bacteria	p:Proteobacteria	c:Alphaproteobacteria	o:Rhizobiales	f:Methylobacteriaceae	g:Methylobacterium
ASV 400	d:Bacteria	p:Bacteroidetes	c:Bacteroidia	o:Bacteroidales	f:Bacteroidaceae	g:Bacteroides
ASV 401	d:Bacteria	p:Acidobacteria	c:Acidobacteria_Gp6	c:Acidobacteria_Gp6_spc	c:Acidobacteria_Gp6_spc	g:Gp6
ASV 402	d:Bacteria	p:Bacteroidetes	c:Bacteroidia	o:Bacteroidales	f:Bacteroidaceae	g:Bacteroides
ASV 403	d:Bacteria	p:Proteobacteria	c:Deltaproteobacteria	o:Myxococcales	f:Polyangiaceae	g:Chondromyces
ASV 404	d:Bacteria	p:Bacteroidetes	c:Bacteroidia	o:Bacteroidales	f:Bacteroidaceae	g:Bacteroides
ASV 405	d:Bacteria	p:Bacteroidetes	c:Bacteroidia	o:Bacteroidales	f:Bacteroidaceae	g:Bacteroides
ASV 406	d:Bacteria	p:Verrucomicrobia	c:Spartobacteria	c:Spartobacteria_spc	c:Spartobacteria_spc	g:Spartobacteria_genera_incertae_sedis
ASV 407	d:Bacteria	p:Proteobacteria	c:Alphaproteobacteria	o:Rhizobiales	f:Rhizobiaceae	g:Rhizobium
ASV 408	d:Bacteria	p:Bacteroidetes	p:Bacteroidetes_spc	p:Bacteroidetes_spc	p:Bacteroidetes_spc	p:Bacteroidetes_spc
ASV 409	d:Bacteria	p:Bacteroidetes	c:Bacteroidia	o:Bacteroidales	f:Bacteroidaceae	g:Bacteroides
ASV 410	d:Bacteria	p:Bacteroidetes	c:Bacteroidia	o:Bacteroidales	f:Rikenellaceae	g:Alistipes
ASV 411	d:Bacteria	p:Proteobacteria	c:Alphaproteobacteria	o:Sphingomonadales	f:Sphingomonadaceae	g:Sphingomonas
ASV 412	d:Bacteria	p:Proteobacteria	c:Alphaproteobacteria	o:Rhizobiales	o:Rhizobiales_spc	o:Rhizobiales_spc
ASV 413	d:Bacteria	p:Actinobacteria	c:Actinobacteria	o:Actinomycetales	f:Micrococcaceae	g:Micrococcus
ASV 414	d:Bacteria	p:Proteobacteria	c:Alphaproteobacteria	o:Sphingomonadales	f:Sphingomonadaceae	g:Novosphingobium
ASV 415	d:Bacteria	p:Bacteroidetes	c:Bacteroidia	o:Bacteroidales	f:Porphyromonadaceae	g:Odoribacter
ASV 416	d:Bacteria	p:Proteobacteria	c:Gammaproteobacteria	o:Pasteurellales	f:Pasteurellaceae	g:Haemophilus
ASV 417	d:Bacteria	p:Proteobacteria	c:Gammaproteobacteria	o:Xanthomonadales	f:Xanthomonadaceae	g:Rhodanobacter
ASV 418	d:Bacteria	p:Bacteroidetes	c:Bacteroidia	o:Bacteroidales	f:Porphyromonadaceae	g:Parabacteroides
ASV 419	d:Bacteria	p:Actinobacteria	c:Actinobacteria	c:Actinobacteria_spc	c:Actinobacteria_spc	c:Actinobacteria_spc
ASV 420	d:Bacteria	p:Actinobacteria	c:Actinobacteria	o:Actinomycetales	f:Mycobacteriaceae	g:Mycobacterium
ASV 421	d:Bacteria	p:Proteobacteria	c:Alphaproteobacteria	o:Rhizobiales	o:Rhizobiales_spc	o:Rhizobiales_spc
ASV 422	d:Bacteria	p:Firmicutes	c:Bacilli	o:Bacillales	f:Bacillaceae	g:Bacillus
ASV 423	d:Bacteria	p:Firmicutes	c:Clostridia	o:Clostridiales	f:Lachnospiraceae	f:Lachnospiraceae_spc
ASV 424	d:Bacteria	p:Firmicutes	c:Bacilli	o:Bacillales	f:Bacillaceae	g:Bacillus
ASV 425	d:Bacteria	p:Firmicutes	c:Clostridia	o:Clostridiales	f:Lachnospiraceae	f:Lachnospiraceae_spc
ASV 426	d:Bacteria	p:Firmicutes	c:Clostridia	o:Clostridiales	f:Ruminococcaceae	f:Ruminococcaceae_spc
ASV 427	d:Bacteria	p:Bacteroidetes	c:Bacteroidia	o:Bacteroidales	f:Porphyromonadaceae	g:Odoribacter
ASV 428	d:Bacteria	p:Firmicutes	c:Clostridia	o:Clostridiales	f:Peptostreptococcaceae	g:Clostridium_XI
ASV 429	d:Bacteria	p:Proteobacteria	c:Alphaproteobacteria	o:Sphingomonadales	f:Sphingomonadaceae	g:Sphingomonas
ASV 430	d:Bacteria	p:Proteobacteria	c:Alphaproteobacteria	o:Rhizobiales	o:Rhizobiales_spc	o:Rhizobiales_spc
ASV 431	d:Bacteria	p:Bacteroidetes	c:Bacteroidia	o:Bacteroidales	f:Rikenellaceae	g:Alistipes
ASV 432	d:Bacteria	p:Proteobacteria	c:Alphaproteobacteria	o:Rhodospirillales	f:Rhodospirillaceae	g:Azospirillum
ASV 433	d:Bacteria	p:Acidobacteria	c:Acidobacteria_Gp6	c:Acidobacteria_Gp6_spc	c:Acidobacteria_Gp6_spc	g:Gp6
ASV 434	d:Bacteria	p:Bacteroidetes	c:Bacteroidia	o:Bacteroidales	f:Rikenellaceae	g:Alistipes
ASV 435	d:Bacteria	p:Firmicutes	c:Clostridia	o:Clostridiales	o:Clostridiales_spc	o:Clostridiales_spc
ASV 436	d:Bacteria	p:Proteobacteria	c:Gammaproteobacteria	o:Pseudomonadales	f:Moraxellaceae	g:Acinetobacter
ASV 437	d:Bacteria	p:Firmicutes	c:Bacilli	o:Bacillales	f:Paenibacillaceae	g:Paenibacillus
ASV 438	d:Bacteria	p:Bacteroidetes	p:Bacteroidetes_spc	p:Bacteroidetes_spc	p:Bacteroidetes_spc	p:Bacteroidetes_spc
ASV 439	d:Bacteria	p:Proteobacteria	c:Gammaproteobacteria	c:Gammaproteobacteria_spc	c:Gammaproteobacteria_spc	c:Gammaproteobacteria_spc
ASV 440	d:Bacteria	p:Proteobacteria	c:Alphaproteobacteria	o:Rhodobacterales	f:Rhodobacteraceae	g:Paracoccus
ASV 441	d:Bacteria	p:Bacteroidetes	c:Bacteroidia	o:Bacteroidales	f:Bacteroidaceae	g:Bacteroides
ASV 442	d:Bacteria	p:Proteobacteria	c:Gammaproteobacteria	o:Xanthomonadales	f:Xanthomonadaceae	g:Pseudoxanthomonas
ASV 443	d:Bacteria	p:Proteobacteria	c:Alphaproteobacteria	o:Rhizobiales	f:Rhizobiaceae	g:Rhizobium
ASV 444	d:Bacteria	p:Bacteroidetes	c:Flavobacteriia	o:Flavobacteriales	f:Flavobacteriaceae	g:Flavobacterium
ASV 445	d:Bacteria	p:Proteobacteria	c:Betaproteobacteria	o:Neisseriales	f:Neisseriaceae	g:Neisseria
ASV 446	d:Bacteria	p:Firmicutes	c:Clostridia	o:Clostridiales	f:Heliobacteriaceae	g:Hydrogenispora
ASV 447	d:Bacteria	p:Firmicutes	c:Clostridia	o:Clostridiales	o:Clostridiales_spc	o:Clostridiales_spc
ASV 448	d:Bacteria	p:Firmicutes	c:Clostridia	o:Clostridiales	f:Lachnospiraceae	g:Clostridium_XlVa
ASV 449	d:Bacteria	p:Firmicutes	c:Bacilli	o:Bacillales	f:Planococcaceae	g:Solibacillus
ASV 450	d:Bacteria	p:Firmicutes	c:Erysipelotrichia	o:Erysipelotrichales	f:Erysipelotrichaceae	g:Clostridium_XVIII
ASV 451	d:Bacteria	p:Actinobacteria	c:Actinobacteria	o:Acidimicrobiales	f:Iamiaceae	g:Aquihabitans
ASV 452	d:Bacteria	p:Proteobacteria	c:Betaproteobacteria	o:Burkholderiales	f:Oxalobacteraceae	g:Noviherbaspirillum
ASV 453	d:Bacteria	p:Firmicutes	c:Clostridia	c:Clostridia_spc	c:Clostridia_spc	c:Clostridia_spc
ASV 454	d:Bacteria	p:Proteobacteria	c:Alphaproteobacteria	o:Sphingomonadales	f:Sphingomonadaceae	g:Sphingomonas
ASV 455	d:Bacteria	p:Firmicutes	c:Bacilli	o:Bacillales	f:Bacillaceae	g:Bacillus
ASV 456	d:Bacteria	p:Proteobacteria	c:Gammaproteobacteria	o:Pasteurellales	f:Pasteurellaceae	g:Aggregatibacter
ASV 457	d:Bacteria	p:Proteobacteria	c:Gammaproteobacteria	o:Xanthomonadales	f:Xanthomonadaceae	g:Pseudoxanthomonas
ASV 458	d:Bacteria	p:Firmicutes	c:Bacilli	o:Bacillales	f:Paenibacillaceae	g:Paenibacillus
ASV 459	d:Bacteria	p:Firmicutes	c:Bacilli	o:Bacillales	f:Paenibacillaceae	g:Brevibacillus
ASV 460	d:Bacteria	p:Actinobacteria	c:Actinobacteria	o:Solirubrobacterales	f:Solirubrobacteraceae	g:Solirubrobacter
ASV 461	d:Bacteria	p:Bacteroidetes	c:Bacteroidia	o:Bacteroidales	f:Rikenellaceae	g:Alistipes
ASV 462	d:Bacteria	p:Verrucomicrobia	c:Verrucomicrobiae	o:Verrucomicrobiales	f:Verrucomicrobiaceae	g:Akkermansia
ASV 463	d:Bacteria	p:Bacteroidetes	c:Bacteroidia	o:Bacteroidales	f:Bacteroidaceae	g:Bacteroides
ASV 464	d:Bacteria	p:Proteobacteria	c:Gammaproteobacteria	o:Enterobacteriales	f:Enterobacteriaceae	g:Providencia
ASV 465	d:Bacteria	p:Actinobacteria	c:Actinobacteria	o:Actinomycetales	f:Corynebacteriaceae	g:Corynebacterium
ASV 466	d:Bacteria	p:Proteobacteria	c:Alphaproteobacteria	o:Rhizobiales	o:Rhizobiales_spc	o:Rhizobiales_spc
ASV 467	d:Bacteria	p:Bacteroidetes	c:Bacteroidia	o:Bacteroidales	f:Rikenellaceae	g:Alistipes
ASV 468	d:Bacteria	p:Bacteroidetes	c:Bacteroidia	o:Bacteroidales	f:Rikenellaceae	g:Alistipes
ASV 469	d:Bacteria	p:Proteobacteria	c:Alphaproteobacteria	o:Rhizobiales	f:Rhizobiaceae	g:Rhizobium
ASV 470	d:Bacteria	p:Bacteroidetes	c:Bacteroidia	o:Bacteroidales	f:Porphyromonadaceae	g:Parabacteroides
ASV 471	d:Bacteria	p:Firmicutes	c:Clostridia	o:Clostridiales	f:Ruminococcaceae	f:Ruminococcaceae_spc
ASV 472	d:Bacteria	p:Bacteroidetes	c:Bacteroidia	o:Bacteroidales	f:Rikenellaceae	g:Alistipes
ASV 473	d:Bacteria	p:Bacteroidetes	c:Bacteroidia	o:Bacteroidales	f:Porphyromonadaceae	g:Odoribacter
ASV 474	d:Bacteria	p:Planctomycetes	c:Planctomycetia	o:Planctomycetales	f:Planctomycetaceae	f:Planctomycetaceae_spc
ASV 475	d:Bacteria	p:Proteobacteria	c:Gammaproteobacteria	o:Pseudomonadales	f:Pseudomonadaceae	g:Pseudomonas
ASV 476	d:Bacteria	p:Firmicutes	c:Clostridia	o:Clostridiales	o:Clostridiales_spc	o:Clostridiales_spc
ASV 477	d:Bacteria	p:Actinobacteria	c:Actinobacteria	o:Actinomycetales	f:Streptomycetaceae	g:Streptomyces
ASV 478	d:Bacteria	p:Firmicutes	c:Clostridia	o:Clostridiales	f:Lachnospiraceae	f:Lachnospiraceae_spc
ASV 479	d:Bacteria	p:Actinobacteria	c:Actinobacteria	o:Actinomycetales	f:Micrococcaceae	g:Arthrobacter
ASV 480	d:Bacteria	p:Proteobacteria	c:Alphaproteobacteria	o:Rhizobiales	f:Rhizobiaceae	g:Rhizobium
ASV 481	d:Bacteria	p:Bacteroidetes	c:Bacteroidia	o:Bacteroidales	f:Bacteroidaceae	g:Bacteroides
ASV 482	d:Bacteria	p:Firmicutes	c:Bacilli	o:Bacillales	f:Bacillaceae	g:Bacillus
ASV 483	d:Bacteria	p:Actinobacteria	c:Actinobacteria	o:Solirubrobacterales	o:Solirubrobacterales_spc	o:Solirubrobacterales_spc
ASV 484	d:Bacteria	p:Actinobacteria	c:Actinobacteria	o:Actinomycetales	f:Dermabacteraceae	g:Brachybacterium
ASV 485	d:Bacteria	p:Acidobacteria	c:Acidobacteria_Gp6	c:Acidobacteria_Gp6_spc	c:Acidobacteria_Gp6_spc	g:Gp6
ASV 486	d:Bacteria	p:Proteobacteria	c:Alphaproteobacteria	o:Sphingomonadales	f:Sphingomonadaceae	g:Sphingomonas
ASV 487	d:Bacteria	p:Firmicutes	c:Clostridia	o:Clostridiales	f:Lachnospiraceae	f:Lachnospiraceae_spc
ASV 488	d:Bacteria	p:Bacteroidetes	c:Sphingobacteriia	o:Sphingobacteriales	f:Chitinophagaceae	g:Chitinophaga
ASV 489	d:Bacteria	p:Firmicutes	c:Clostridia	o:Clostridiales	f:Clostridiaceae	g:Clostridium_sensu_stricto
ASV 490	d:Bacteria	p:Proteobacteria	c:Deltaproteobacteria	o:Desulfovibrionales	f:Desulfovibrionaceae	g:Desulfovibrio
ASV 491	d:Bacteria	p:Proteobacteria	c:Alphaproteobacteria	o:Sphingomonadales	f:Sphingomonadaceae	g:Sphingomonas
ASV 492	d:Bacteria	p:Actinobacteria	c:Actinobacteria	o:Actinomycetales	f:Mycobacteriaceae	g:Mycobacterium
ASV 493	d:Bacteria	p:Firmicutes	c:Bacilli	o:Bacillales	f:Bacillaceae	g:Bacillus
ASV 494	d:Bacteria	p:Proteobacteria	c:Gammaproteobacteria	o:Pseudomonadales	f:Moraxellaceae	g:Acinetobacter
ASV 495	d:Bacteria	p:Firmicutes	c:Clostridia	o:Clostridiales	o:Clostridiales_spc	o:Clostridiales_spc
ASV 496	d:Bacteria	p:Acidobacteria	c:Acidobacteria_Gp4	c:Acidobacteria_Gp4_spc	c:Acidobacteria_Gp4_spc	g:Gp4
ASV 497	d:Bacteria	p:Firmicutes	c:Clostridia	o:Clostridiales	f:Clostridiaceae	g:Clostridium_sensu_stricto
ASV 498	d:Bacteria	p:Acidobacteria	c:Acidobacteria_Gp4	c:Acidobacteria_Gp4_spc	c:Acidobacteria_Gp4_spc	c:Acidobacteria_Gp4_spc
ASV 499	d:Bacteria	p:Bacteroidetes	p:Bacteroidetes_spc	p:Bacteroidetes_spc	p:Bacteroidetes_spc	p:Bacteroidetes_spc
ASV 500	d:Bacteria	p:Bacteroidetes	c:Bacteroidia	o:Bacteroidales	f:Porphyromonadaceae	g:Parabacteroides
ASV 501	d:Bacteria	p:Firmicutes	c:Bacilli	o:Bacillales	f:Thermoactinomycetaceae	g:Thermoactinomyces
ASV 502	d:Bacteria	p:Bacteroidetes	c:Bacteroidia	o:Bacteroidales	f:Porphyromonadaceae	g:Odoribacter
ASV 503	d:Bacteria	p:Proteobacteria	c:Betaproteobacteria	o:Burkholderiales	f:Comamonadaceae	g:Schlegelella
ASV 504	d:Bacteria	p:Verrucomicrobia	c:Verrucomicrobiae	o:Verrucomicrobiales	f:Verrucomicrobiaceae	f:Verrucomicrobiaceae_spc
ASV 505	d:Bacteria	p:Verrucomicrobia	c:Spartobacteria	c:Spartobacteria_spc	c:Spartobacteria_spc	g:Spartobacteria_genera_incertae_sedis
ASV 506	d:Bacteria	p:Firmicutes	c:Bacilli	o:Bacillales	f:Bacillaceae	f:Bacillaceae_spc
ASV 507	d:Bacteria	p:Actinobacteria	c:Actinobacteria	o:Actinomycetales	o:Actinomycetales_spc	o:Actinomycetales_spc
ASV 508	d:Bacteria	p:Proteobacteria	c:Alphaproteobacteria	o:Caulobacterales	f:Caulobacteraceae	f:Caulobacteraceae_spc
ASV 509	d:Bacteria	p:Proteobacteria	c:Alphaproteobacteria	o:Rhizobiales	f:Bradyrhizobiaceae	g:Rhodoblastus
ASV 510	d:Bacteria	p:Firmicutes	c:Clostridia	o:Clostridiales	f:Lachnospiraceae	f:Lachnospiraceae_spc
ASV 511	d:Bacteria	p:Actinobacteria	c:Actinobacteria	o:Actinomycetales	f:Microbacteriaceae	g:Curtobacterium
ASV 512	d:Bacteria	p:Proteobacteria	c:Alphaproteobacteria	o:Caulobacterales	f:Caulobacteraceae	g:Caulobacter
ASV 513	d:Bacteria	p:Actinobacteria	c:Actinobacteria	o:Gaiellales	f:Gaiellaceae	g:Gaiella
ASV 514	d:Bacteria	p:Proteobacteria	c:Alphaproteobacteria	c:Alphaproteobacteria_spc	c:Alphaproteobacteria_spc	c:Alphaproteobacteria_spc
ASV 515	d:Bacteria	p:Bacteroidetes	p:Bacteroidetes_spc	p:Bacteroidetes_spc	p:Bacteroidetes_spc	p:Bacteroidetes_spc
ASV 516	d:Bacteria	p:Actinobacteria	c:Actinobacteria	c:Actinobacteria_spc	c:Actinobacteria_spc	c:Actinobacteria_spc
ASV 517	d:Bacteria	p:Proteobacteria	c:Alphaproteobacteria	o:Rhizobiales	f:Rhizobiaceae	g:Ensifer
ASV 518	d:Bacteria	p:Bacteroidetes	c:Flavobacteriia	o:Flavobacteriales	f:Flavobacteriaceae	g:Chryseobacterium
ASV 519	d:Bacteria	p:Bacteroidetes	c:Bacteroidia	o:Bacteroidales	f:Bacteroidaceae	g:Bacteroides
ASV 520	d:Bacteria	p:Firmicutes	c:Bacilli	o:Bacillales	f:Bacillaceae	g:Geobacillus
ASV 521	d:Bacteria	p:Firmicutes	c:Clostridia	o:Clostridiales	f:Lachnospiraceae	f:Lachnospiraceae_spc
ASV 522	d:Bacteria	p:Bacteroidetes	c:Bacteroidia	o:Bacteroidales	f:Rikenellaceae	g:Alistipes
ASV 523	d:Bacteria	p:Proteobacteria	c:Betaproteobacteria	o:Burkholderiales	f:Burkholderiaceae	g:Ralstonia
ASV 524	d:Bacteria	p:Firmicutes	c:Bacilli	o:Bacillales	o:Bacillales_spc	o:Bacillales_spc
ASV 525	d:Bacteria	p:Actinobacteria	c:Actinobacteria	o:Actinomycetales	f:Micrococcaceae	g:Arthrobacter
ASV 526	d:Bacteria	p:Proteobacteria	c:Alphaproteobacteria	o:Sphingomonadales	f:Sphingomonadaceae	g:Sphingomonas
ASV 527	d:Bacteria	p:Firmicutes	c:Clostridia	o:Clostridiales	f:Ruminococcaceae	f:Ruminococcaceae_spc
ASV 528	d:Bacteria	p:Bacteroidetes	c:Sphingobacteriia	o:Sphingobacteriales	f:Sphingobacteriaceae	g:Pedobacter
ASV 529	d:Bacteria	p:Firmicutes	c:Bacilli	o:Bacillales	o:Bacillales_spc	o:Bacillales_spc
ASV 530	d:Bacteria	p:Bacteroidetes	c:Bacteroidia	o:Bacteroidales	f:Porphyromonadaceae	g:Parabacteroides
ASV 531	d:Bacteria	p:Firmicutes	c:Clostridia	o:Clostridiales	f:Clostridiaceae	g:Clostridium_sensu_stricto
ASV 532	d:Bacteria	p:Proteobacteria	c:Alphaproteobacteria	c:Alphaproteobacteria_spc	c:Alphaproteobacteria_spc	c:Alphaproteobacteria_spc
ASV 533	d:Bacteria	p:Proteobacteria	c:Gammaproteobacteria	o:Enterobacteriales	f:Enterobacteriaceae	g:Providencia
ASV 534	d:Bacteria	p:Bacteroidetes	p:Bacteroidetes_spc	p:Bacteroidetes_spc	p:Bacteroidetes_spc	p:Bacteroidetes_spc
ASV 535	d:Bacteria	p:Bacteroidetes	p:Bacteroidetes_spc	p:Bacteroidetes_spc	p:Bacteroidetes_spc	p:Bacteroidetes_spc
ASV 536	d:Bacteria	p:Bacteroidetes	c:Bacteroidia	o:Bacteroidales	f:Bacteroidaceae	g:Bacteroides
ASV 537	d:Bacteria	p:Acidobacteria	c:Acidobacteria_Gp6	c:Acidobacteria_Gp6_spc	c:Acidobacteria_Gp6_spc	g:Gp6
ASV 538	d:Bacteria	p:Firmicutes	c:Negativicutes	o:Selenomonadales	f:Veillonellaceae	f:Veillonellaceae_spc
ASV 539	d:Bacteria	p:Bacteroidetes	p:Bacteroidetes_spc	p:Bacteroidetes_spc	p:Bacteroidetes_spc	p:Bacteroidetes_spc
ASV 540	d:Bacteria	p:Proteobacteria	c:Alphaproteobacteria	o:Sphingomonadales	f:Sphingomonadaceae	f:Sphingomonadaceae_spc
ASV 541	d:Bacteria	p:Bacteroidetes	c:Bacteroidia	o:Bacteroidales	f:Bacteroidaceae	g:Bacteroides
ASV 542	d:Bacteria	p:Elusimicrobia	c:Elusimicrobia	o:Elusimicrobiales	f:Elusimicrobiaceae	g:Elusimicrobium
ASV 543	d:Bacteria	p:Bacteroidetes	c:Bacteroidia	o:Bacteroidales	f:Porphyromonadaceae	g:Odoribacter
ASV 544	d:Bacteria	p:Proteobacteria	c:Alphaproteobacteria	o:Rhizobiales	o:Rhizobiales_spc	o:Rhizobiales_spc
ASV 545	d:Bacteria	p:Firmicutes	c:Bacilli	o:Lactobacillales	f:Streptococcaceae	g:Streptococcus
ASV 546	d:Bacteria	p:Proteobacteria	c:Alphaproteobacteria	o:Rhizobiales	f:Hyphomicrobiaceae	g:Rhodomicrobium
ASV 547	d:Bacteria	p:Proteobacteria	c:Alphaproteobacteria	o:Rhizobiales	f:Hyphomicrobiaceae	g:Hyphomicrobium
ASV 548	d:Bacteria	p:Proteobacteria	c:Alphaproteobacteria	o:Rhizobiales	f:Phyllobacteriaceae	g:Mesorhizobium
ASV 549	d:Bacteria	p:Bacteroidetes	c:Bacteroidia	o:Bacteroidales	f:Porphyromonadaceae	f:Porphyromonadaceae_spc
ASV 550	d:Bacteria	p:Bacteroidetes	c:Flavobacteriia	o:Flavobacteriales	f:Flavobacteriaceae	g:Flavobacterium
ASV 551	d:Bacteria	p:Actinobacteria	c:Actinobacteria	o:Actinomycetales	f:Pseudonocardiaceae	g:Pseudonocardia
ASV 552	d:Bacteria	p:Proteobacteria	c:Alphaproteobacteria	o:Sphingomonadales	f:Sphingomonadaceae	g:Sphingopyxis
ASV 553	d:Bacteria	p:Bacteroidetes	c:Flavobacteriia	o:Flavobacteriales	f:Flavobacteriaceae	g:Chryseobacterium
ASV 554	d:Bacteria	p:Firmicutes	c:Bacilli	o:Bacillales	f:Bacillaceae	g:Bacillus
ASV 555	d:Bacteria	p:Firmicutes	c:Bacilli	o:Bacillales	f:Paenibacillaceae	g:Brevibacillus
ASV 556	d:Bacteria	p:Proteobacteria	c:Gammaproteobacteria	o:Pseudomonadales	f:Pseudomonadaceae	g:Pseudomonas
ASV 557	d:Bacteria	p:Bacteroidetes	c:Bacteroidia	o:Bacteroidales	f:Bacteroidaceae	g:Bacteroides
ASV 558	d:Bacteria	p:Acidobacteria	c:Acidobacteria_Gp6	c:Acidobacteria_Gp6_spc	c:Acidobacteria_Gp6_spc	g:Gp6
ASV 559	d:Bacteria	p:Proteobacteria	c:Gammaproteobacteria	o:Pseudomonadales	f:Moraxellaceae	g:Alkanindiges
ASV 560	d:Bacteria	p:Proteobacteria	c:Alphaproteobacteria	c:Alphaproteobacteria_spc	c:Alphaproteobacteria_spc	c:Alphaproteobacteria_spc
ASV 561	d:Bacteria	p:Firmicutes	c:Clostridia	o:Clostridiales	o:Clostridiales_spc	o:Clostridiales_spc
ASV 562	d:Bacteria	p:Proteobacteria	c:Deltaproteobacteria	c:Deltaproteobacteria_spc	c:Deltaproteobacteria_spc	c:Deltaproteobacteria_spc
ASV 563	d:Bacteria	p:Firmicutes	c:Clostridia	o:Clostridiales	f:Lachnospiraceae	g:Clostridium_XlVa
ASV 564	d:Bacteria	p:Proteobacteria	c:Gammaproteobacteria	o:Pseudomonadales	f:Pseudomonadaceae	g:Pseudomonas
ASV 565	d:Bacteria	p:Proteobacteria	c:Alphaproteobacteria	c:Alphaproteobacteria_spc	c:Alphaproteobacteria_spc	c:Alphaproteobacteria_spc
ASV 566	d:Bacteria	p:Firmicutes	c:Clostridia	o:Clostridiales	f:Lachnospiraceae	f:Lachnospiraceae_spc
ASV 567	d:Bacteria	p:Bacteroidetes	c:Bacteroidia	o:Bacteroidales	f:Bacteroidaceae	g:Bacteroides
ASV 568	d:Archaea	p:Thaumarchaeota	p:Thaumarchaeota_spc	o:Nitrososphaerales	f:Nitrososphaeraceae	g:Nitrososphaera
ASV 569	d:Bacteria	p:Bacteroidetes	c:Bacteroidia	o:Bacteroidales	f:Bacteroidaceae	g:Bacteroides
ASV 570	d:Bacteria	p:Proteobacteria	c:Alphaproteobacteria	o:Sphingomonadales	f:Sphingomonadaceae	f:Sphingomonadaceae_spc
ASV 571	d:Bacteria	p:Bacteroidetes	p:Bacteroidetes_spc	p:Bacteroidetes_spc	p:Bacteroidetes_spc	p:Bacteroidetes_spc
ASV 572	d:Bacteria	p:Bacteroidetes	c:Bacteroidia	o:Bacteroidales	f:Rikenellaceae	g:Alistipes
ASV 573	d:Bacteria	p:Firmicutes	c:Bacilli	o:Bacillales	f:Thermoactinomycetaceae	g:Planifilum
ASV 574	d:Bacteria	p:Firmicutes	c:Clostridia	o:Clostridiales	f:Ruminococcaceae	f:Ruminococcaceae_spc
ASV 575	d:Bacteria	p:Proteobacteria	c:Alphaproteobacteria	o:Rhizobiales	f:Methylobacteriaceae	g:Methylobacterium
ASV 576	d:Bacteria	p:Firmicutes	c:Bacilli	o:Bacillales	f:Bacillales_Incertae_Sedis_XII	g:Exiguobacterium
ASV 577	d:Bacteria	p:Bacteroidetes	c:Bacteroidia	o:Bacteroidales	f:Rikenellaceae	g:Alistipes
ASV 578	d:Bacteria	p:Proteobacteria	c:Alphaproteobacteria	o:Rhodobacterales	f:Rhodobacteraceae	g:Paracoccus
ASV 579	d:Bacteria	p:Verrucomicrobia	p:Verrucomicrobia_spc	p:Verrucomicrobia_spc	p:Verrucomicrobia_spc	p:Verrucomicrobia_spc
ASV 580	d:Bacteria	p:Proteobacteria	c:Alphaproteobacteria	o:Sphingomonadales	f:Erythrobacteraceae	g:Altererythrobacter
ASV 581	d:Bacteria	p:Firmicutes	c:Clostridia	o:Clostridiales	f:Ruminococcaceae	f:Ruminococcaceae_spc
ASV 582	d:Bacteria	p:Proteobacteria	c:Gammaproteobacteria	o:Legionellales	f:Coxiellaceae	g:Diplorickettsia
ASV 583	d:Bacteria	p:Actinobacteria	c:Actinobacteria	o:Actinomycetales	f:Pseudonocardiaceae	g:Pseudonocardia
ASV 584	d:Bacteria	p:Firmicutes	c:Clostridia	o:Clostridiales	o:Clostridiales_spc	o:Clostridiales_spc
ASV 585	d:Bacteria	p:Bacteroidetes	c:Bacteroidia	o:Bacteroidales	f:Porphyromonadaceae	g:Parabacteroides
ASV 586	d:Bacteria	p:Nitrospirae	c:Nitrospira	o:Nitrospirales	f:Nitrospiraceae	g:Nitrospira
ASV 587	d:Bacteria	p:Firmicutes	c:Clostridia	o:Clostridiales	f:Peptostreptococcaceae	g:Romboutsia
ASV 588	d:Bacteria	p:Proteobacteria	c:Betaproteobacteria	o:Neisseriales	f:Neisseriaceae	g:Morococcus
ASV 589	d:Bacteria	p:Armatimonadetes	p:Armatimonadetes_spc	p:Armatimonadetes_spc	p:Armatimonadetes_spc	g:Armatimonadetes_gp5
ASV 590	d:Bacteria	p:Proteobacteria	c:Gammaproteobacteria	o:Enterobacteriales	f:Enterobacteriaceae	g:Salmonella
ASV 591	d:Bacteria	p:Verrucomicrobia	c:Verrucomicrobiae	o:Verrucomicrobiales	f:Verrucomicrobiaceae	f:Verrucomicrobiaceae_spc
ASV 592	d:Bacteria	p:Proteobacteria	c:Alphaproteobacteria	o:Rhizobiales	f:Hyphomicrobiaceae	g:Hyphomicrobium
ASV 593	d:Bacteria	p:Firmicutes	c:Clostridia	o:Clostridiales	o:Clostridiales_spc	o:Clostridiales_spc
ASV 594	d:Bacteria	p:Acidobacteria	c:Acidobacteria_Gp6	c:Acidobacteria_Gp6_spc	c:Acidobacteria_Gp6_spc	g:Gp6
ASV 595	d:Bacteria	p:Firmicutes	c:Negativicutes	o:Selenomonadales	f:Veillonellaceae	f:Veillonellaceae_spc
ASV 596	d:Bacteria	p:Acidobacteria	c:Acidobacteria_Gp4	c:Acidobacteria_Gp4_spc	c:Acidobacteria_Gp4_spc	c:Acidobacteria_Gp4_spc
ASV 597	d:Bacteria	p:Firmicutes	c:Bacilli	o:Bacillales	f:Bacillaceae	g:Fictibacillus
ASV 598	d:Bacteria	p:Firmicutes	c:Bacilli	o:Bacillales	f:Bacillaceae	g:Bacillus
ASV 599	d:Bacteria	p:Proteobacteria	c:Gammaproteobacteria	o:Xanthomonadales	f:Xanthomonadaceae	g:Stenotrophomonas
ASV 600	d:Bacteria	p:Acidobacteria	c:Acidobacteria_Gp25	c:Acidobacteria_Gp25_spc	c:Acidobacteria_Gp25_spc	g:Gp25
ASV 601	d:Bacteria	p:Firmicutes	c:Clostridia	o:Clostridiales	o:Clostridiales_spc	o:Clostridiales_spc
ASV 602	d:Bacteria	p:Bacteroidetes	c:Bacteroidia	o:Bacteroidales	f:Bacteroidaceae	g:Bacteroides
ASV 603	d:Bacteria	p:Firmicutes	c:Bacilli	o:Bacillales	f:Paenibacillaceae	g:Paenibacillus
ASV 604	d:Bacteria	p:Bacteroidetes	c:Bacteroidia	o:Bacteroidales	f:Rikenellaceae	g:Alistipes
ASV 605	d:Bacteria	p:Firmicutes	c:Bacilli	o:Bacillales	f:Paenibacillaceae	g:Paenibacillus
ASV 606	d:Bacteria	p:Bacteroidetes	p:Bacteroidetes_spc	p:Bacteroidetes_spc	p:Bacteroidetes_spc	p:Bacteroidetes_spc
ASV 607	d:Bacteria	p:Bacteroidetes	c:Bacteroidia	o:Bacteroidales	f:Bacteroidaceae	g:Bacteroides
ASV 608	d:Bacteria	p:Bacteroidetes	p:Bacteroidetes_spc	p:Bacteroidetes_spc	p:Bacteroidetes_spc	p:Bacteroidetes_spc
ASV 609	d:Bacteria	p:Actinobacteria	c:Actinobacteria	o:Actinomycetales	f:Mycobacteriaceae	g:Mycobacterium
ASV 610	d:Bacteria	p:Firmicutes	c:Bacilli	o:Bacillales	f:Paenibacillaceae	g:Paenibacillus
ASV 611	d:Bacteria	p:Bacteroidetes	c:Bacteroidia	o:Bacteroidales	f:Bacteroidaceae	g:Bacteroides
ASV 612	d:Bacteria	p:Actinobacteria	c:Actinobacteria	o:Actinomycetales	f:Dermacoccaceae	g:Rudaeicoccus
ASV 613	d:Bacteria	p:Proteobacteria	c:Alphaproteobacteria	o:Rhizobiales	f:Bradyrhizobiaceae	g:Afipia
ASV 614	d:Bacteria	p:Verrucomicrobia	p:Verrucomicrobia_spc	p:Verrucomicrobia_spc	p:Verrucomicrobia_spc	p:Verrucomicrobia_spc
ASV 615	d:Bacteria	p:Actinobacteria	c:Actinobacteria	o:Actinomycetales	o:Actinomycetales_spc	o:Actinomycetales_spc
ASV 616	d:Archaea	p:Thaumarchaeota	p:Thaumarchaeota_spc	o:Nitrosopumilales	f:Nitrosopumilaceae	g:Nitrosopumilus
ASV 617	d:Bacteria	p:Firmicutes	c:Clostridia	o:Clostridiales	f:Ruminococcaceae	f:Ruminococcaceae_spc
ASV 618	d:Bacteria	p:Acidobacteria	c:Acidobacteria_Gp4	c:Acidobacteria_Gp4_spc	c:Acidobacteria_Gp4_spc	g:Blastocatella
ASV 619	d:Bacteria	p:Firmicutes	c:Bacilli	o:Bacillales	f:Sporolactobacillaceae	g:Sporolactobacillaceae_incertae_sedis
ASV 620	d:Bacteria	p:Proteobacteria	c:Alphaproteobacteria	o:Rhodobacterales	f:Rhodobacteraceae	g:Paracoccus
ASV 621	d:Bacteria	p:Proteobacteria	c:Betaproteobacteria	o:Burkholderiales	f:Comamonadaceae	g:Comamonas
ASV 622	d:Bacteria	p:Bacteroidetes	c:Bacteroidia	o:Bacteroidales	o:Bacteroidales_spc	o:Bacteroidales_spc
ASV 623	d:Bacteria	p:Firmicutes	p:Firmicutes_spc	p:Firmicutes_spc	p:Firmicutes_spc	p:Firmicutes_spc
ASV 624	d:Bacteria	p:Actinobacteria	c:Actinobacteria	o:Gaiellales	f:Gaiellaceae	g:Gaiella
ASV 625	d:Bacteria	p:Proteobacteria	c:Betaproteobacteria	o:Burkholderiales	f:Oxalobacteraceae	g:Massilia
ASV 626	d:Bacteria	p:Acidobacteria	c:Acidobacteria_Gp16	c:Acidobacteria_Gp16_spc	c:Acidobacteria_Gp16_spc	g:Gp16
ASV 627	d:Bacteria	p:Firmicutes	c:Bacilli	o:Bacillales	f:Bacillaceae	g:Bacillus
ASV 628	d:Bacteria	p:Firmicutes	c:Clostridia	o:Clostridiales	f:Lachnospiraceae	f:Lachnospiraceae_spc
ASV 629	d:Bacteria	p:Firmicutes	c:Bacilli	o:Bacillales	f:Thermoactinomycetaceae	g:Laceyella
ASV 630	d:Bacteria	p:Actinobacteria	c:Actinobacteria	o:Actinomycetales	f:Microbacteriaceae	g:Agromyces
ASV 631	d:Bacteria	p:Firmicutes	c:Bacilli	o:Bacillales	f:Thermoactinomycetaceae	g:Planifilum
ASV 632	d:Bacteria	p:Proteobacteria	c:Alphaproteobacteria	o:Rhizobiales	f:Brucellaceae	g:Ochrobactrum
ASV 633	d:Bacteria	p:Acidobacteria	c:Acidobacteria_Gp16	c:Acidobacteria_Gp16_spc	c:Acidobacteria_Gp16_spc	g:Gp16
ASV 634	d:Bacteria	p:Bacteroidetes	c:Cytophagia	o:Cytophagales	o:Cytophagales_spc	g:Chryseolinea
ASV 635	d:Bacteria	p:Bacteroidetes	c:Bacteroidia	o:Bacteroidales	f:Bacteroidaceae	g:Bacteroides
ASV 636	d:Bacteria	p:Planctomycetes	c:Planctomycetia	o:Planctomycetales	f:Planctomycetaceae	f:Planctomycetaceae_spc
ASV 637	d:Bacteria	p:Bacteroidetes	c:Bacteroidia	o:Bacteroidales	f:Porphyromonadaceae	g:Odoribacter
ASV 638	d:Bacteria	p:Verrucomicrobia	c:Verrucomicrobiae	o:Verrucomicrobiales	f:Verrucomicrobiaceae	g:Akkermansia
ASV 639	d:Bacteria	p:Proteobacteria	c:Alphaproteobacteria	o:Sphingomonadales	f:Sphingomonadaceae	g:Sphingomonas
ASV 640	d:Bacteria	p:Proteobacteria	c:Alphaproteobacteria	o:Caulobacterales	f:Caulobacteraceae	f:Caulobacteraceae_spc
ASV 641	d:Bacteria	p:Proteobacteria	c:Alphaproteobacteria	o:Sphingomonadales	f:Sphingomonadaceae	g:Sphingomonas
ASV 642	d:Bacteria	p:Acidobacteria	c:Acidobacteria_Gp6	c:Acidobacteria_Gp6_spc	c:Acidobacteria_Gp6_spc	g:Gp6
ASV 643	d:Bacteria	p:Bacteroidetes	c:Bacteroidia	o:Bacteroidales	f:Bacteroidaceae	g:Bacteroides
ASV 644	d:Bacteria	p:Actinobacteria	p:Actinobacteria_spc	p:Actinobacteria_spc	p:Actinobacteria_spc	p:Actinobacteria_spc
ASV 645	d:Bacteria	p:Firmicutes	c:Clostridia	o:Clostridiales	o:Clostridiales_spc	o:Clostridiales_spc
ASV 646	d:Bacteria	p:Planctomycetes	c:Planctomycetia	o:Planctomycetales	f:Planctomycetaceae	f:Planctomycetaceae_spc
ASV 647	d:Bacteria	p:Firmicutes	c:Bacilli	o:Bacillales	f:Bacillaceae	g:Bacillus
ASV 648	d:Bacteria	p:Bacteroidetes	c:Bacteroidia	o:Bacteroidales	f:Porphyromonadaceae	g:Odoribacter
ASV 649	d:Bacteria	p:Bacteroidetes	c:Bacteroidia	o:Bacteroidales	f:Bacteroidaceae	g:Bacteroides
ASV 650	d:Bacteria	p:Proteobacteria	c:Gammaproteobacteria	o:Legionellales	f:Coxiellaceae	g:Diplorickettsia
ASV 651	d:Bacteria	p:Proteobacteria	c:Alphaproteobacteria	o:Rhizobiales	f:Hyphomicrobiaceae	g:Hyphomicrobium
ASV 652	d:Bacteria	p:Proteobacteria	c:Gammaproteobacteria	o:Enterobacteriales	f:Enterobacteriaceae	g:Pantoea
ASV 653	d:Bacteria	p:Proteobacteria	c:Betaproteobacteria	o:Burkholderiales	f:Comamonadaceae	g:Comamonas
ASV 654	d:Bacteria	p:Bacteroidetes	c:Bacteroidia	o:Bacteroidales	f:Porphyromonadaceae	g:Odoribacter
ASV 655	d:Bacteria	p:Firmicutes	c:Clostridia	o:Clostridiales	f:Lachnospiraceae	f:Lachnospiraceae_spc
ASV 656	d:Bacteria	p:Firmicutes	c:Bacilli	o:Lactobacillales	f:Aerococcaceae	g:Aerococcus
ASV 657	d:Bacteria	p:Firmicutes	c:Clostridia	o:Clostridiales	f:Peptostreptococcaceae	g:Clostridium_XI
ASV 658	d:Bacteria	p:Nitrospirae	c:Nitrospira	o:Nitrospirales	f:Nitrospiraceae	g:Nitrospira
ASV 659	d:Bacteria	p:Firmicutes	c:Negativicutes	o:Selenomonadales	f:Veillonellaceae	f:Veillonellaceae_spc
ASV 660	d:Bacteria	p:Firmicutes	c:Clostridia	o:Clostridiales	f:Ruminococcaceae	g:Oscillibacter
ASV 661	d:Bacteria	p:Fusobacteria	c:Fusobacteriia	o:Fusobacteriales	f:Fusobacteriaceae	g:Fusobacterium
ASV 662	d:Bacteria	p:Bacteroidetes	c:Bacteroidia	o:Bacteroidales	o:Bacteroidales_spc	o:Bacteroidales_spc
ASV 663	d:Bacteria	p:Bacteroidetes	c:Bacteroidia	o:Bacteroidales	f:Porphyromonadaceae	g:Odoribacter
ASV 664	d:Bacteria	p:Acidobacteria	c:Acidobacteria_Gp6	c:Acidobacteria_Gp6_spc	c:Acidobacteria_Gp6_spc	g:Gp6
ASV 665	d:Bacteria	p:Tenericutes	c:Mollicutes	c:Mollicutes_spc	c:Mollicutes_spc	c:Mollicutes_spc
ASV 666	d:Bacteria	p:Proteobacteria	c:Alphaproteobacteria	o:Caulobacterales	f:Caulobacteraceae	g:Caulobacter
ASV 667	d:Bacteria	p:Firmicutes	c:Bacilli	o:Bacillales	f:Planococcaceae	g:Lysinibacillus
ASV 668	d:Bacteria	p:Acidobacteria	c:Acidobacteria_Gp16	c:Acidobacteria_Gp16_spc	c:Acidobacteria_Gp16_spc	g:Gp16
ASV 669	d:Bacteria	p:Firmicutes	c:Clostridia	o:Clostridiales	f:Ruminococcaceae	f:Ruminococcaceae_spc
ASV 670	d:Bacteria	p:Firmicutes	c:Bacilli	o:Bacillales	f:Bacillaceae	g:Bacillus
ASV 671	d:Bacteria	p:Acidobacteria	c:Acidobacteria_Gp6	c:Acidobacteria_Gp6_spc	c:Acidobacteria_Gp6_spc	g:Gp6
ASV 672	d:Bacteria	p:Proteobacteria	c:Alphaproteobacteria	o:Sphingomonadales	f:Sphingomonadaceae	g:Sphingomonas
ASV 673	d:Bacteria	p:Firmicutes	c:Clostridia	o:Clostridiales	f:Lachnospiraceae	g:Roseburia
ASV 674	d:Bacteria	p:Proteobacteria	c:Gammaproteobacteria	o:Alteromonadales	f:Alteromonadaceae	g:Alishewanella
ASV 675	d:Bacteria	p:Proteobacteria	c:Alphaproteobacteria	c:Alphaproteobacteria_spc	c:Alphaproteobacteria_spc	c:Alphaproteobacteria_spc
ASV 676	d:Bacteria	p:Firmicutes	c:Clostridia	o:Clostridiales	f:Ruminococcaceae	g:Clostridium_IV
ASV 677	d:Bacteria	p:Bacteroidetes	c:Bacteroidia	o:Bacteroidales	f:Porphyromonadaceae	g:Butyricimonas
ASV 678	d:Bacteria	p:Proteobacteria	c:Gammaproteobacteria	c:Gammaproteobacteria_spc	c:Gammaproteobacteria_spc	c:Gammaproteobacteria_spc
ASV 679	d:Bacteria	p:Proteobacteria	c:Betaproteobacteria	o:Neisseriales	f:Neisseriaceae	g:Snodgrassella
ASV 680	d:Bacteria	p:Acidobacteria	c:Acidobacteria_Gp6	c:Acidobacteria_Gp6_spc	c:Acidobacteria_Gp6_spc	g:Gp6
ASV 681	d:Bacteria	p:Proteobacteria	c:Gammaproteobacteria	o:Xanthomonadales	f:Xanthomonadaceae	g:Rhodanobacter
ASV 682	d:Bacteria	p:Proteobacteria	c:Alphaproteobacteria	o:Rhizobiales	f:Methylobacteriaceae	g:Methylobacterium
ASV 683	d:Bacteria	p:Proteobacteria	c:Alphaproteobacteria	o:Rhizobiales	f:Rhizobiaceae	g:Rhizobium
ASV 684	d:Bacteria	p:Firmicutes	c:Clostridia	o:Clostridiales	f:Ruminococcaceae	g:Intestinimonas
ASV 685	d:Bacteria	p:Actinobacteria	c:Actinobacteria	o:Actinomycetales	f:Microbacteriaceae	g:Microbacterium
ASV 686	d:Bacteria	p:Acidobacteria	c:Acidobacteria_Gp6	c:Acidobacteria_Gp6_spc	c:Acidobacteria_Gp6_spc	g:Gp6
ASV 687	d:Bacteria	p:Firmicutes	c:Clostridia	o:Clostridiales	f:Lachnospiraceae	g:Clostridium_XlVa
ASV 688	d:Bacteria	p:Bacteroidetes	c:Bacteroidia	o:Bacteroidales	f:Porphyromonadaceae	g:Butyricimonas
ASV 689	d:Bacteria	p:Firmicutes	c:Clostridia	o:Clostridiales	f:Clostridiaceae	g:Clostridium_sensu_stricto
ASV 690	d:Bacteria	p:Bacteroidetes	c:Bacteroidia	o:Bacteroidales	f:Porphyromonadaceae	g:Coprobacter
ASV 691	d:Bacteria	p:Firmicutes	c:Bacilli	o:Bacillales	f:Bacillaceae	g:Bacillus
ASV 692	d:Bacteria	p:Firmicutes	c:Clostridia	o:Clostridiales	f:Ruminococcaceae	f:Ruminococcaceae_spc
ASV 693	d:Bacteria	p:Bacteroidetes	c:Bacteroidia	o:Bacteroidales	f:Porphyromonadaceae	g:Parabacteroides
ASV 694	d:Bacteria	p:Proteobacteria	c:Gammaproteobacteria	o:Xanthomonadales	f:Xanthomonadaceae	g:Pseudoxanthomonas
ASV 695	d:Bacteria	p:Acidobacteria	c:Acidobacteria_Gp16	c:Acidobacteria_Gp16_spc	c:Acidobacteria_Gp16_spc	g:Gp16
ASV 696	d:Bacteria	p:Firmicutes	c:Clostridia	o:Clostridiales	f:Lachnospiraceae	g:Roseburia
ASV 697	d:Bacteria	p:Planctomycetes	c:Planctomycetia	o:Planctomycetales	f:Planctomycetaceae	f:Planctomycetaceae_spc
ASV 698	d:Bacteria	p:Bacteroidetes	p:Bacteroidetes_spc	p:Bacteroidetes_spc	p:Bacteroidetes_spc	p:Bacteroidetes_spc
ASV 699	d:Bacteria	p:Bacteroidetes	c:Bacteroidia	o:Bacteroidales	f:Porphyromonadaceae	g:Odoribacter
ASV 700	d:Bacteria	p:Bacteroidetes	p:Bacteroidetes_spc	p:Bacteroidetes_spc	p:Bacteroidetes_spc	p:Bacteroidetes_spc
ASV 701	d:Bacteria	p:Proteobacteria	c:Gammaproteobacteria	o:Xanthomonadales	f:Xanthomonadaceae	g:Lysobacter
ASV 702	d:Bacteria	p:Firmicutes	c:Clostridia	o:Clostridiales	o:Clostridiales_spc	o:Clostridiales_spc
ASV 703	d:Bacteria	p:Firmicutes	c:Bacilli	o:Bacillales	f:Bacillaceae	g:Bacillus
ASV 704	d:Bacteria	p:Firmicutes	c:Bacilli	o:Bacillales	f:Bacillaceae	g:Bacillus
ASV 705	d:Bacteria	p:Proteobacteria	c:Alphaproteobacteria	o:Caulobacterales	f:Caulobacteraceae	g:Caulobacter
ASV 706	d:Bacteria	p:Verrucomicrobia	c:Verrucomicrobiae	o:Verrucomicrobiales	f:Verrucomicrobiaceae	g:Akkermansia
ASV 707	d:Bacteria	p:Actinobacteria	c:Actinobacteria	o:Actinomycetales	f:Nakamurellaceae	g:Nakamurella
ASV 708	d:Bacteria	p:Bacteroidetes	c:Sphingobacteriia	o:Sphingobacteriales	f:Chitinophagaceae	f:Chitinophagaceae_spc
ASV 709	d:Bacteria	p:Proteobacteria	c:Alphaproteobacteria	o:Rhizobiales	f:Methylobacteriaceae	g:Methylobacterium
ASV 710	d:Bacteria	p:Firmicutes	c:Clostridia	o:Clostridiales	f:Lachnospiraceae	g:Clostridium_XlVa
ASV 711	d:Bacteria	p:Firmicutes	c:Erysipelotrichia	o:Erysipelotrichales	f:Erysipelotrichaceae	f:Erysipelotrichaceae_spc
ASV 712	d:Bacteria	p:Firmicutes	c:Clostridia	o:Clostridiales	f:Lachnospiraceae	g:Robinsoniella
ASV 713	d:Bacteria	p:Firmicutes	c:Clostridia	o:Clostridiales	f:Ruminococcaceae	f:Ruminococcaceae_spc
ASV 714	d:Bacteria	p:Firmicutes	c:Clostridia	o:Clostridiales	f:Lachnospiraceae	f:Lachnospiraceae_spc
ASV 715	d:Bacteria	p:Acidobacteria	c:Acidobacteria_Gp6	c:Acidobacteria_Gp6_spc	c:Acidobacteria_Gp6_spc	g:Gp6
ASV 716	d:Bacteria	p:Proteobacteria	c:Alphaproteobacteria	o:Rhizobiales	f:Rhizobiaceae	g:Kaistia
ASV 717	d:Bacteria	p:Spirochaetes	c:Spirochaetia	o:Spirochaetales	f:Brachyspiraceae	g:Brachyspira
ASV 718	d:Bacteria	p:Proteobacteria	c:Deltaproteobacteria	o:Bdellovibrionales	f:Bacteriovoracaceae	g:Peredibacter
ASV 719	d:Bacteria	p:Proteobacteria	c:Alphaproteobacteria	o:Rhizobiales	o:Rhizobiales_spc	o:Rhizobiales_spc
ASV 720	d:Bacteria	p:Proteobacteria	c:Alphaproteobacteria	o:Rhizobiales	f:Bradyrhizobiaceae	g:Bosea
ASV 721	d:Bacteria	p:Proteobacteria	c:Alphaproteobacteria	o:Rhizobiales	o:Rhizobiales_spc	o:Rhizobiales_spc
ASV 722	d:Bacteria	p:Actinobacteria	c:Actinobacteria	o:Actinomycetales	f:Cellulomonadaceae	g:Cellulomonas
ASV 723	d:Bacteria	p:Firmicutes	c:Clostridia	o:Clostridiales	o:Clostridiales_spc	o:Clostridiales_spc
ASV 724	d:Bacteria	p:Verrucomicrobia	c:Spartobacteria	c:Spartobacteria_spc	c:Spartobacteria_spc	g:Spartobacteria_genera_incertae_sedis
ASV 725	d:Bacteria	p:Firmicutes	c:Bacilli	o:Bacillales	f:Paenibacillaceae	g:Paenibacillus
ASV 726	d:Bacteria	p:Actinobacteria	c:Actinobacteria	o:Solirubrobacterales	o:Solirubrobacterales_spc	o:Solirubrobacterales_spc
ASV 727	d:Bacteria	p:Bacteroidetes	c:Bacteroidia	o:Bacteroidales	f:Rikenellaceae	g:Alistipes
ASV 728	d:Bacteria	p:Firmicutes	c:Clostridia	o:Clostridiales	o:Clostridiales_spc	o:Clostridiales_spc
ASV 729	d:Bacteria	p:Acidobacteria	c:Acidobacteria_Gp16	c:Acidobacteria_Gp16_spc	c:Acidobacteria_Gp16_spc	g:Gp16
ASV 730	d:Bacteria	p:Bacteroidetes	c:Bacteroidia	o:Bacteroidales	f:Porphyromonadaceae	g:Odoribacter
ASV 731	d:Bacteria	p:Acidobacteria	c:Acidobacteria_Gp4	c:Acidobacteria_Gp4_spc	c:Acidobacteria_Gp4_spc	c:Acidobacteria_Gp4_spc
ASV 732	d:Bacteria	p:Bacteroidetes	c:Bacteroidia	o:Bacteroidales	f:Rikenellaceae	g:Alistipes
ASV 733	d:Bacteria	p:Firmicutes	c:Clostridia	o:Clostridiales	f:Lachnospiraceae	f:Lachnospiraceae_spc
ASV 734	d:Bacteria	p:Actinobacteria	c:Actinobacteria	o:Actinomycetales	o:Actinomycetales_spc	o:Actinomycetales_spc
ASV 735	d:Bacteria	p:Acidobacteria	c:Acidobacteria_Gp4	c:Acidobacteria_Gp4_spc	c:Acidobacteria_Gp4_spc	g:Blastocatella
ASV 736	d:Bacteria	p:Actinobacteria	c:Actinobacteria	o:Actinomycetales	f:Nocardioidaceae	g:Nocardioides
ASV 737	d:Bacteria	p:Acidobacteria	c:Acidobacteria_Gp6	c:Acidobacteria_Gp6_spc	c:Acidobacteria_Gp6_spc	g:Gp6
ASV 738	d:Bacteria	p:Proteobacteria	c:Deltaproteobacteria	o:Desulfovibrionales	f:Desulfovibrionaceae	f:Desulfovibrionaceae_spc
ASV 739	d:Bacteria	p:Proteobacteria	c:Alphaproteobacteria	o:Caulobacterales	f:Caulobacteraceae	g:Phenylobacterium
ASV 740	d:Bacteria	p:Proteobacteria	c:Alphaproteobacteria	o:Sphingomonadales	f:Erythrobacteraceae	g:Altererythrobacter
ASV 741	d:Bacteria	p:Actinobacteria	c:Actinobacteria	o:Actinomycetales	f:Microbacteriaceae	g:Microbacterium
ASV 742	d:Bacteria	p:Proteobacteria	c:Betaproteobacteria	c:Betaproteobacteria_spc	c:Betaproteobacteria_spc	c:Betaproteobacteria_spc
ASV 743	d:Bacteria	p:Bacteroidetes	c:Bacteroidia	o:Bacteroidales	f:Porphyromonadaceae	g:Odoribacter
ASV 744	d:Bacteria	p:Bacteroidetes	c:Flavobacteriia	o:Flavobacteriales	f:Flavobacteriaceae	f:Flavobacteriaceae_spc
ASV 745	d:Bacteria	p:Firmicutes	c:Bacilli	o:Bacillales	f:Bacillaceae	g:Anoxybacillus
ASV 746	d:Bacteria	p:Bacteroidetes	c:Bacteroidia	o:Bacteroidales	f:Rikenellaceae	g:Alistipes
ASV 747	d:Bacteria	p:Firmicutes	c:Clostridia	o:Clostridiales	f:Ruminococcaceae	f:Ruminococcaceae_spc
ASV 748	d:Bacteria	p:Proteobacteria	c:Alphaproteobacteria	o:Caulobacterales	f:Caulobacteraceae	g:Brevundimonas
ASV 749	d:Bacteria	p:Proteobacteria	c:Betaproteobacteria	c:Betaproteobacteria_spc	c:Betaproteobacteria_spc	c:Betaproteobacteria_spc
ASV 750	d:Bacteria	p:Proteobacteria	c:Alphaproteobacteria	o:Sphingomonadales	f:Sphingomonadaceae	f:Sphingomonadaceae_spc
ASV 751	d:Bacteria	p:Verrucomicrobia	c:Spartobacteria	c:Spartobacteria_spc	c:Spartobacteria_spc	g:Spartobacteria_genera_incertae_sedis
ASV 752	d:Bacteria	p:Bacteroidetes	c:Bacteroidia	o:Bacteroidales	f:Bacteroidaceae	g:Bacteroides
ASV 753	d:Bacteria	p:Bacteroidetes	c:Bacteroidia	o:Bacteroidales	f:Rikenellaceae	g:Alistipes
ASV 754	d:Bacteria	p:Deferribacteres	c:Deferribacteres	o:Deferribacterales	f:Deferribacteraceae	g:Mucispirillum
ASV 755	d:Bacteria	p:Bacteroidetes	p:Bacteroidetes_spc	p:Bacteroidetes_spc	p:Bacteroidetes_spc	p:Bacteroidetes_spc
ASV 756	d:Bacteria	p:Actinobacteria	c:Actinobacteria	o:Actinomycetales	f:Microbacteriaceae	g:Microbacterium
ASV 757	d:Bacteria	p:Acidobacteria	c:Acidobacteria_Gp16	c:Acidobacteria_Gp16_spc	c:Acidobacteria_Gp16_spc	g:Gp16
ASV 758	d:Bacteria	p:Proteobacteria	c:Alphaproteobacteria	o:Sphingomonadales	f:Sphingomonadaceae	g:Sphingomonas
ASV 759	d:Bacteria	p:Actinobacteria	c:Actinobacteria	c:Actinobacteria_spc	c:Actinobacteria_spc	c:Actinobacteria_spc
ASV 760	d:Bacteria	p:Bacteroidetes	c:Bacteroidia	o:Bacteroidales	f:Porphyromonadaceae	g:Butyricimonas
ASV 761	d:Bacteria	p:Firmicutes	c:Clostridia	o:Clostridiales	f:Ruminococcaceae	g:Clostridium_IV
ASV 762	d:Bacteria	p:Proteobacteria	c:Betaproteobacteria	o:Burkholderiales	f:Burkholderiales_incertae_sedis	g:Piscinibacter
ASV 763	d:Archaea	p:Thaumarchaeota	p:Thaumarchaeota_spc	o:Nitrososphaerales	f:Nitrososphaeraceae	g:Nitrososphaera
ASV 764	d:Bacteria	p:Bacteroidetes	c:Bacteroidia	o:Bacteroidales	f:Rikenellaceae	g:Alistipes
ASV 765	d:Bacteria	p:Proteobacteria	c:Alphaproteobacteria	o:Rhizobiales	f:Hyphomicrobiaceae	g:Hyphomicrobium
ASV 766	d:Bacteria	p:Bacteroidetes	c:Bacteroidia	o:Bacteroidales	f:Porphyromonadaceae	g:Odoribacter
ASV 767	d:Bacteria	p:Actinobacteria	c:Actinobacteria	o:Actinomycetales	f:Microbacteriaceae	g:Microbacterium
ASV 768	d:Bacteria	p:Proteobacteria	c:Alphaproteobacteria	o:Rhizobiales	f:Phyllobacteriaceae	g:Mesorhizobium
ASV 769	d:Bacteria	p:Actinobacteria	c:Actinobacteria	c:Actinobacteria_spc	c:Actinobacteria_spc	c:Actinobacteria_spc
ASV 770	d:Bacteria	p:Bacteroidetes	c:Bacteroidia	o:Bacteroidales	f:Porphyromonadaceae	g:Parabacteroides
ASV 771	d:Bacteria	p:Proteobacteria	c:Deltaproteobacteria	o:Myxococcales	f:Cystobacteraceae	g:Cystobacter
ASV 772	d:Bacteria	p:Bacteroidetes	p:Bacteroidetes_spc	p:Bacteroidetes_spc	p:Bacteroidetes_spc	p:Bacteroidetes_spc
ASV 773	d:Bacteria	p:Firmicutes	c:Bacilli	o:Bacillales	f:Bacillaceae	g:Bacillus
ASV 774	d:Bacteria	p:Acidobacteria	c:Acidobacteria_Gp6	c:Acidobacteria_Gp6_spc	c:Acidobacteria_Gp6_spc	g:Gp6
ASV 775	d:Bacteria	p:Firmicutes	c:Bacilli	o:Bacillales	f:Bacillaceae	g:Bacillus
ASV 776	d:Bacteria	p:Nitrospirae	c:Nitrospira	o:Nitrospirales	f:Nitrospiraceae	g:Nitrospira
ASV 777	d:Bacteria	p:Actinobacteria	c:Actinobacteria	o:Actinomycetales	f:Streptomycetaceae	g:Streptomyces
ASV 778	d:Bacteria	p:Firmicutes	c:Bacilli	o:Bacillales	f:Bacillales_Incertae_Sedis_X	g:Thermicanus
ASV 779	d:Bacteria	p:Bacteroidetes	c:Bacteroidia	o:Bacteroidales	f:Porphyromonadaceae	g:Odoribacter
ASV 780	d:Bacteria	p:Firmicutes	c:Bacilli	o:Bacillales	f:Planococcaceae	g:Sporosarcina
ASV 781	d:Bacteria	p:Proteobacteria	c:Gammaproteobacteria	o:Xanthomonadales	f:Xanthomonadaceae	g:Rhodanobacter
ASV 782	d:Bacteria	p:Firmicutes	c:Clostridia	o:Clostridiales	o:Clostridiales_spc	o:Clostridiales_spc
ASV 783	d:Bacteria	p:Firmicutes	c:Clostridia	o:Clostridiales	o:Clostridiales_spc	o:Clostridiales_spc
ASV 784	d:Bacteria	p:Firmicutes	p:Firmicutes_spc	p:Firmicutes_spc	p:Firmicutes_spc	p:Firmicutes_spc
ASV 785	d:Bacteria	p:Proteobacteria	c:Alphaproteobacteria	o:Caulobacterales	f:Caulobacteraceae	g:Brevundimonas
ASV 786	d:Bacteria	p:Acidobacteria	c:Acidobacteria_Gp6	c:Acidobacteria_Gp6_spc	c:Acidobacteria_Gp6_spc	g:Gp6
ASV 787	d:Bacteria	p:Firmicutes	c:Bacilli	o:Bacillales	o:Bacillales_spc	o:Bacillales_spc
ASV 788	d:Bacteria	p:Firmicutes	c:Clostridia	o:Clostridiales	f:Ruminococcaceae	f:Ruminococcaceae_spc
ASV 789	d:Bacteria	p:Proteobacteria	c:Alphaproteobacteria	o:Sphingomonadales	f:Sphingomonadaceae	f:Sphingomonadaceae_spc
ASV 790	d:Bacteria	p:Acidobacteria	c:Acidobacteria_Gp4	c:Acidobacteria_Gp4_spc	c:Acidobacteria_Gp4_spc	g:Gp4
ASV 791	d:Bacteria	p:Proteobacteria	c:Alphaproteobacteria	o:Rhizobiales	f:Beijerinckiaceae	g:Chelatococcus
ASV 792	d:Bacteria	p:Bacteroidetes	c:Bacteroidia	o:Bacteroidales	f:Rikenellaceae	g:Alistipes
ASV 793	d:Bacteria	p:Firmicutes	c:Clostridia	o:Clostridiales	f:Ruminococcaceae	g:Clostridium_IV
ASV 794	d:Bacteria	p:Firmicutes	c:Bacilli	o:Bacillales	f:Bacillaceae	g:Bacillus
ASV 795	d:Bacteria	p:Firmicutes	c:Bacilli	o:Bacillales	f:Bacillaceae	g:Anoxybacillus
ASV 796	d:Bacteria	p:Bacteroidetes	c:Sphingobacteriia	o:Sphingobacteriales	f:Chitinophagaceae	f:Chitinophagaceae_spc
ASV 797	d:Bacteria	p:Firmicutes	c:Clostridia	o:Clostridiales	f:Peptostreptococcaceae	g:Clostridium_XI
ASV 798	d:Bacteria	p:Actinobacteria	c:Actinobacteria	o:Actinomycetales	f:Mycobacteriaceae	g:Mycobacterium
ASV 799	d:Bacteria	p:Proteobacteria	c:Alphaproteobacteria	o:Rhizobiales	f:Rhizobiaceae	g:Rhizobium
ASV 800	d:Bacteria	p:Actinobacteria	c:Actinobacteria	o:Coriobacteriales	f:Coriobacteriaceae	f:Coriobacteriaceae_spc
ASV 801	d:Bacteria	p:Firmicutes	c:Bacilli	o:Bacillales	f:Paenibacillaceae	g:Paenibacillus
ASV 802	d:Bacteria	p:Bacteroidetes	c:Bacteroidia	o:Bacteroidales	o:Bacteroidales_spc	o:Bacteroidales_spc
ASV 803	d:Bacteria	p:Proteobacteria	c:Alphaproteobacteria	o:Caulobacterales	f:Caulobacteraceae	g:Brevundimonas
ASV 804	d:Bacteria	p:Firmicutes	c:Bacilli	o:Bacillales	f:Bacillaceae	g:Bacillus
ASV 805	d:Bacteria	p:Firmicutes	c:Bacilli	o:Bacillales	o:Bacillales_spc	o:Bacillales_spc
ASV 806	d:Bacteria	p:Proteobacteria	c:Alphaproteobacteria	o:Sphingomonadales	f:Sphingomonadaceae	g:Sphingomonas
ASV 807	d:Bacteria	p:Firmicutes	c:Negativicutes	o:Selenomonadales	f:Veillonellaceae	g:Propionispira
ASV 808	d:Archaea	p:Thaumarchaeota	p:Thaumarchaeota_spc	o:Nitrosopumilales	f:Nitrosopumilaceae	g:Nitrosopumilus
ASV 809	d:Bacteria	p:Proteobacteria	c:Betaproteobacteria	o:Burkholderiales	o:Burkholderiales_spc	o:Burkholderiales_spc
ASV 810	d:Bacteria	p:Planctomycetes	c:Planctomycetia	o:Planctomycetales	f:Planctomycetaceae	f:Planctomycetaceae_spc
ASV 811	d:Bacteria	p:Bacteroidetes	c:Bacteroidia	o:Bacteroidales	o:Bacteroidales_spc	o:Bacteroidales_spc
ASV 812	d:Bacteria	p:Firmicutes	c:Clostridia	o:Clostridiales	f:Clostridiaceae	g:Clostridium_sensu_stricto
ASV 813	d:Bacteria	p:Proteobacteria	p:Proteobacteria_spc	p:Proteobacteria_spc	p:Proteobacteria_spc	p:Proteobacteria_spc
ASV 814	d:Bacteria	p:Actinobacteria	c:Actinobacteria	o:Actinomycetales	f:Nocardioidaceae	g:Nocardioides
ASV 815	d:Bacteria	p:Firmicutes	c:Clostridia	o:Clostridiales	f:Ruminococcaceae	f:Ruminococcaceae_spc
ASV 816	d:Bacteria	p:Acidobacteria	c:Acidobacteria_Gp4	c:Acidobacteria_Gp4_spc	c:Acidobacteria_Gp4_spc	g:Gp4
ASV 817	d:Bacteria	p:Bacteroidetes	p:Bacteroidetes_spc	p:Bacteroidetes_spc	p:Bacteroidetes_spc	p:Bacteroidetes_spc
ASV 818	d:Bacteria	p:Proteobacteria	c:Alphaproteobacteria	o:Rhizobiales	f:Rhizobiaceae	g:Ensifer
ASV 819	d:Bacteria	p:Firmicutes	c:Clostridia	o:Clostridiales	f:Lachnospiraceae	g:Lactonifactor
ASV 820	d:Bacteria	p:Planctomycetes	c:Planctomycetia	o:Planctomycetales	f:Planctomycetaceae	f:Planctomycetaceae_spc
ASV 821	d:Bacteria	p:Firmicutes	c:Clostridia	o:Clostridiales	f:Clostridiaceae	g:Clostridium_sensu_stricto
ASV 822	d:Bacteria	p:Actinobacteria	c:Actinobacteria	o:Actinomycetales	f:Nocardiaceae	g:Rhodococcus
ASV 823	d:Bacteria	p:Firmicutes	c:Clostridia	o:Clostridiales	f:Ruminococcaceae	f:Ruminococcaceae_spc
ASV 824	d:Bacteria	p:Bacteroidetes	c:Bacteroidia	o:Bacteroidales	f:Rikenellaceae	g:Alistipes
ASV 825	d:Bacteria	p:Proteobacteria	c:Alphaproteobacteria	o:Rhizobiales	f:Rhizobiaceae	g:Rhizobium
ASV 826	d:Bacteria	p:Proteobacteria	c:Alphaproteobacteria	o:Caulobacterales	f:Caulobacteraceae	g:Brevundimonas
ASV 827	d:Bacteria	p:Proteobacteria	c:Alphaproteobacteria	o:Rhizobiales	f:Rhizobiaceae	g:Shinella
ASV 828	d:Bacteria	p:Proteobacteria	c:Alphaproteobacteria	o:Rhizobiales	o:Rhizobiales_spc	o:Rhizobiales_spc
ASV 829	d:Bacteria	p:Proteobacteria	c:Alphaproteobacteria	c:Alphaproteobacteria_spc	c:Alphaproteobacteria_spc	c:Alphaproteobacteria_spc
ASV 830	d:Bacteria	p:Planctomycetes	c:Planctomycetia	o:Planctomycetales	f:Planctomycetaceae	f:Planctomycetaceae_spc
ASV 831	d:Bacteria	p:Firmicutes	c:Bacilli	o:Bacillales	f:Paenibacillaceae	g:Paenibacillus
ASV 832	d:Bacteria	p:Actinobacteria	c:Actinobacteria	o:Actinomycetales	f:Micromonosporaceae	g:Micromonospora
ASV 833	d:Bacteria	p:Acidobacteria	c:Acidobacteria_Gp17	c:Acidobacteria_Gp17_spc	c:Acidobacteria_Gp17_spc	g:Gp17
ASV 834	d:Bacteria	p:Acidobacteria	c:Acidobacteria_Gp6	c:Acidobacteria_Gp6_spc	c:Acidobacteria_Gp6_spc	g:Gp6
ASV 835	d:Bacteria	p:Proteobacteria	c:Gammaproteobacteria	c:Gammaproteobacteria_spc	c:Gammaproteobacteria_spc	c:Gammaproteobacteria_spc
ASV 836	d:Bacteria	p:Proteobacteria	c:Gammaproteobacteria	c:Gammaproteobacteria_spc	c:Gammaproteobacteria_spc	c:Gammaproteobacteria_spc
ASV 837	d:Bacteria	p:Actinobacteria	c:Actinobacteria	o:Actinomycetales	f:Nocardioidaceae	g:Aeromicrobium
ASV 838	d:Bacteria	p:Verrucomicrobia	c:Spartobacteria	c:Spartobacteria_spc	c:Spartobacteria_spc	c:Spartobacteria_spc
ASV 839	d:Bacteria	p:Acidobacteria	c:Acidobacteria_Gp6	c:Acidobacteria_Gp6_spc	c:Acidobacteria_Gp6_spc	g:Gp6
ASV 840	d:Bacteria	p:Actinobacteria	c:Actinobacteria	o:Actinomycetales	f:Microbacteriaceae	g:Leifsonia
ASV 841	d:Bacteria	p:Firmicutes	c:Clostridia	o:Clostridiales	f:Ruminococcaceae	f:Ruminococcaceae_spc
ASV 842	d:Bacteria	p:Bacteroidetes	c:Sphingobacteriia	o:Sphingobacteriales	f:Chitinophagaceae	f:Chitinophagaceae_spc
ASV 843	d:Bacteria	p:Bacteroidetes	c:Bacteroidia	o:Bacteroidales	f:Porphyromonadaceae	g:Odoribacter
ASV 844	d:Bacteria	p:Acidobacteria	c:Acidobacteria_Gp4	c:Acidobacteria_Gp4_spc	c:Acidobacteria_Gp4_spc	g:Gp4
ASV 845	d:Bacteria	p:Proteobacteria	c:Alphaproteobacteria	o:Rhodospirillales	o:Rhodospirillales_spc	o:Rhodospirillales_spc
ASV 846	d:Bacteria	p:Actinobacteria	c:Actinobacteria	o:Actinomycetales	f:Thermomonosporaceae	g:Actinomadura
ASV 847	d:Bacteria	p:Proteobacteria	c:Betaproteobacteria	o:Burkholderiales	f:Oxalobacteraceae	g:Massilia
ASV 848	d:Bacteria	p:Actinobacteria	c:Actinobacteria	o:Acidimicrobiales	f:Acidimicrobiaceae	g:Ilumatobacter
ASV 849	d:Bacteria	p:Proteobacteria	c:Gammaproteobacteria	o:Xanthomonadales	f:Xanthomonadaceae	g:Stenotrophomonas
ASV 850	d:Bacteria	p:Proteobacteria	c:Alphaproteobacteria	o:Rhizobiales	f:Hyphomicrobiaceae	f:Hyphomicrobiaceae_spc
ASV 851	d:Bacteria	p:Proteobacteria	c:Alphaproteobacteria	o:Rhizobiales	o:Rhizobiales_spc	o:Rhizobiales_spc
ASV 852	d:Bacteria	p:Acidobacteria	c:Acidobacteria_Gp6	c:Acidobacteria_Gp6_spc	c:Acidobacteria_Gp6_spc	g:Gp6
ASV 853	d:Bacteria	p:Firmicutes	c:Bacilli	o:Bacillales	f:Bacillaceae	g:Bacillus
ASV 854	d:Bacteria	p:Firmicutes	c:Clostridia	o:Clostridiales	f:Ruminococcaceae	f:Ruminococcaceae_spc
ASV 855	d:Bacteria	p:Bacteroidetes	c:Bacteroidia	o:Bacteroidales	f:Porphyromonadaceae	g:Odoribacter
ASV 856	d:Bacteria	p:Firmicutes	c:Bacilli	o:Bacillales	f:Paenibacillaceae	g:Cohnella
ASV 857	d:Bacteria	p:Actinobacteria	c:Actinobacteria	o:Actinomycetales	f:Nocardioidaceae	g:Nocardioides
ASV 858	d:Bacteria	p:Bacteroidetes	c:Sphingobacteriia	o:Sphingobacteriales	f:Chitinophagaceae	g:Parafilimonas
ASV 859	d:Bacteria	p:Bacteroidetes	c:Bacteroidia	o:Bacteroidales	f:Rikenellaceae	g:Alistipes
ASV 860	d:Bacteria	p:Firmicutes	c:Bacilli	o:Bacillales	f:Thermoactinomycetaceae	g:Planifilum
ASV 861	d:Bacteria	p:Proteobacteria	c:Alphaproteobacteria	o:Rhizobiales	o:Rhizobiales_spc	o:Rhizobiales_spc
ASV 862	d:Bacteria	p:Actinobacteria	p:Actinobacteria_spc	p:Actinobacteria_spc	p:Actinobacteria_spc	p:Actinobacteria_spc
ASV 863	d:Bacteria	p:Actinobacteria	c:Actinobacteria	o:Actinomycetales	f:Streptomycetaceae	g:Streptomyces
ASV 864	d:Bacteria	p:Firmicutes	c:Clostridia	o:Clostridiales	f:Lachnospiraceae	f:Lachnospiraceae_spc
ASV 865	d:Bacteria	p:Firmicutes	c:Clostridia	o:Clostridiales	o:Clostridiales_spc	o:Clostridiales_spc
ASV 866	d:Bacteria	p:Bacteroidetes	c:Bacteroidia	o:Bacteroidales	f:Rikenellaceae	g:Alistipes
ASV 867	d:Bacteria	p:Bacteroidetes	c:Bacteroidia	o:Bacteroidales	f:Bacteroidaceae	g:Bacteroides
ASV 868	d:Bacteria	p:Firmicutes	c:Clostridia	o:Clostridiales	f:Lachnospiraceae	f:Lachnospiraceae_spc
ASV 869	d:Bacteria	p:Actinobacteria	p:Actinobacteria_spc	p:Actinobacteria_spc	p:Actinobacteria_spc	p:Actinobacteria_spc
ASV 870	d:Bacteria	p:Actinobacteria	c:Actinobacteria	o:Actinomycetales	f:Pseudonocardiaceae	g:Pseudonocardia
ASV 871	d:Bacteria	p:Proteobacteria	c:Gammaproteobacteria	o:Xanthomonadales	f:Xanthomonadaceae	g:Stenotrophomonas
ASV 872	d:Bacteria	p:Bacteroidetes	p:Bacteroidetes_spc	p:Bacteroidetes_spc	p:Bacteroidetes_spc	p:Bacteroidetes_spc
ASV 873	d:Bacteria	p:Firmicutes	c:Bacilli	o:Bacillales	f:Bacillaceae	g:Anoxybacillus
ASV 874	d:Bacteria	p:Firmicutes	c:Clostridia	o:Clostridiales	f:Lachnospiraceae	f:Lachnospiraceae_spc
ASV 875	d:Bacteria	p:Firmicutes	c:Bacilli	o:Bacillales	f:Planococcaceae	g:Lysinibacillus
ASV 876	d:Bacteria	p:Firmicutes	c:Bacilli	o:Lactobacillales	f:Lactobacillaceae	g:Lactobacillus
ASV 877	d:Bacteria	p:Proteobacteria	c:Betaproteobacteria	o:Burkholderiales	f:Oxalobacteraceae	g:Herminiimonas
ASV 878	d:Bacteria	p:Bacteroidetes	p:Bacteroidetes_spc	p:Bacteroidetes_spc	p:Bacteroidetes_spc	p:Bacteroidetes_spc
ASV 879	d:Bacteria	p:Firmicutes	c:Bacilli	o:Bacillales	f:Planococcaceae	g:Rummeliibacillus
ASV 880	d:Bacteria	p:Bacteroidetes	c:Bacteroidia	o:Bacteroidales	f:Porphyromonadaceae	g:Odoribacter
ASV 881	d:Bacteria	p:Firmicutes	c:Bacilli	o:Bacillales	f:Bacillales_Incertae_Sedis_XI	g:Gemella
ASV 882	d:Bacteria	p:Proteobacteria	c:Alphaproteobacteria	c:Alphaproteobacteria_spc	c:Alphaproteobacteria_spc	c:Alphaproteobacteria_spc
ASV 883	d:Bacteria	p:Firmicutes	c:Bacilli	o:Bacillales	f:Paenibacillaceae	g:Paenibacillus
ASV 884	d:Bacteria	p:Proteobacteria	c:Alphaproteobacteria	o:Rhizobiales	o:Rhizobiales_spc	o:Rhizobiales_spc
ASV 885	d:Bacteria	p:Firmicutes	c:Clostridia	o:Clostridiales	f:Lachnospiraceae	f:Lachnospiraceae_spc
ASV 886	d:Bacteria	p:Firmicutes	c:Bacilli	o:Bacillales	f:Bacillaceae	g:Bacillus
ASV 887	d:Bacteria	p:Firmicutes	c:Bacilli	o:Bacillales	f:Paenibacillaceae	g:Paenibacillus
ASV 888	d:Bacteria	p:Firmicutes	c:Bacilli	o:Bacillales	f:Bacillaceae	g:Bacillus
ASV 889	d:Bacteria	p:Planctomycetes	c:Planctomycetia	o:Planctomycetales	f:Planctomycetaceae	g:Gemmata
ASV 890	d:Bacteria	p:Actinobacteria	c:Actinobacteria	o:Actinomycetales	f:Mycobacteriaceae	g:Mycobacterium
ASV 891	d:Bacteria	p:Planctomycetes	c:Planctomycetia	o:Planctomycetales	f:Planctomycetaceae	f:Planctomycetaceae_spc
ASV 892	d:Bacteria	p:Verrucomicrobia	c:Verrucomicrobiae	o:Verrucomicrobiales	f:Verrucomicrobiaceae	g:Roseimicrobium
ASV 893	d:Bacteria	p:Actinobacteria	c:Actinobacteria	c:Actinobacteria_spc	c:Actinobacteria_spc	c:Actinobacteria_spc
ASV 894	d:Bacteria	p:Firmicutes	c:Bacilli	o:Bacillales	f:Bacillaceae	g:Bacillus
ASV 895	d:Bacteria	p:Planctomycetes	c:Planctomycetia	o:Planctomycetales	f:Planctomycetaceae	f:Planctomycetaceae_spc
ASV 896	d:Bacteria	p:Acidobacteria	c:Acidobacteria_Gp6	c:Acidobacteria_Gp6_spc	c:Acidobacteria_Gp6_spc	g:Gp6
ASV 897	d:Bacteria	p:Firmicutes	c:Clostridia	o:Clostridiales	f:Lachnospiraceae	g:Clostridium_XlVb
ASV 898	d:Bacteria	p:Actinobacteria	c:Actinobacteria	o:Actinomycetales	f:Streptosporangiaceae	g:Nonomuraea
ASV 899	d:Bacteria	p:Actinobacteria	p:Actinobacteria_spc	p:Actinobacteria_spc	p:Actinobacteria_spc	p:Actinobacteria_spc
ASV 900	d:Bacteria	p:Proteobacteria	c:Alphaproteobacteria	o:Rhizobiales	o:Rhizobiales_spc	o:Rhizobiales_spc
ASV 901	d:Bacteria	p:Actinobacteria	c:Actinobacteria	o:Actinomycetales	f:Corynebacteriaceae	g:Corynebacterium
ASV 902	d:Bacteria	p:Bacteroidetes	c:Bacteroidia	o:Bacteroidales	f:Rikenellaceae	g:Alistipes
ASV 903	d:Bacteria	p:Firmicutes	c:Clostridia	o:Clostridiales	f:Ruminococcaceae	f:Ruminococcaceae_spc
ASV 904	d:Bacteria	p:Actinobacteria	c:Actinobacteria	o:Actinomycetales	f:Microbacteriaceae	g:Amnibacterium
ASV 905	d:Bacteria	p:Bacteroidetes	c:Cytophagia	o:Cytophagales	f:Cytophagaceae	g:Emticicia
ASV 906	d:Bacteria	p:Bacteroidetes	c:Sphingobacteriia	o:Sphingobacteriales	f:Sphingobacteriaceae	f:Sphingobacteriaceae_spc
ASV 907	d:Bacteria	p:Proteobacteria	c:Gammaproteobacteria	c:Gammaproteobacteria_spc	c:Gammaproteobacteria_spc	c:Gammaproteobacteria_spc
ASV 908	d:Bacteria	p:Bacteroidetes	c:Flavobacteriia	o:Flavobacteriales	f:Flavobacteriaceae	g:Chryseobacterium
ASV 909	d:Bacteria	p:Proteobacteria	c:Betaproteobacteria	o:Burkholderiales	f:Burkholderiaceae	g:Burkholderia
ASV 910	d:Bacteria	p:Proteobacteria	c:Alphaproteobacteria	o:Rhizobiales	f:Rhizobiaceae	g:Rhizobium
ASV 911	d:Bacteria	p:Proteobacteria	c:Alphaproteobacteria	c:Alphaproteobacteria_spc	c:Alphaproteobacteria_spc	c:Alphaproteobacteria_spc
ASV 912	d:Bacteria	p:Bacteroidetes	c:Bacteroidia	o:Bacteroidales	f:Rikenellaceae	g:Alistipes
ASV 913	d:Bacteria	p:Actinobacteria	c:Actinobacteria	o:Actinomycetales	f:Nocardiaceae	g:Rhodococcus
ASV 914	d:Bacteria	p:Acidobacteria	c:Acidobacteria_Gp6	c:Acidobacteria_Gp6_spc	c:Acidobacteria_Gp6_spc	g:Gp6
ASV 915	d:Bacteria	p:Proteobacteria	c:Gammaproteobacteria	o:Xanthomonadales	f:Xanthomonadaceae	g:Luteimonas
ASV 916	d:Bacteria	p:Proteobacteria	c:Gammaproteobacteria	c:Gammaproteobacteria_spc	c:Gammaproteobacteria_spc	c:Gammaproteobacteria_spc
ASV 917	d:Bacteria	p:Acidobacteria	c:Acidobacteria_Gp4	c:Acidobacteria_Gp4_spc	c:Acidobacteria_Gp4_spc	g:Blastocatella
ASV 918	d:Bacteria	p:Firmicutes	c:Bacilli	o:Bacillales	f:Thermoactinomycetaceae	g:Thermoactinomyces
ASV 919	d:Bacteria	p:Firmicutes	c:Clostridia	o:Clostridiales	f:Ruminococcaceae	f:Ruminococcaceae_spc
ASV 920	d:Bacteria	p:Firmicutes	c:Negativicutes	o:Selenomonadales	f:Veillonellaceae	g:Veillonella
ASV 921	d:Bacteria	p:Acidobacteria	c:Acidobacteria_Gp7	c:Acidobacteria_Gp7_spc	c:Acidobacteria_Gp7_spc	g:Gp7
ASV 922	d:Bacteria	p:Proteobacteria	c:Gammaproteobacteria	o:Xanthomonadales	f:Xanthomonadaceae	g:Pseudoxanthomonas
ASV 923	d:Bacteria	p:Bacteroidetes	c:Bacteroidia	o:Bacteroidales	f:Porphyromonadaceae	g:Butyricimonas
ASV 924	d:Bacteria	p:Acidobacteria	c:Acidobacteria_Gp4	c:Acidobacteria_Gp4_spc	c:Acidobacteria_Gp4_spc	g:Blastocatella
ASV 925	d:Bacteria	p:Firmicutes	c:Bacilli	o:Bacillales	f:Paenibacillaceae	g:Paenibacillus
ASV 926	d:Bacteria	p:Proteobacteria	c:Betaproteobacteria	o:Burkholderiales	f:Burkholderiales_incertae_sedis	g:Tepidimonas
ASV 927	d:Bacteria	p:Verrucomicrobia	c:Spartobacteria	c:Spartobacteria_spc	c:Spartobacteria_spc	c:Spartobacteria_spc
ASV 928	d:Bacteria	p:Bacteroidetes	c:Bacteroidia	o:Bacteroidales	f:Porphyromonadaceae	g:Odoribacter
ASV 929	d:Bacteria	p:Firmicutes	c:Bacilli	o:Bacillales	f:Paenibacillaceae	g:Paenibacillus
ASV 930	d:Bacteria	p:Proteobacteria	c:Alphaproteobacteria	o:Rhodospirillales	f:Rhodospirillaceae	g:Azospirillum
ASV 931	d:Bacteria	p:Bacteroidetes	c:Bacteroidia	o:Bacteroidales	f:Porphyromonadaceae	f:Porphyromonadaceae_spc
ASV 932	d:Bacteria	p:Acidobacteria	c:Acidobacteria_Gp16	c:Acidobacteria_Gp16_spc	c:Acidobacteria_Gp16_spc	g:Gp16
ASV 933	d:Bacteria	p:Firmicutes	c:Clostridia	o:Clostridiales	f:Ruminococcaceae	g:Clostridium_IV
ASV 934	d:Bacteria	p:Firmicutes	c:Clostridia	o:Clostridiales	f:Ruminococcaceae	f:Ruminococcaceae_spc
ASV 935	d:Bacteria	p:Proteobacteria	c:Gammaproteobacteria	c:Gammaproteobacteria_spc	c:Gammaproteobacteria_spc	c:Gammaproteobacteria_spc
ASV 936	d:Bacteria	p:Firmicutes	c:Bacilli	o:Bacillales	f:Planococcaceae	g:Ureibacillus
ASV 937	d:Bacteria	p:Firmicutes	c:Clostridia	o:Clostridiales	f:Lachnospiraceae	g:Clostridium_XlVa
ASV 938	d:Bacteria	p:Firmicutes	c:Clostridia	o:Clostridiales	f:Clostridiales_Incertae_Sedis_XI	f:Clostridiales_Incertae_Sedis_XI_spc
ASV 939	d:Bacteria	p:Bacteroidetes	c:Bacteroidia	o:Bacteroidales	f:Rikenellaceae	g:Alistipes
ASV 940	d:Bacteria	p:Bacteroidetes	p:Bacteroidetes_spc	p:Bacteroidetes_spc	p:Bacteroidetes_spc	p:Bacteroidetes_spc
ASV 941	d:Bacteria	p:Proteobacteria	c:Alphaproteobacteria	o:Rhizobiales	f:Hyphomicrobiaceae	f:Hyphomicrobiaceae_spc
ASV 942	d:Bacteria	p:Actinobacteria	c:Actinobacteria	o:Actinomycetales	f:Corynebacteriaceae	g:Corynebacterium
ASV 943	d:Bacteria	p:Firmicutes	c:Bacilli	o:Bacillales	f:Paenibacillaceae	g:Paenibacillus
ASV 944	d:Bacteria	p:Proteobacteria	c:Gammaproteobacteria	o:Xanthomonadales	f:Xanthomonadaceae	g:Stenotrophomonas
ASV 945	d:Bacteria	p:Proteobacteria	c:Betaproteobacteria	o:Burkholderiales	f:Comamonadaceae	g:Ramlibacter
ASV 946	d:Bacteria	p:Firmicutes	c:Bacilli	o:Bacillales	f:Planococcaceae	g:Lysinibacillus
ASV 947	d:Bacteria	p:Firmicutes	c:Clostridia	o:Clostridiales	f:Peptostreptococcaceae	g:Clostridium_XI
ASV 948	d:Bacteria	p:Nitrospirae	c:Nitrospira	o:Nitrospirales	f:Nitrospiraceae	g:Nitrospira
ASV 949	d:Bacteria	p:Firmicutes	c:Bacilli	o:Bacillales	f:Paenibacillaceae	g:Paenibacillus
ASV 950	d:Bacteria	p:Proteobacteria	c:Alphaproteobacteria	o:Sphingomonadales	f:Sphingomonadaceae	g:Sphingomonas
ASV 951	d:Bacteria	p:Actinobacteria	c:Actinobacteria	o:Actinomycetales	f:Micrococcaceae	g:Arthrobacter
ASV 952	d:Bacteria	p:Proteobacteria	c:Alphaproteobacteria	o:Sphingomonadales	f:Sphingomonadaceae	g:Sphingomonas
ASV 953	d:Bacteria	p:Proteobacteria	c:Gammaproteobacteria	o:Chromatiales	f:Chromatiaceae	g:Rheinheimera
ASV 954	d:Bacteria	p:Bacteroidetes	p:Bacteroidetes_spc	p:Bacteroidetes_spc	p:Bacteroidetes_spc	p:Bacteroidetes_spc
ASV 955	d:Bacteria	p:Planctomycetes	c:Planctomycetia	o:Planctomycetales	f:Planctomycetaceae	f:Planctomycetaceae_spc
ASV 956	d:Bacteria	p:Proteobacteria	c:Betaproteobacteria	o:Burkholderiales	f:Alcaligenaceae	g:Alcaligenes
ASV 957	d:Bacteria	p:Lentisphaerae	c:Lentisphaeria	o:Victivallales	f:Victivallaceae	g:Victivallis
ASV 958	d:Bacteria	p:Bacteroidetes	c:Bacteroidia	o:Bacteroidales	f:Rikenellaceae	g:Alistipes
ASV 959	d:Bacteria	p:Bacteroidetes	c:Cytophagia	o:Cytophagales	f:Cytophagaceae	g:Hymenobacter
ASV 960	d:Bacteria	p:Proteobacteria	c:Alphaproteobacteria	o:Sphingomonadales	f:Sphingomonadaceae	g:Sphingomonas
ASV 961	d:Bacteria	p:Actinobacteria	c:Actinobacteria	o:Actinomycetales	f:Micrococcaceae	g:Kocuria
ASV 962	d:Bacteria	p:Firmicutes	c:Clostridia	o:Clostridiales	f:Lachnospiraceae	f:Lachnospiraceae_spc
ASV 963	d:Bacteria	p:Bacteroidetes	p:Bacteroidetes_spc	p:Bacteroidetes_spc	p:Bacteroidetes_spc	p:Bacteroidetes_spc
ASV 964	d:Bacteria	p:Firmicutes	c:Bacilli	o:Bacillales	f:Planococcaceae	g:Lysinibacillus
ASV 965	d:Bacteria	p:Acidobacteria	c:Acidobacteria_Gp4	c:Acidobacteria_Gp4_spc	c:Acidobacteria_Gp4_spc	c:Acidobacteria_Gp4_spc
ASV 966	d:Bacteria	p:Deinococcus-Thermus	c:Deinococci	o:Deinococcales	f:Trueperaceae	g:Truepera
ASV 967	d:Bacteria	p:Firmicutes	c:Bacilli	o:Bacillales	f:Bacillaceae	g:Oceanobacillus
ASV 968	d:Bacteria	p:Acidobacteria	c:Acidobacteria_Gp4	c:Acidobacteria_Gp4_spc	c:Acidobacteria_Gp4_spc	c:Acidobacteria_Gp4_spc
ASV 969	d:Bacteria	p:Bacteroidetes	c:Bacteroidia	o:Bacteroidales	f:Porphyromonadaceae	g:Butyricimonas
ASV 970	d:Bacteria	p:Nitrospirae	c:Nitrospira	o:Nitrospirales	f:Nitrospiraceae	g:Nitrospira
ASV 971	d:Bacteria	p:Proteobacteria	c:Gammaproteobacteria	o:Xanthomonadales	f:Xanthomonadaceae	g:Lysobacter
ASV 972	d:Bacteria	p:Proteobacteria	c:Alphaproteobacteria	o:Sphingomonadales	f:Sphingomonadaceae	g:Sphingomonas
ASV 973	d:Bacteria	p:Bacteroidetes	p:Bacteroidetes_spc	p:Bacteroidetes_spc	p:Bacteroidetes_spc	p:Bacteroidetes_spc
ASV 974	d:Bacteria	p:Firmicutes	c:Clostridia	o:Clostridiales	f:Lachnospiraceae	f:Lachnospiraceae_spc
ASV 975	d:Bacteria	p:Bacteroidetes	c:Bacteroidia	o:Bacteroidales	f:Porphyromonadaceae	g:Odoribacter
ASV 976	d:Bacteria	p:Actinobacteria	c:Actinobacteria	o:Gaiellales	f:Gaiellaceae	g:Gaiella
ASV 977	d:Bacteria	p:Actinobacteria	c:Actinobacteria	o:Actinomycetales	f:Streptomycetaceae	g:Streptomyces
ASV 978	d:Bacteria	p:Acidobacteria	c:Acidobacteria_Gp6	c:Acidobacteria_Gp6_spc	c:Acidobacteria_Gp6_spc	g:Gp6
ASV 979	d:Bacteria	p:Verrucomicrobia	c:Verrucomicrobiae	o:Verrucomicrobiales	f:Verrucomicrobiaceae	g:Akkermansia
ASV 980	d:Bacteria	p:Firmicutes	c:Bacilli	o:Bacillales	f:Bacillaceae	f:Bacillaceae_spc
ASV 981	d:Bacteria	p:Firmicutes	c:Clostridia	o:Clostridiales	f:Clostridiales_Incertae_Sedis_XVIII	g:Symbiobacterium
ASV 982	d:Bacteria	p:Actinobacteria	c:Actinobacteria	c:Actinobacteria_spc	c:Actinobacteria_spc	c:Actinobacteria_spc
ASV 983	d:Bacteria	p:Actinobacteria	c:Actinobacteria	o:Gaiellales	f:Gaiellaceae	g:Gaiella
ASV 984	d:Bacteria	p:Bacteroidetes	c:Sphingobacteriia	o:Sphingobacteriales	f:Chitinophagaceae	f:Chitinophagaceae_spc
ASV 985	d:Bacteria	p:Planctomycetes	c:Planctomycetia	o:Planctomycetales	f:Planctomycetaceae	f:Planctomycetaceae_spc
ASV 986	d:Bacteria	p:Acidobacteria	c:Acidobacteria_Gp6	c:Acidobacteria_Gp6_spc	c:Acidobacteria_Gp6_spc	g:Gp6
ASV 987	d:Bacteria	p:Firmicutes	c:Bacilli	o:Lactobacillales	f:Streptococcaceae	g:Lactococcus
ASV 988	d:Bacteria	p:Firmicutes	c:Clostridia	o:Clostridiales	o:Clostridiales_spc	o:Clostridiales_spc
ASV 989	d:Bacteria	p:Bacteroidetes	c:Bacteroidia	o:Bacteroidales	f:Bacteroidaceae	g:Bacteroides
ASV 990	d:Bacteria	p:Bacteroidetes	c:Bacteroidia	o:Bacteroidales	f:Porphyromonadaceae	f:Porphyromonadaceae_spc
ASV 991	d:Bacteria	p:Proteobacteria	c:Alphaproteobacteria	o:Sphingomonadales	f:Sphingomonadaceae	g:Sphingomonas
ASV 992	d:Bacteria	p:Firmicutes	c:Bacilli	o:Bacillales	f:Paenibacillaceae	g:Ammoniibacillus
ASV 993	d:Bacteria	p:Bacteroidetes	c:Bacteroidia	o:Bacteroidales	f:Porphyromonadaceae	g:Odoribacter
ASV 994	d:Bacteria	p:Bacteroidetes	c:Bacteroidia	o:Bacteroidales	f:Porphyromonadaceae	g:Odoribacter
ASV 995	d:Bacteria	p:Planctomycetes	c:Planctomycetia	o:Planctomycetales	f:Planctomycetaceae	f:Planctomycetaceae_spc
ASV 996	d:Bacteria	p:Bacteroidetes	c:Bacteroidia	o:Bacteroidales	f:Porphyromonadaceae	g:Butyricimonas
ASV 997	d:Bacteria	p:Firmicutes	c:Bacilli	o:Bacillales	f:Bacillaceae	g:Bacillus
ASV 998	d:Bacteria	p:Proteobacteria	c:Betaproteobacteria	c:Betaproteobacteria_spc	c:Betaproteobacteria_spc	c:Betaproteobacteria_spc
ASV 999	d:Bacteria	p:Planctomycetes	c:Planctomycetia	o:Planctomycetales	f:Planctomycetaceae	f:Planctomycetaceae_spc
ASV 1000	d:Bacteria	p:Proteobacteria	c:Alphaproteobacteria	o:Rhizobiales	f:Hyphomicrobiaceae	g:Devosia
ASV 1001	d:Bacteria	p:Bacteroidetes	c:Sphingobacteriia	o:Sphingobacteriales	f:Sphingobacteriaceae	g:Mucilaginibacter
ASV 1002	d:Bacteria	p:Firmicutes	c:Bacilli	o:Lactobacillales	f:Lactobacillaceae	g:Lactobacillus
ASV 1003	d:Archaea	p:Thaumarchaeota	p:Thaumarchaeota_spc	o:Nitrososphaerales	f:Nitrososphaeraceae	g:Nitrososphaera
ASV 1004	d:Bacteria	p:Firmicutes	c:Clostridia	o:Clostridiales	f:Lachnospiraceae	f:Lachnospiraceae_spc
ASV 1005	d:Bacteria	p:Acidobacteria	c:Acidobacteria_Gp6	c:Acidobacteria_Gp6_spc	c:Acidobacteria_Gp6_spc	g:Gp6
ASV 1006	d:Bacteria	p:Bacteroidetes	p:Bacteroidetes_spc	p:Bacteroidetes_spc	p:Bacteroidetes_spc	p:Bacteroidetes_spc
ASV 1007	d:Bacteria	p:Firmicutes	c:Bacilli	o:Bacillales	f:Bacillaceae	g:Bacillus
ASV 1008	d:Bacteria	p:Firmicutes	c:Clostridia	o:Clostridiales	f:Eubacteriaceae	g:Eubacterium
ASV 1009	d:Bacteria	p:Proteobacteria	c:Betaproteobacteria	c:Betaproteobacteria_spc	c:Betaproteobacteria_spc	c:Betaproteobacteria_spc
ASV 1010	d:Bacteria	p:Firmicutes	c:Bacilli	o:Bacillales	o:Bacillales_spc	o:Bacillales_spc
ASV 1011	d:Bacteria	p:Verrucomicrobia	c:Subdivision3	c:Subdivision3_spc	c:Subdivision3_spc	g:Subdivision3_genera_incertae_sedis
ASV 1012	d:Bacteria	p:Bacteroidetes	c:Bacteroidia	o:Bacteroidales	f:Rikenellaceae	g:Alistipes
ASV 1013	d:Bacteria	p:Bacteroidetes	p:Bacteroidetes_spc	p:Bacteroidetes_spc	p:Bacteroidetes_spc	p:Bacteroidetes_spc
ASV 1014	d:Bacteria	p:Tenericutes	c:Mollicutes	o:Mycoplasmatales	f:Mycoplasmataceae	g:Mycoplasma
ASV 1015	d:Bacteria	p:Bacteroidetes	c:Bacteroidia	o:Bacteroidales	f:Porphyromonadaceae	g:Odoribacter
ASV 1016	d:Bacteria	p:Actinobacteria	c:Actinobacteria	o:Solirubrobacterales	o:Solirubrobacterales_spc	o:Solirubrobacterales_spc
ASV 1017	d:Bacteria	p:Acidobacteria	c:Acidobacteria_Gp4	c:Acidobacteria_Gp4_spc	c:Acidobacteria_Gp4_spc	g:Gp4
ASV 1018	d:Bacteria	p:Firmicutes	c:Bacilli	o:Bacillales	f:Bacillaceae	g:Bacillus
ASV 1019	d:Bacteria	p:Proteobacteria	c:Alphaproteobacteria	o:Rhizobiales	f:Methylobacteriaceae	g:Methylobacterium
ASV 1020	d:Bacteria	p:Acidobacteria	c:Acidobacteria_Gp16	c:Acidobacteria_Gp16_spc	c:Acidobacteria_Gp16_spc	g:Gp16
ASV 1021	d:Bacteria	p:Proteobacteria	c:Betaproteobacteria	o:Burkholderiales	f:Burkholderiales_incertae_sedis	g:Piscinibacter
ASV 1022	d:Bacteria	p:Actinobacteria	c:Actinobacteria	o:Actinomycetales	f:Pseudonocardiaceae	g:Pseudonocardia
ASV 1023	d:Bacteria	p:Bacteroidetes	c:Sphingobacteriia	o:Sphingobacteriales	f:Chitinophagaceae	f:Chitinophagaceae_spc
ASV 1024	d:Bacteria	p:Bacteroidetes	c:Bacteroidia	o:Bacteroidales	f:Rikenellaceae	g:Alistipes
ASV 1025	d:Bacteria	p:Proteobacteria	c:Gammaproteobacteria	o:Chromatiales	f:Chromatiaceae	g:Rheinheimera
ASV 1026	d:Bacteria	p:Firmicutes	c:Bacilli	o:Bacillales	f:Paenibacillaceae	f:Paenibacillaceae_spc
ASV 1027	d:Bacteria	p:Verrucomicrobia	c:Verrucomicrobiae	o:Verrucomicrobiales	f:Verrucomicrobiaceae	f:Verrucomicrobiaceae_spc
ASV 1028	d:Bacteria	p:Proteobacteria	c:Gammaproteobacteria	o:Alteromonadales	f:Shewanellaceae	g:Shewanella
ASV 1029	d:Bacteria	p:Firmicutes	c:Clostridia	o:Clostridiales	f:Clostridiaceae	g:Alkaliphilus
ASV 1030	d:Bacteria	p:Firmicutes	c:Bacilli	o:Bacillales	f:Bacillaceae	g:Bacillus
ASV 1031	d:Bacteria	p:Bacteroidetes	c:Bacteroidia	o:Bacteroidales	f:Rikenellaceae	g:Alistipes
ASV 1032	d:Bacteria	p:Actinobacteria	c:Actinobacteria	o:Actinomycetales	f:Promicromonosporaceae	g:Cellulosimicrobium
ASV 1033	d:Bacteria	p:Firmicutes	c:Negativicutes	o:Selenomonadales	f:Acidaminococcaceae	f:Acidaminococcaceae_spc
ASV 1034	d:Bacteria	p:Actinobacteria	c:Actinobacteria	o:Actinomycetales	f:Micrococcaceae	g:Kocuria
ASV 1035	d:Bacteria	p:Acidobacteria	c:Acidobacteria_Gp16	c:Acidobacteria_Gp16_spc	c:Acidobacteria_Gp16_spc	g:Gp16
ASV 1036	d:Bacteria	p:Actinobacteria	p:Actinobacteria_spc	p:Actinobacteria_spc	p:Actinobacteria_spc	p:Actinobacteria_spc
ASV 1037	d:Bacteria	p:Acidobacteria	c:Acidobacteria_Gp6	c:Acidobacteria_Gp6_spc	c:Acidobacteria_Gp6_spc	g:Gp6
ASV 1038	d:Bacteria	p:Actinobacteria	c:Actinobacteria	o:Actinomycetales	f:Microbacteriaceae	g:Lysinimonas
ASV 1039	d:Bacteria	p:Actinobacteria	c:Actinobacteria	o:Actinomycetales	f:Streptomycetaceae	g:Streptomyces
ASV 1040	d:Bacteria	p:Bacteroidetes	c:Bacteroidia	o:Bacteroidales	f:Bacteroidaceae	g:Bacteroides
ASV 1041	d:Bacteria	p:Bacteroidetes	c:Bacteroidia	o:Bacteroidales	o:Bacteroidales_spc	o:Bacteroidales_spc
ASV 1042	d:Bacteria	p:Proteobacteria	c:Gammaproteobacteria	c:Gammaproteobacteria_spc	c:Gammaproteobacteria_spc	c:Gammaproteobacteria_spc
ASV 1043	d:Bacteria	p:Proteobacteria	c:Gammaproteobacteria	c:Gammaproteobacteria_spc	c:Gammaproteobacteria_spc	c:Gammaproteobacteria_spc
ASV 1044	d:Bacteria	p:Firmicutes	c:Bacilli	o:Bacillales	f:Planococcaceae	g:Paenisporosarcina
ASV 1045	d:Bacteria	p:Verrucomicrobia	c:Verrucomicrobiae	o:Verrucomicrobiales	f:Verrucomicrobiaceae	g:Luteolibacter
ASV 1046	d:Bacteria	p:Firmicutes	c:Clostridia	o:Clostridiales	f:Clostridiaceae	g:Clostridium_sensu_stricto
ASV 1047	d:Bacteria	p:Actinobacteria	c:Actinobacteria	o:Gaiellales	f:Gaiellaceae	g:Gaiella
ASV 1048	d:Bacteria	p:Bacteroidetes	c:Bacteroidia	o:Bacteroidales	f:Porphyromonadaceae	g:Parabacteroides
ASV 1049	d:Bacteria	p:Firmicutes	c:Bacilli	o:Bacillales	f:Thermoactinomycetaceae	g:Planifilum
ASV 1050	d:Bacteria	p:Bacteroidetes	c:Bacteroidia	o:Bacteroidales	f:Bacteroidaceae	g:Bacteroides
ASV 1051	d:Bacteria	p:Bacteroidetes	c:Bacteroidia	o:Bacteroidales	f:Porphyromonadaceae	f:Porphyromonadaceae_spc
ASV 1052	d:Bacteria	p:Proteobacteria	c:Alphaproteobacteria	o:Rhizobiales	f:Methylobacteriaceae	g:Methylobacterium
ASV 1053	d:Bacteria	p:Verrucomicrobia	c:Subdivision3	c:Subdivision3_spc	c:Subdivision3_spc	g:Subdivision3_genera_incertae_sedis
ASV 1054	d:Bacteria	p:Proteobacteria	c:Alphaproteobacteria	o:Sphingomonadales	f:Erythrobacteraceae	g:Porphyrobacter
ASV 1055	d:Bacteria	p:Acidobacteria	c:Acidobacteria_Gp6	c:Acidobacteria_Gp6_spc	c:Acidobacteria_Gp6_spc	g:Gp6
ASV 1056	d:Bacteria	p:Bacteroidetes	c:Flavobacteriia	o:Flavobacteriales	f:Flavobacteriaceae	g:Flavobacterium
ASV 1057	d:Bacteria	p:Firmicutes	p:Firmicutes_spc	p:Firmicutes_spc	p:Firmicutes_spc	p:Firmicutes_spc
ASV 1058	d:Bacteria	p:Proteobacteria	p:Proteobacteria_spc	p:Proteobacteria_spc	p:Proteobacteria_spc	p:Proteobacteria_spc
ASV 1059	d:Bacteria	p:Actinobacteria	c:Actinobacteria	o:Solirubrobacterales	o:Solirubrobacterales_spc	o:Solirubrobacterales_spc
ASV 1060	d:Bacteria	p:Firmicutes	c:Bacilli	o:Bacillales	f:Bacillaceae	g:Bacillus
ASV 1061	d:Bacteria	p:Firmicutes	c:Bacilli	o:Bacillales	f:Planococcaceae	g:Solibacillus
ASV 1062	d:Bacteria	p:Firmicutes	c:Bacilli	o:Lactobacillales	f:Lactobacillaceae	g:Lactobacillus
ASV 1063	d:Bacteria	p:Proteobacteria	c:Alphaproteobacteria	o:Rhizobiales	f:Rhizobiaceae	g:Rhizobium
ASV 1064	d:Bacteria	p:Firmicutes	c:Bacilli	o:Bacillales	f:Paenibacillaceae	g:Brevibacillus
ASV 1065	d:Bacteria	p:Actinobacteria	c:Actinobacteria	o:Actinomycetales	f:Microbacteriaceae	g:Microbacterium
ASV 1066	d:Bacteria	p:Firmicutes	c:Clostridia	o:Clostridiales	f:Clostridiaceae	g:Clostridium_sensu_stricto
ASV 1067	d:Bacteria	p:Bacteroidetes	c:Bacteroidia	o:Bacteroidales	f:Porphyromonadaceae	g:Parabacteroides
ASV 1068	d:Bacteria	p:Firmicutes	c:Bacilli	o:Bacillales	f:Planococcaceae	g:Sporosarcina
ASV 1069	d:Bacteria	p:Firmicutes	c:Bacilli	o:Bacillales	f:Bacillaceae	g:Amphibacillus
ASV 1070	d:Bacteria	p:Proteobacteria	c:Gammaproteobacteria	o:Pseudomonadales	f:Moraxellaceae	g:Moraxella
ASV 1071	d:Bacteria	p:Firmicutes	c:Clostridia	o:Clostridiales	f:Clostridiaceae	g:Clostridium_sensu_stricto
ASV 1072	d:Bacteria	p:Proteobacteria	c:Alphaproteobacteria	c:Alphaproteobacteria_spc	c:Alphaproteobacteria_spc	c:Alphaproteobacteria_spc
ASV 1073	d:Bacteria	p:Planctomycetes	c:Planctomycetia	o:Planctomycetales	f:Planctomycetaceae	f:Planctomycetaceae_spc
ASV 1074	d:Bacteria	p:Proteobacteria	c:Betaproteobacteria	o:Burkholderiales	f:Alcaligenaceae	g:Advenella
ASV 1075	d:Bacteria	p:Bacteroidetes	c:Sphingobacteriia	o:Sphingobacteriales	f:Chitinophagaceae	g:Flavisolibacter
ASV 1076	d:Bacteria	p:Actinobacteria	c:Actinobacteria	o:Actinomycetales	f:Mycobacteriaceae	g:Mycobacterium
ASV 1077	d:Bacteria	p:Firmicutes	c:Bacilli	c:Bacilli_spc	c:Bacilli_spc	c:Bacilli_spc
ASV 1078	d:Bacteria	p:Proteobacteria	c:Alphaproteobacteria	o:Rhizobiales	f:Hyphomicrobiaceae	g:Pedomicrobium
ASV 1079	d:Bacteria	p:Actinobacteria	c:Actinobacteria	o:Actinomycetales	f:Thermomonosporaceae	g:Actinomadura
ASV 1080	d:Bacteria	p:Acidobacteria	c:Acidobacteria_Gp4	c:Acidobacteria_Gp4_spc	c:Acidobacteria_Gp4_spc	g:Blastocatella
ASV 1081	d:Bacteria	p:Actinobacteria	c:Actinobacteria	o:Actinomycetales	f:Micrococcaceae	g:Kocuria
ASV 1082	d:Bacteria	p:Firmicutes	c:Bacilli	o:Bacillales	f:Staphylococcaceae	g:Nosocomiicoccus
ASV 1083	d:Bacteria	p:Firmicutes	c:Clostridia	o:Clostridiales	f:Lachnospiraceae	g:Clostridium_XlVa
ASV 1084	d:Archaea	p:Thaumarchaeota	p:Thaumarchaeota_spc	o:Nitrososphaerales	f:Nitrososphaeraceae	g:Nitrososphaera
ASV 1085	d:Bacteria	p:Actinobacteria	c:Actinobacteria	o:Actinomycetales	f:Mycobacteriaceae	g:Mycobacterium
ASV 1086	d:Bacteria	p:Acidobacteria	c:Acidobacteria_Gp16	c:Acidobacteria_Gp16_spc	c:Acidobacteria_Gp16_spc	g:Gp16
ASV 1087	d:Bacteria	p:Proteobacteria	c:Epsilonproteobacteria	o:Campylobacterales	f:Campylobacteraceae	g:Arcobacter
ASV 1088	d:Bacteria	p:Actinobacteria	c:Actinobacteria	o:Actinomycetales	f:Corynebacteriaceae	g:Corynebacterium
ASV 1089	d:Bacteria	p:Firmicutes	c:Erysipelotrichia	o:Erysipelotrichales	f:Erysipelotrichaceae	f:Erysipelotrichaceae_spc
ASV 1090	d:Bacteria	p:Firmicutes	c:Clostridia	o:Clostridiales	f:Clostridiaceae	g:Clostridium_sensu_stricto
ASV 1091	d:Bacteria	p:Actinobacteria	c:Actinobacteria	o:Actinomycetales	f:Nocardioidaceae	g:Nocardioides
ASV 1092	d:Bacteria	p:Acidobacteria	c:Acidobacteria_Gp4	c:Acidobacteria_Gp4_spc	c:Acidobacteria_Gp4_spc	g:Aridibacter
ASV 1093	d:Bacteria	p:Proteobacteria	c:Gammaproteobacteria	c:Gammaproteobacteria_spc	c:Gammaproteobacteria_spc	c:Gammaproteobacteria_spc
ASV 1094	d:Bacteria	p:Bacteroidetes	c:Bacteroidia	o:Bacteroidales	f:Bacteroidaceae	g:Bacteroides
ASV 1095	d:Bacteria	p:Proteobacteria	c:Gammaproteobacteria	c:Gammaproteobacteria_spc	c:Gammaproteobacteria_spc	c:Gammaproteobacteria_spc
ASV 1096	d:Bacteria	p:Acidobacteria	c:Acidobacteria_Gp4	c:Acidobacteria_Gp4_spc	c:Acidobacteria_Gp4_spc	c:Acidobacteria_Gp4_spc
ASV 1097	d:Bacteria	p:Proteobacteria	c:Alphaproteobacteria	c:Alphaproteobacteria_spc	c:Alphaproteobacteria_spc	c:Alphaproteobacteria_spc
ASV 1098	d:Bacteria	p:Bacteroidetes	c:Cytophagia	o:Cytophagales	o:Cytophagales_spc	o:Cytophagales_spc
ASV 1099	d:Bacteria	p:Firmicutes	c:Bacilli	o:Bacillales	f:Bacillaceae	g:Bacillus
ASV 1100	d:Bacteria	p:Actinobacteria	c:Actinobacteria	o:Actinomycetales	f:Nocardioidaceae	g:Nocardioides
ASV 1101	d:Bacteria	p:Firmicutes	c:Clostridia	o:Clostridiales	f:Clostridiaceae	g:Clostridium_sensu_stricto
ASV 1102	d:Bacteria	p:Firmicutes	p:Firmicutes_spc	p:Firmicutes_spc	p:Firmicutes_spc	p:Firmicutes_spc
ASV 1103	d:Bacteria	p:Proteobacteria	c:Alphaproteobacteria	o:Rhizobiales	f:Aurantimonadaceae	g:Aureimonas
ASV 1104	d:Bacteria	p:Proteobacteria	c:Alphaproteobacteria	o:Caulobacterales	f:Caulobacteraceae	g:Brevundimonas
ASV 1105	d:Bacteria	p:Actinobacteria	c:Actinobacteria	o:Actinomycetales	f:Micromonosporaceae	g:Verrucosispora
ASV 1106	d:Bacteria	p:Proteobacteria	c:Betaproteobacteria	o:Burkholderiales	f:Comamonadaceae	g:Ramlibacter
ASV 1107	d:Bacteria	p:Proteobacteria	c:Betaproteobacteria	o:Burkholderiales	f:Comamonadaceae	g:Pseudorhodoferax
ASV 1108	d:Bacteria	p:Firmicutes	c:Negativicutes	o:Selenomonadales	f:Acidaminococcaceae	f:Acidaminococcaceae_spc
ASV 1109	d:Bacteria	p:Bacteroidetes	c:Bacteroidia	o:Bacteroidales	f:Porphyromonadaceae	g:Parabacteroides
ASV 1110	d:Bacteria	p:Actinobacteria	c:Actinobacteria	c:Actinobacteria_spc	c:Actinobacteria_spc	c:Actinobacteria_spc
ASV 1111	d:Bacteria	p:Proteobacteria	c:Gammaproteobacteria	o:Xanthomonadales	f:Xanthomonadaceae	g:Luteimonas
ASV 1112	d:Bacteria	p:Firmicutes	c:Bacilli	o:Bacillales	f:Paenibacillaceae	g:Paenibacillus
ASV 1113	d:Bacteria	p:Proteobacteria	c:Gammaproteobacteria	c:Gammaproteobacteria_spc	c:Gammaproteobacteria_spc	c:Gammaproteobacteria_spc
ASV 1114	d:Bacteria	p:Proteobacteria	c:Alphaproteobacteria	o:Caulobacterales	f:Caulobacteraceae	g:Phenylobacterium
ASV 1115	d:Bacteria	p:Actinobacteria	c:Actinobacteria	o:Actinomycetales	f:Thermomonosporaceae	g:Actinoallomurus
ASV 1116	d:Bacteria	p:Bacteroidetes	c:Bacteroidia	o:Bacteroidales	f:Rikenellaceae	f:Rikenellaceae_spc
ASV 1117	d:Bacteria	p:Firmicutes	c:Clostridia	o:Clostridiales	f:Lachnospiraceae	f:Lachnospiraceae_spc
ASV 1118	d:Bacteria	p:Actinobacteria	c:Actinobacteria	c:Actinobacteria_spc	c:Actinobacteria_spc	c:Actinobacteria_spc
ASV 1119	d:Bacteria	p:Proteobacteria	c:Alphaproteobacteria	o:Rhizobiales	f:Methylocystaceae	g:Pleomorphomonas
ASV 1120	d:Bacteria	p:Firmicutes	c:Clostridia	o:Clostridiales	f:Lachnospiraceae	f:Lachnospiraceae_spc
ASV 1121	d:Bacteria	p:Actinobacteria	c:Actinobacteria	o:Actinomycetales	f:Promicromonosporaceae	g:Isoptericola
ASV 1122	d:Bacteria	p:Firmicutes	c:Clostridia	o:Clostridiales	f:Clostridiaceae	g:Clostridium_sensu_stricto
ASV 1123	d:Bacteria	p:Actinobacteria	c:Actinobacteria	o:Solirubrobacterales	f:Patulibacteraceae	g:Patulibacter
ASV 1124	d:Bacteria	p:Acidobacteria	c:Acidobacteria_Gp16	c:Acidobacteria_Gp16_spc	c:Acidobacteria_Gp16_spc	g:Gp16
ASV 1125	d:Bacteria	p:Firmicutes	c:Negativicutes	o:Selenomonadales	f:Veillonellaceae	f:Veillonellaceae_spc
ASV 1126	d:Bacteria	p:Firmicutes	c:Clostridia	o:Clostridiales	o:Clostridiales_spc	o:Clostridiales_spc
ASV 1127	d:Bacteria	p:Actinobacteria	p:Actinobacteria_spc	p:Actinobacteria_spc	p:Actinobacteria_spc	p:Actinobacteria_spc
ASV 1128	d:Bacteria	p:Fusobacteria	c:Fusobacteriia	o:Fusobacteriales	f:Fusobacteriaceae	g:Fusobacterium
ASV 1129	d:Bacteria	p:Actinobacteria	c:Actinobacteria	c:Actinobacteria_spc	c:Actinobacteria_spc	c:Actinobacteria_spc
ASV 1130	d:Bacteria	p:Acidobacteria	c:Acidobacteria_Gp4	c:Acidobacteria_Gp4_spc	c:Acidobacteria_Gp4_spc	g:Gp4
ASV 1131	d:Bacteria	p:Bacteroidetes	c:Bacteroidia	o:Bacteroidales	f:Bacteroidaceae	g:Bacteroides
ASV 1132	d:Bacteria	p:Proteobacteria	c:Alphaproteobacteria	o:Rhizobiales	o:Rhizobiales_spc	o:Rhizobiales_spc
ASV 1133	d:Bacteria	p:Proteobacteria	c:Alphaproteobacteria	o:Rhodobacterales	f:Rhodobacteraceae	g:Paracoccus
ASV 1134	d:Bacteria	p:Firmicutes	c:Clostridia	o:Clostridiales	o:Clostridiales_spc	o:Clostridiales_spc
ASV 1135	d:Bacteria	p:Bacteroidetes	c:Bacteroidia	o:Bacteroidales	f:Porphyromonadaceae	g:Odoribacter
ASV 1136	d:Bacteria	p:Acidobacteria	c:Acidobacteria_Gp17	c:Acidobacteria_Gp17_spc	c:Acidobacteria_Gp17_spc	g:Gp17
ASV 1137	d:Bacteria	p:Bacteroidetes	c:Cytophagia	o:Cytophagales	o:Cytophagales_spc	g:Ohtaekwangia
ASV 1138	d:Bacteria	p:Proteobacteria	c:Betaproteobacteria	o:Burkholderiales	f:Comamonadaceae	g:Acidovorax
ASV 1139	d:Bacteria	p:Bacteroidetes	c:Bacteroidia	o:Bacteroidales	f:Rikenellaceae	g:Alistipes
ASV 1140	d:Bacteria	p:Bacteroidetes	c:Sphingobacteriia	o:Sphingobacteriales	f:Chitinophagaceae	g:Terrimonas
ASV 1141	d:Bacteria	p:Bacteroidetes	p:Bacteroidetes_spc	p:Bacteroidetes_spc	p:Bacteroidetes_spc	p:Bacteroidetes_spc
ASV 1142	d:Bacteria	p:Bacteroidetes	c:Bacteroidia	o:Bacteroidales	f:Bacteroidaceae	g:Bacteroides
ASV 1143	d:Bacteria	p:Proteobacteria	c:Gammaproteobacteria	o:Xanthomonadales	f:Xanthomonadaceae	g:Tahibacter
ASV 1144	d:Bacteria	p:Actinobacteria	c:Actinobacteria	o:Actinomycetales	f:Nocardiaceae	g:Rhodococcus
ASV 1145	d:Bacteria	p:Actinobacteria	c:Actinobacteria	o:Solirubrobacterales	o:Solirubrobacterales_spc	o:Solirubrobacterales_spc
ASV 1146	d:Bacteria	p:Firmicutes	c:Clostridia	o:Clostridiales	f:Ruminococcaceae	f:Ruminococcaceae_spc
ASV 1147	d:Bacteria	p:Firmicutes	c:Clostridia	o:Clostridiales	f:Lachnospiraceae	g:Roseburia
ASV 1148	d:Bacteria	p:Proteobacteria	c:Alphaproteobacteria	o:Rhizobiales	f:Rhizobiaceae	g:Rhizobium
ASV 1149	d:Bacteria	p:Proteobacteria	c:Alphaproteobacteria	c:Alphaproteobacteria_spc	c:Alphaproteobacteria_spc	c:Alphaproteobacteria_spc
ASV 1150	d:Bacteria	p:Actinobacteria	c:Actinobacteria	c:Actinobacteria_spc	c:Actinobacteria_spc	c:Actinobacteria_spc
ASV 1151	d:Bacteria	p:Proteobacteria	c:Alphaproteobacteria	o:Sphingomonadales	f:Sphingomonadaceae	g:Sphingomonas
ASV 1152	d:Bacteria	p:Actinobacteria	c:Actinobacteria	o:Gaiellales	f:Gaiellaceae	g:Gaiella
ASV 1153	d:Bacteria	p:Firmicutes	c:Bacilli	o:Bacillales	f:Paenibacillaceae	g:Paenibacillus
ASV 1154	d:Bacteria	p:Elusimicrobia	c:Elusimicrobia	o:Elusimicrobiales	f:Elusimicrobiaceae	g:Elusimicrobium
ASV 1155	d:Bacteria	p:Bacteroidetes	c:Bacteroidia	o:Bacteroidales	f:Rikenellaceae	g:Alistipes
ASV 1156	d:Bacteria	p:Proteobacteria	c:Alphaproteobacteria	o:Sphingomonadales	f:Erythrobacteraceae	g:Altererythrobacter
ASV 1157	d:Bacteria	p:Firmicutes	c:Clostridia	o:Clostridiales	f:Ruminococcaceae	g:Intestinimonas
ASV 1158	d:Bacteria	p:Firmicutes	c:Clostridia	o:Clostridiales	f:Ruminococcaceae	f:Ruminococcaceae_spc
ASV 1159	d:Bacteria	p:Bacteroidetes	c:Cytophagia	o:Cytophagales	o:Cytophagales_spc	o:Cytophagales_spc
ASV 1160	d:Bacteria	p:Bacteroidetes	c:Bacteroidia	o:Bacteroidales	f:Porphyromonadaceae	g:Odoribacter
ASV 1161	d:Bacteria	p:Firmicutes	c:Negativicutes	o:Selenomonadales	f:Veillonellaceae	f:Veillonellaceae_spc
ASV 1162	d:Bacteria	p:Verrucomicrobia	c:Spartobacteria	c:Spartobacteria_spc	c:Spartobacteria_spc	g:Spartobacteria_genera_incertae_sedis
ASV 1163	d:Bacteria	p:Planctomycetes	c:Planctomycetia	o:Planctomycetales	f:Planctomycetaceae	f:Planctomycetaceae_spc
ASV 1164	d:Bacteria	p:Proteobacteria	c:Alphaproteobacteria	o:Sphingomonadales	f:Sphingomonadaceae	f:Sphingomonadaceae_spc
ASV 1165	d:Bacteria	p:Bacteroidetes	c:Sphingobacteriia	o:Sphingobacteriales	f:Chitinophagaceae	f:Chitinophagaceae_spc
ASV 1166	d:Bacteria	p:Tenericutes	c:Mollicutes	o:Mycoplasmatales	f:Mycoplasmataceae	g:Mycoplasma
ASV 1167	d:Bacteria	p:Actinobacteria	c:Actinobacteria	c:Actinobacteria_spc	c:Actinobacteria_spc	c:Actinobacteria_spc
ASV 1168	d:Bacteria	p:Actinobacteria	c:Actinobacteria	o:Actinomycetales	f:Nocardioidaceae	g:Aeromicrobium
ASV 1169	d:Bacteria	p:Firmicutes	c:Clostridia	o:Clostridiales	o:Clostridiales_spc	o:Clostridiales_spc
ASV 1170	d:Bacteria	p:Actinobacteria	c:Actinobacteria	o:Actinomycetales	f:Pseudonocardiaceae	g:Saccharopolyspora
ASV 1171	d:Bacteria	p:Acidobacteria	c:Acidobacteria_Gp4	c:Acidobacteria_Gp4_spc	c:Acidobacteria_Gp4_spc	g:Gp4
ASV 1172	d:Bacteria	p:Firmicutes	c:Clostridia	o:Clostridiales	f:Ruminococcaceae	f:Ruminococcaceae_spc
ASV 1173	d:Bacteria	p:Bacteroidetes	c:Bacteroidia	o:Bacteroidales	f:Rikenellaceae	g:Rikenella
ASV 1174	d:Bacteria	p:Firmicutes	c:Clostridia	o:Clostridiales	o:Clostridiales_spc	o:Clostridiales_spc
ASV 1175	d:Bacteria	p:Verrucomicrobia	c:Spartobacteria	c:Spartobacteria_spc	c:Spartobacteria_spc	g:Spartobacteria_genera_incertae_sedis
ASV 1176	d:Bacteria	p:Firmicutes	c:Negativicutes	o:Selenomonadales	f:Veillonellaceae	f:Veillonellaceae_spc
ASV 1177	d:Bacteria	p:Firmicutes	c:Bacilli	o:Bacillales	f:Paenibacillaceae	g:Ammoniphilus
ASV 1178	d:Bacteria	p:Actinobacteria	c:Actinobacteria	o:Actinomycetales	f:Pseudonocardiaceae	g:Actinophytocola
ASV 1179	d:Bacteria	p:Bacteroidetes	c:Flavobacteriia	o:Flavobacteriales	f:Flavobacteriaceae	f:Flavobacteriaceae_spc
ASV 1180	d:Bacteria	p:Bacteroidetes	c:Bacteroidia	o:Bacteroidales	f:Porphyromonadaceae	g:Odoribacter
ASV 1181	d:Bacteria	p:Firmicutes	c:Clostridia	o:Clostridiales	f:Lachnospiraceae	f:Lachnospiraceae_spc
ASV 1182	d:Bacteria	p:Firmicutes	c:Clostridia	o:Clostridiales	f:Clostridiaceae	g:Clostridium_sensu_stricto
ASV 1183	d:Bacteria	p:Actinobacteria	c:Actinobacteria	o:Actinomycetales	f:Corynebacteriaceae	g:Corynebacterium
ASV 1184	d:Bacteria	p:Actinobacteria	c:Actinobacteria	o:Actinomycetales	f:Nocardioidaceae	g:Nocardioides
ASV 1185	d:Bacteria	p:Firmicutes	c:Clostridia	o:Clostridiales	f:Clostridiales_Incertae_Sedis_XI	g:Finegoldia
ASV 1186	d:Bacteria	p:Proteobacteria	c:Alphaproteobacteria	o:Rhizobiales	f:Methylobacteriaceae	g:Methylobacterium
ASV 1187	d:Bacteria	p:Firmicutes	c:Clostridia	o:Clostridiales	f:Clostridiaceae	g:Clostridium_sensu_stricto
ASV 1188	d:Bacteria	p:Planctomycetes	c:Planctomycetia	o:Planctomycetales	f:Planctomycetaceae	g:Blastopirellula
ASV 1189	d:Bacteria	p:Bacteroidetes	p:Bacteroidetes_spc	p:Bacteroidetes_spc	p:Bacteroidetes_spc	p:Bacteroidetes_spc
ASV 1190	d:Bacteria	p:Firmicutes	c:Bacilli	o:Bacillales	f:Planococcaceae	g:Planomicrobium
ASV 1191	d:Bacteria	p:Acidobacteria	c:Acidobacteria_Gp16	c:Acidobacteria_Gp16_spc	c:Acidobacteria_Gp16_spc	g:Gp16
ASV 1192	d:Bacteria	p:Actinobacteria	c:Actinobacteria	o:Actinomycetales	o:Actinomycetales_spc	o:Actinomycetales_spc
ASV 1193	d:Bacteria	p:Actinobacteria	c:Actinobacteria	o:Actinomycetales	f:Microbacteriaceae	g:Subtercola
ASV 1194	d:Bacteria	p:Nitrospirae	c:Nitrospira	o:Nitrospirales	f:Nitrospiraceae	g:Nitrospira
ASV 1195	d:Bacteria	p:Firmicutes	c:Clostridia	o:Clostridiales	f:Lachnospiraceae	f:Lachnospiraceae_spc
ASV 1196	d:Bacteria	p:Actinobacteria	c:Actinobacteria	o:Actinomycetales	f:Streptomycetaceae	g:Streptomyces
ASV 1197	d:Bacteria	p:Firmicutes	c:Bacilli	o:Lactobacillales	f:Streptococcaceae	g:Streptococcus
ASV 1198	d:Bacteria	p:Firmicutes	p:Firmicutes_spc	p:Firmicutes_spc	p:Firmicutes_spc	p:Firmicutes_spc
ASV 1199	d:Bacteria	p:Proteobacteria	c:Alphaproteobacteria	o:Rhizobiales	f:Methylobacteriaceae	g:Methylobacterium
ASV 1200	d:Bacteria	p:Bacteroidetes	c:Bacteroidia	o:Bacteroidales	f:Rikenellaceae	g:Alistipes
ASV 1201	d:Bacteria	p:Bacteroidetes	p:Bacteroidetes_spc	p:Bacteroidetes_spc	p:Bacteroidetes_spc	p:Bacteroidetes_spc
ASV 1202	d:Bacteria	p:Bacteroidetes	c:Sphingobacteriia	o:Sphingobacteriales	f:Chitinophagaceae	g:Parafilimonas
ASV 1203	d:Bacteria	p:Acidobacteria	c:Acidobacteria_Gp6	c:Acidobacteria_Gp6_spc	c:Acidobacteria_Gp6_spc	g:Gp6
ASV 1204	d:Bacteria	p:Firmicutes	c:Bacilli	o:Lactobacillales	f:Aerococcaceae	g:Facklamia
ASV 1205	d:Bacteria	p:Firmicutes	c:Clostridia	o:Clostridiales	o:Clostridiales_spc	o:Clostridiales_spc
ASV 1206	d:Bacteria	p:Actinobacteria	c:Actinobacteria	o:Actinomycetales	f:Nocardioidaceae	g:Aeromicrobium
ASV 1207	d:Bacteria	p:Firmicutes	c:Clostridia	o:Clostridiales	f:Lachnospiraceae	g:Clostridium_XlVa
ASV 1208	d:Bacteria	p:Firmicutes	c:Negativicutes	o:Selenomonadales	f:Veillonellaceae	g:Veillonella
ASV 1209	d:Bacteria	p:Proteobacteria	c:Alphaproteobacteria	o:Sphingomonadales	f:Sphingomonadaceae	g:Sphingomonas
ASV 1210	d:Bacteria	p:Firmicutes	c:Clostridia	o:Clostridiales	o:Clostridiales_spc	o:Clostridiales_spc
ASV 1211	d:Bacteria	p:Proteobacteria	c:Alphaproteobacteria	o:Sphingomonadales	f:Sphingomonadaceae	f:Sphingomonadaceae_spc
ASV 1212	d:Bacteria	p:Proteobacteria	c:Deltaproteobacteria	o:Desulfovibrionales	f:Desulfovibrionaceae	g:Desulfovibrio
ASV 1213	d:Bacteria	p:Proteobacteria	c:Gammaproteobacteria	c:Gammaproteobacteria_spc	c:Gammaproteobacteria_spc	c:Gammaproteobacteria_spc
ASV 1214	d:Bacteria	p:Proteobacteria	c:Alphaproteobacteria	o:Rhizobiales	o:Rhizobiales_spc	o:Rhizobiales_spc
ASV 1215	d:Bacteria	p:Actinobacteria	c:Actinobacteria	o:Actinomycetales	f:Nocardioidaceae	g:Nocardioides
ASV 1216	d:Bacteria	p:Proteobacteria	c:Alphaproteobacteria	o:Rhizobiales	f:Hyphomicrobiaceae	g:Devosia
ASV 1217	d:Bacteria	p:Actinobacteria	c:Actinobacteria	o:Gaiellales	f:Gaiellaceae	g:Gaiella
ASV 1218	d:Bacteria	p:Acidobacteria	c:Acidobacteria_Gp6	c:Acidobacteria_Gp6_spc	c:Acidobacteria_Gp6_spc	g:Gp6
ASV 1219	d:Bacteria	p:Proteobacteria	c:Alphaproteobacteria	o:Rhizobiales	o:Rhizobiales_spc	o:Rhizobiales_spc
ASV 1220	d:Bacteria	p:Acidobacteria	c:Acidobacteria_Gp6	c:Acidobacteria_Gp6_spc	c:Acidobacteria_Gp6_spc	g:Gp6
ASV 1221	d:Bacteria	p:Actinobacteria	c:Actinobacteria	o:Actinomycetales	f:Micromonosporaceae	f:Micromonosporaceae_spc
ASV 1222	d:Bacteria	p:Proteobacteria	c:Alphaproteobacteria	o:Rhizobiales	f:Rhizobiaceae	g:Shinella
ASV 1223	d:Bacteria	p:Firmicutes	c:Clostridia	o:Clostridiales	o:Clostridiales_spc	o:Clostridiales_spc
ASV 1224	d:Bacteria	p:Actinobacteria	c:Actinobacteria	o:Actinomycetales	f:Cellulomonadaceae	g:Cellulomonas
ASV 1225	d:Bacteria	p:Firmicutes	c:Bacilli	o:Bacillales	f:Thermoactinomycetaceae	g:Thermoactinomyces
ASV 1226	d:Bacteria	p:Actinobacteria	c:Actinobacteria	c:Actinobacteria_spc	c:Actinobacteria_spc	c:Actinobacteria_spc
ASV 1227	d:Bacteria	p:Actinobacteria	c:Actinobacteria	o:Actinomycetales	f:Streptomycetaceae	g:Streptomyces
ASV 1228	d:Bacteria	p:Acidobacteria	c:Acidobacteria_Gp4	c:Acidobacteria_Gp4_spc	c:Acidobacteria_Gp4_spc	g:Blastocatella
ASV 1229	d:Bacteria	p:Proteobacteria	p:Proteobacteria_spc	p:Proteobacteria_spc	p:Proteobacteria_spc	p:Proteobacteria_spc
ASV 1230	d:Bacteria	p:Proteobacteria	c:Alphaproteobacteria	o:Rhizobiales	o:Rhizobiales_spc	o:Rhizobiales_spc
ASV 1231	d:Bacteria	p:Firmicutes	c:Clostridia	o:Clostridiales	f:Ruminococcaceae	f:Ruminococcaceae_spc
ASV 1232	d:Bacteria	p:Acidobacteria	c:Acidobacteria_Gp6	c:Acidobacteria_Gp6_spc	c:Acidobacteria_Gp6_spc	g:Gp6
ASV 1233	d:Bacteria	p:Proteobacteria	c:Alphaproteobacteria	o:Sphingomonadales	f:Sphingomonadaceae	f:Sphingomonadaceae_spc
ASV 1234	d:Bacteria	p:Firmicutes	c:Bacilli	o:Bacillales	f:Paenibacillaceae	g:Paenibacillus
ASV 1235	d:Bacteria	p:Proteobacteria	c:Alphaproteobacteria	o:Rhizobiales	o:Rhizobiales_spc	o:Rhizobiales_spc
ASV 1236	d:Bacteria	p:Firmicutes	c:Clostridia	o:Clostridiales	f:Lachnospiraceae	f:Lachnospiraceae_spc
ASV 1237	d:Bacteria	p:Bacteroidetes	c:Bacteroidia	o:Bacteroidales	f:Rikenellaceae	g:Alistipes
ASV 1238	d:Bacteria	p:Proteobacteria	c:Alphaproteobacteria	o:Rhizobiales	f:Bradyrhizobiaceae	g:Bradyrhizobium
ASV 1239	d:Bacteria	p:Proteobacteria	c:Alphaproteobacteria	o:Sphingomonadales	f:Erythrobacteraceae	f:Erythrobacteraceae_spc
ASV 1240	d:Bacteria	p:Acidobacteria	c:Acidobacteria_Gp6	c:Acidobacteria_Gp6_spc	c:Acidobacteria_Gp6_spc	g:Gp6
ASV 1241	d:Bacteria	p:Proteobacteria	c:Alphaproteobacteria	c:Alphaproteobacteria_spc	c:Alphaproteobacteria_spc	c:Alphaproteobacteria_spc
ASV 1242	d:Bacteria	p:Actinobacteria	c:Actinobacteria	o:Rubrobacterales	f:Rubrobacteraceae	g:Rubrobacter
ASV 1243	d:Bacteria	p:Firmicutes	c:Bacilli	o:Bacillales	f:Bacillaceae	g:Bacillus
ASV 1244	d:Bacteria	p:Firmicutes	c:Bacilli	o:Bacillales	f:Paenibacillaceae	g:Paenibacillus
ASV 1245	d:Bacteria	p:Proteobacteria	c:Gammaproteobacteria	o:Xanthomonadales	f:Sinobacteraceae	f:Sinobacteraceae_spc
ASV 1246	d:Bacteria	p:Verrucomicrobia	c:Spartobacteria	c:Spartobacteria_spc	c:Spartobacteria_spc	g:Spartobacteria_genera_incertae_sedis
ASV 1247	d:Bacteria	p:Proteobacteria	p:Proteobacteria_spc	p:Proteobacteria_spc	p:Proteobacteria_spc	p:Proteobacteria_spc
ASV 1248	d:Bacteria	p:Bacteroidetes	c:Flavobacteriia	o:Flavobacteriales	f:Flavobacteriaceae	g:Chryseobacterium
ASV 1249	d:Bacteria	p:Bacteroidetes	c:Bacteroidia	o:Bacteroidales	o:Bacteroidales_spc	o:Bacteroidales_spc
ASV 1250	d:Bacteria	p:Actinobacteria	c:Actinobacteria	o:Actinomycetales	f:Microbacteriaceae	f:Microbacteriaceae_spc
ASV 1251	d:Bacteria	p:Bacteroidetes	c:Sphingobacteriia	o:Sphingobacteriales	f:Chitinophagaceae	f:Chitinophagaceae_spc
ASV 1252	d:Bacteria	p:Nitrospirae	c:Nitrospira	o:Nitrospirales	f:Nitrospiraceae	g:Nitrospira
ASV 1253	d:Bacteria	p:Proteobacteria	c:Betaproteobacteria	o:Neisseriales	f:Neisseriaceae	g:Snodgrassella
ASV 1254	d:Bacteria	p:Actinobacteria	c:Actinobacteria	o:Actinomycetales	f:Streptomycetaceae	g:Streptomyces
ASV 1255	d:Bacteria	p:Actinobacteria	c:Actinobacteria	o:Actinomycetales	f:Nocardioidaceae	g:Nocardioides
ASV 1256	d:Bacteria	p:Actinobacteria	c:Actinobacteria	c:Actinobacteria_spc	c:Actinobacteria_spc	c:Actinobacteria_spc
ASV 1257	d:Bacteria	p:Proteobacteria	c:Alphaproteobacteria	o:Rhodobacterales	f:Rhodobacteraceae	g:Paracoccus
ASV 1258	d:Bacteria	p:Firmicutes	c:Clostridia	o:Clostridiales	f:Ruminococcaceae	f:Ruminococcaceae_spc
ASV 1259	d:Bacteria	p:Firmicutes	c:Negativicutes	o:Selenomonadales	f:Acidaminococcaceae	f:Acidaminococcaceae_spc
ASV 1260	d:Bacteria	p:Proteobacteria	c:Deltaproteobacteria	o:Desulfovibrionales	f:Desulfovibrionaceae	f:Desulfovibrionaceae_spc
ASV 1261	d:Bacteria	p:Bacteroidetes	p:Bacteroidetes_spc	p:Bacteroidetes_spc	p:Bacteroidetes_spc	p:Bacteroidetes_spc
ASV 1262	d:Bacteria	p:Firmicutes	c:Bacilli	o:Bacillales	f:Planococcaceae	g:Kurthia
ASV 1263	d:Bacteria	p:Planctomycetes	c:Planctomycetia	o:Planctomycetales	f:Planctomycetaceae	f:Planctomycetaceae_spc
ASV 1264	d:Bacteria	p:Actinobacteria	p:Actinobacteria_spc	p:Actinobacteria_spc	p:Actinobacteria_spc	p:Actinobacteria_spc
ASV 1265	d:Bacteria	p:Acidobacteria	c:Acidobacteria_Gp6	c:Acidobacteria_Gp6_spc	c:Acidobacteria_Gp6_spc	g:Gp6
ASV 1266	d:Bacteria	p:Proteobacteria	c:Alphaproteobacteria	o:Rhizobiales	o:Rhizobiales_spc	o:Rhizobiales_spc
ASV 1267	d:Bacteria	p:Acidobacteria	c:Acidobacteria_Gp6	c:Acidobacteria_Gp6_spc	c:Acidobacteria_Gp6_spc	g:Gp6
ASV 1268	d:Bacteria	p:Actinobacteria	c:Actinobacteria	o:Actinomycetales	f:Microbacteriaceae	g:Salinibacterium
ASV 1269	d:Bacteria	p:Firmicutes	c:Clostridia	o:Clostridiales	o:Clostridiales_spc	o:Clostridiales_spc
ASV 1270	d:Bacteria	p:Proteobacteria	c:Deltaproteobacteria	o:Desulfovibrionales	f:Desulfovibrionaceae	f:Desulfovibrionaceae_spc
ASV 1271	d:Bacteria	p:Firmicutes	c:Clostridia	o:Clostridiales	f:Ruminococcaceae	f:Ruminococcaceae_spc
ASV 1272	d:Bacteria	p:Firmicutes	c:Clostridia	o:Clostridiales	o:Clostridiales_spc	o:Clostridiales_spc
ASV 1273	d:Bacteria	p:Proteobacteria	c:Deltaproteobacteria	o:Myxococcales	f:Polyangiaceae	f:Polyangiaceae_spc
ASV 1274	d:Bacteria	p:Actinobacteria	c:Actinobacteria	o:Solirubrobacterales	o:Solirubrobacterales_spc	o:Solirubrobacterales_spc
ASV 1275	d:Bacteria	p:Actinobacteria	c:Actinobacteria	o:Actinomycetales	f:Mycobacteriaceae	g:Mycobacterium
ASV 1276	d:Bacteria	p:Actinobacteria	c:Actinobacteria	o:Actinomycetales	f:Corynebacteriaceae	g:Corynebacterium
ASV 1277	d:Bacteria	p:Bacteroidetes	c:Flavobacteriia	o:Flavobacteriales	f:Flavobacteriaceae	g:Empedobacter
ASV 1278	d:Bacteria	p:Acidobacteria	c:Acidobacteria_Gp16	c:Acidobacteria_Gp16_spc	c:Acidobacteria_Gp16_spc	g:Gp16
ASV 1279	d:Bacteria	p:Verrucomicrobia	c:Subdivision3	c:Subdivision3_spc	c:Subdivision3_spc	g:Subdivision3_genera_incertae_sedis
ASV 1280	d:Bacteria	p:Proteobacteria	c:Alphaproteobacteria	o:Sphingomonadales	f:Sphingomonadaceae	g:Sphingomonas
ASV 1281	d:Bacteria	p:Actinobacteria	c:Actinobacteria	c:Actinobacteria_spc	c:Actinobacteria_spc	c:Actinobacteria_spc
ASV 1282	d:Bacteria	p:Actinobacteria	c:Actinobacteria	o:Actinomycetales	f:Nocardioidaceae	g:Nocardioides
ASV 1283	d:Bacteria	p:Acidobacteria	c:Acidobacteria_Gp16	c:Acidobacteria_Gp16_spc	c:Acidobacteria_Gp16_spc	g:Gp16
ASV 1284	d:Bacteria	p:Proteobacteria	c:Alphaproteobacteria	o:Sphingomonadales	f:Sphingomonadaceae	g:Sphingopyxis
ASV 1285	d:Bacteria	p:Firmicutes	c:Clostridia	o:Clostridiales	f:Ruminococcaceae	g:Intestinimonas
ASV 1286	d:Bacteria	p:Actinobacteria	c:Actinobacteria	o:Actinomycetales	f:Nocardioidaceae	g:Nocardioides
ASV 1287	d:Bacteria	p:Proteobacteria	c:Alphaproteobacteria	o:Rhizobiales	o:Rhizobiales_spc	o:Rhizobiales_spc
ASV 1288	d:Bacteria	p:Planctomycetes	c:Phycisphaerae	o:Tepidisphaerales	f:Tepidisphaeraceae	g:Tepidisphaera
ASV 1289	d:Bacteria	p:Actinobacteria	c:Actinobacteria	o:Acidimicrobiales	f:Acidimicrobiaceae	g:Ilumatobacter
ASV 1290	d:Bacteria	p:Proteobacteria	c:Alphaproteobacteria	c:Alphaproteobacteria_spc	c:Alphaproteobacteria_spc	c:Alphaproteobacteria_spc
ASV 1291	d:Bacteria	p:Actinobacteria	c:Actinobacteria	o:Solirubrobacterales	o:Solirubrobacterales_spc	o:Solirubrobacterales_spc
ASV 1292	d:Bacteria	p:Firmicutes	c:Bacilli	o:Bacillales	o:Bacillales_spc	o:Bacillales_spc
ASV 1293	d:Bacteria	p:Proteobacteria	c:Alphaproteobacteria	c:Alphaproteobacteria_spc	c:Alphaproteobacteria_spc	c:Alphaproteobacteria_spc
ASV 1294	d:Bacteria	p:Acidobacteria	c:Acidobacteria_Gp6	c:Acidobacteria_Gp6_spc	c:Acidobacteria_Gp6_spc	g:Gp6
ASV 1295	d:Bacteria	p:Proteobacteria	c:Betaproteobacteria	o:Methylophilales	f:Methylophilaceae	g:Methylophilus
ASV 1296	d:Bacteria	p:Planctomycetes	c:Planctomycetia	o:Planctomycetales	f:Planctomycetaceae	f:Planctomycetaceae_spc
ASV 1297	d:Bacteria	p:Verrucomicrobia	c:Spartobacteria	c:Spartobacteria_spc	c:Spartobacteria_spc	g:Spartobacteria_genera_incertae_sedis
ASV 1298	d:Bacteria	p:Acidobacteria	c:Acidobacteria_Gp4	c:Acidobacteria_Gp4_spc	c:Acidobacteria_Gp4_spc	c:Acidobacteria_Gp4_spc
ASV 1299	d:Bacteria	p:Firmicutes	c:Clostridia	o:Clostridiales	f:Clostridiaceae	g:Clostridium_sensu_stricto
ASV 1300	d:Bacteria	p:Firmicutes	c:Bacilli	o:Bacillales	f:Paenibacillaceae	g:Paenibacillus
ASV 1301	d:Bacteria	p:Actinobacteria	c:Actinobacteria	o:Actinomycetales	f:Micromonosporaceae	g:Micromonospora
ASV 1302	d:Bacteria	p:Firmicutes	c:Clostridia	o:Clostridiales	f:Ruminococcaceae	f:Ruminococcaceae_spc
ASV 1303	d:Bacteria	p:Actinobacteria	c:Actinobacteria	o:Actinomycetales	f:Nocardiaceae	g:Williamsia
ASV 1304	d:Bacteria	p:Firmicutes	c:Bacilli	o:Bacillales	o:Bacillales_spc	o:Bacillales_spc
ASV 1305	d:Bacteria	p:Proteobacteria	c:Gammaproteobacteria	o:Pseudomonadales	f:Pseudomonadaceae	g:Cellvibrio
ASV 1306	d:Bacteria	p:Actinobacteria	c:Actinobacteria	o:Actinomycetales	f:Micromonosporaceae	f:Micromonosporaceae_spc
ASV 1307	d:Bacteria	p:Actinobacteria	c:Actinobacteria	o:Actinomycetales	f:Intrasporangiaceae	g:Intrasporangium
ASV 1308	d:Bacteria	p:Bacteroidetes	c:Sphingobacteriia	o:Sphingobacteriales	f:Chitinophagaceae	f:Chitinophagaceae_spc
ASV 1309	d:Bacteria	p:Bacteroidetes	p:Bacteroidetes_spc	p:Bacteroidetes_spc	p:Bacteroidetes_spc	p:Bacteroidetes_spc
ASV 1310	d:Bacteria	p:Firmicutes	c:Negativicutes	o:Selenomonadales	f:Veillonellaceae	g:Propionispira
ASV 1311	d:Bacteria	p:Actinobacteria	c:Actinobacteria	o:Actinomycetales	f:Nocardioidaceae	g:Nocardioides
ASV 1312	d:Bacteria	p:Firmicutes	c:Bacilli	o:Bacillales	f:Bacillaceae	g:Bacillus
ASV 1313	d:Bacteria	p:Actinobacteria	c:Actinobacteria	o:Gaiellales	f:Gaiellaceae	g:Gaiella
ASV 1314	d:Bacteria	p:Firmicutes	c:Bacilli	o:Bacillales	f:Bacillaceae	g:Caldibacillus
ASV 1315	d:Bacteria	p:candidate_division_WPS-1	p:candidate_division_WPS-1_spc	p:candidate_division_WPS-1_spc	p:candidate_division_WPS-1_spc	g:WPS-1_genera_incertae_sedis
ASV 1316	d:Bacteria	p:Firmicutes	c:Clostridia	o:Clostridiales	f:Heliobacteriaceae	f:Heliobacteriaceae_spc
ASV 1317	d:Bacteria	p:Proteobacteria	c:Alphaproteobacteria	o:Caulobacterales	f:Caulobacteraceae	g:Caulobacter
ASV 1318	d:Bacteria	p:Bacteroidetes	c:Cytophagia	o:Cytophagales	f:Cytophagaceae	g:Flectobacillus
ASV 1319	d:Bacteria	p:Proteobacteria	c:Gammaproteobacteria	o:Xanthomonadales	f:Xanthomonadaceae	g:Arenimonas
ASV 1320	d:Bacteria	p:Actinobacteria	c:Actinobacteria	o:Gaiellales	f:Gaiellaceae	g:Gaiella
ASV 1321	d:Bacteria	p:Proteobacteria	p:Proteobacteria_spc	p:Proteobacteria_spc	p:Proteobacteria_spc	p:Proteobacteria_spc
ASV 1322	d:Bacteria	p:Firmicutes	c:Bacilli	o:Bacillales	f:Bacillaceae	g:Bacillus
ASV 1323	d:Bacteria	p:Acidobacteria	c:Acidobacteria_Gp16	c:Acidobacteria_Gp16_spc	c:Acidobacteria_Gp16_spc	g:Gp16
ASV 1324	d:Bacteria	p:Actinobacteria	c:Actinobacteria	o:Actinomycetales	f:Microbacteriaceae	g:Microbacterium
ASV 1325	d:Bacteria	p:Firmicutes	c:Clostridia	o:Clostridiales	f:Lachnospiraceae	g:Clostridium_XlVa
ASV 1326	d:Bacteria	p:Bacteroidetes	c:Bacteroidia	o:Bacteroidales	f:Bacteroidaceae	g:Bacteroides
ASV 1327	d:Bacteria	p:Proteobacteria	c:Alphaproteobacteria	o:Rhodospirillales	f:Rhodospirillaceae	g:Dongia
ASV 1328	d:Bacteria	p:Proteobacteria	c:Betaproteobacteria	o:Burkholderiales	f:Burkholderiaceae	g:Burkholderia
ASV 1329	d:Bacteria	p:Actinobacteria	c:Actinobacteria	c:Actinobacteria_spc	c:Actinobacteria_spc	c:Actinobacteria_spc
ASV 1330	d:Bacteria	p:Proteobacteria	c:Alphaproteobacteria	o:Rhizobiales	f:Rhizobiaceae	g:Ensifer
ASV 1331	d:Bacteria	p:Actinobacteria	c:Actinobacteria	c:Actinobacteria_spc	c:Actinobacteria_spc	c:Actinobacteria_spc
ASV 1332	d:Bacteria	p:Bacteroidetes	c:Bacteroidia	o:Bacteroidales	f:Rikenellaceae	g:Alistipes
ASV 1333	d:Bacteria	p:Proteobacteria	c:Alphaproteobacteria	o:Sphingomonadales	f:Sphingomonadaceae	g:Novosphingobium
ASV 1334	d:Bacteria	p:Firmicutes	c:Bacilli	o:Bacillales	f:Bacillaceae	f:Bacillaceae_spc
ASV 1335	d:Bacteria	p:Proteobacteria	c:Alphaproteobacteria	o:Caulobacterales	f:Caulobacteraceae	g:Brevundimonas
ASV 1336	d:Bacteria	p:Bacteroidetes	c:Bacteroidia	o:Bacteroidales	o:Bacteroidales_spc	o:Bacteroidales_spc
ASV 1337	d:Bacteria	p:Proteobacteria	c:Alphaproteobacteria	o:Rhizobiales	f:Hyphomicrobiaceae	f:Hyphomicrobiaceae_spc
ASV 1338	d:Bacteria	p:Actinobacteria	c:Actinobacteria	o:Actinomycetales	f:Mycobacteriaceae	g:Mycobacterium
ASV 1339	d:Bacteria	p:Acidobacteria	c:Acidobacteria_Gp2	c:Acidobacteria_Gp2_spc	c:Acidobacteria_Gp2_spc	g:Gp2
ASV 1340	d:Bacteria	p:Bacteroidetes	c:Bacteroidia	o:Bacteroidales	o:Bacteroidales_spc	o:Bacteroidales_spc
ASV 1341	d:Bacteria	p:Firmicutes	c:Negativicutes	o:Selenomonadales	f:Veillonellaceae	g:Sporomusa
ASV 1342	d:Archaea	p:Thaumarchaeota	p:Thaumarchaeota_spc	p:Thaumarchaeota_spc	p:Thaumarchaeota_spc	p:Thaumarchaeota_spc
ASV 1343	d:Bacteria	p:Firmicutes	c:Bacilli	c:Bacilli_spc	c:Bacilli_spc	c:Bacilli_spc
ASV 1344	d:Bacteria	p:Verrucomicrobia	c:Spartobacteria	c:Spartobacteria_spc	c:Spartobacteria_spc	g:Spartobacteria_genera_incertae_sedis
ASV 1345	d:Bacteria	p:Firmicutes	p:Firmicutes_spc	p:Firmicutes_spc	p:Firmicutes_spc	p:Firmicutes_spc
ASV 1346	d:Bacteria	p:Proteobacteria	c:Alphaproteobacteria	o:Rhizobiales	f:Hyphomicrobiaceae	f:Hyphomicrobiaceae_spc
ASV 1347	d:Bacteria	p:Proteobacteria	c:Alphaproteobacteria	o:Caulobacterales	f:Caulobacteraceae	g:Brevundimonas
ASV 1348	d:Bacteria	p:Firmicutes	c:Bacilli	o:Bacillales	f:Paenibacillaceae	g:Paenibacillus
ASV 1349	d:Bacteria	p:Firmicutes	c:Bacilli	o:Bacillales	f:Bacillaceae	g:Bacillus
ASV 1350	d:Bacteria	p:Firmicutes	c:Clostridia	o:Clostridiales	f:Ruminococcaceae	g:Clostridium_III
ASV 1351	d:Bacteria	p:Proteobacteria	c:Alphaproteobacteria	o:Rhizobiales	f:Rhizobiaceae	g:Rhizobium
ASV 1352	d:Bacteria	p:Firmicutes	c:Bacilli	o:Bacillales	f:Paenibacillaceae	g:Paenibacillus
ASV 1353	d:Bacteria	p:Firmicutes	c:Bacilli	o:Bacillales	f:Planococcaceae	g:Viridibacillus
ASV 1354	d:Bacteria	p:Actinobacteria	c:Actinobacteria	o:Actinomycetales	f:Nocardioidaceae	g:Marmoricola
ASV 1355	d:Bacteria	p:Bacteroidetes	c:Flavobacteriia	o:Flavobacteriales	f:Flavobacteriaceae	g:Chryseobacterium
ASV 1356	d:Bacteria	p:Bacteroidetes	c:Sphingobacteriia	o:Sphingobacteriales	f:Chitinophagaceae	f:Chitinophagaceae_spc
ASV 1357	d:Bacteria	p:Bacteroidetes	c:Bacteroidia	o:Bacteroidales	f:Porphyromonadaceae	g:Odoribacter
ASV 1358	d:Bacteria	p:Proteobacteria	c:Gammaproteobacteria	o:Xanthomonadales	f:Xanthomonadaceae	g:Pseudoxanthomonas
ASV 1359	d:Bacteria	p:Bacteroidetes	c:Sphingobacteriia	o:Sphingobacteriales	f:Chitinophagaceae	g:Thermoflavifilum
ASV 1360	d:Bacteria	p:Actinobacteria	c:Actinobacteria	o:Actinomycetales	f:Nocardioidaceae	g:Kribbella
ASV 1361	d:Bacteria	p:Firmicutes	c:Bacilli	o:Bacillales	f:Paenibacillaceae	g:Paenibacillus
ASV 1362	d:Bacteria	p:Proteobacteria	c:Alphaproteobacteria	o:Rhizobiales	f:Hyphomicrobiaceae	f:Hyphomicrobiaceae_spc
ASV 1363	d:Bacteria	p:Actinobacteria	c:Actinobacteria	o:Actinomycetales	f:Nocardioidaceae	g:Kribbella
ASV 1364	d:Bacteria	p:Acidobacteria	c:Acidobacteria_Gp4	c:Acidobacteria_Gp4_spc	c:Acidobacteria_Gp4_spc	g:Aridibacter
ASV 1365	d:Bacteria	p:Bacteroidetes	c:Flavobacteriia	o:Flavobacteriales	f:Flavobacteriaceae	g:Flavobacterium
ASV 1366	d:Bacteria	p:Firmicutes	c:Clostridia	o:Clostridiales	f:Peptostreptococcaceae	g:Clostridium_XI
ASV 1367	d:Bacteria	p:Proteobacteria	c:Gammaproteobacteria	o:Xanthomonadales	f:Sinobacteraceae	g:Steroidobacter
ASV 1368	d:Bacteria	p:Planctomycetes	c:Planctomycetia	o:Planctomycetales	f:Planctomycetaceae	f:Planctomycetaceae_spc
ASV 1369	d:Bacteria	p:Bacteroidetes	c:Sphingobacteriia	o:Sphingobacteriales	f:Sphingobacteriaceae	g:Pedobacter
ASV 1370	d:Bacteria	p:Proteobacteria	c:Alphaproteobacteria	o:Sphingomonadales	f:Sphingomonadaceae	g:Novosphingobium
ASV 1371	d:Bacteria	p:Firmicutes	c:Clostridia	o:Clostridiales	o:Clostridiales_spc	o:Clostridiales_spc
ASV 1372	d:Bacteria	p:Verrucomicrobia	c:Subdivision3	c:Subdivision3_spc	c:Subdivision3_spc	g:Subdivision3_genera_incertae_sedis
ASV 1373	d:Bacteria	p:Acidobacteria	c:Acidobacteria_Gp4	c:Acidobacteria_Gp4_spc	c:Acidobacteria_Gp4_spc	c:Acidobacteria_Gp4_spc
ASV 1374	d:Bacteria	p:Bacteroidetes	c:Bacteroidia	o:Bacteroidales	f:Bacteroidaceae	g:Bacteroides
ASV 1375	d:Bacteria	p:Proteobacteria	c:Alphaproteobacteria	c:Alphaproteobacteria_spc	c:Alphaproteobacteria_spc	c:Alphaproteobacteria_spc
ASV 1376	d:Bacteria	p:Acidobacteria	c:Acidobacteria_Gp6	c:Acidobacteria_Gp6_spc	c:Acidobacteria_Gp6_spc	g:Gp6
ASV 1377	d:Bacteria	p:Proteobacteria	c:Alphaproteobacteria	o:Rhizobiales	o:Rhizobiales_spc	o:Rhizobiales_spc
ASV 1378	d:Bacteria	p:Proteobacteria	c:Alphaproteobacteria	o:Rhodospirillales	o:Rhodospirillales_spc	g:Reyranella
ASV 1379	d:Bacteria	p:Proteobacteria	c:Alphaproteobacteria	o:Rhizobiales	f:Phyllobacteriaceae	g:Mesorhizobium
ASV 1380	d:Bacteria	p:Planctomycetes	c:Planctomycetia	o:Planctomycetales	f:Planctomycetaceae	g:Blastopirellula
ASV 1381	d:Bacteria	p:Proteobacteria	c:Alphaproteobacteria	o:Rhizobiales	f:Bradyrhizobiaceae	g:Bradyrhizobium
ASV 1382	d:Bacteria	p:Actinobacteria	c:Actinobacteria	o:Actinomycetales	f:Nocardioidaceae	g:Marmoricola
ASV 1383	d:Bacteria	p:Proteobacteria	c:Gammaproteobacteria	o:Pasteurellales	f:Pasteurellaceae	g:Haemophilus
ASV 1384	d:Bacteria	p:Firmicutes	p:Firmicutes_spc	p:Firmicutes_spc	p:Firmicutes_spc	p:Firmicutes_spc
ASV 1385	d:Bacteria	p:Firmicutes	c:Bacilli	o:Bacillales	o:Bacillales_spc	o:Bacillales_spc
ASV 1386	d:Bacteria	p:Firmicutes	c:Bacilli	o:Bacillales	f:Paenibacillaceae	g:Thermobacillus
ASV 1387	d:Bacteria	p:Bacteroidetes	c:Bacteroidia	o:Bacteroidales	f:Rikenellaceae	g:Alistipes
ASV 1388	d:Bacteria	p:Proteobacteria	c:Gammaproteobacteria	o:Pseudomonadales	f:Pseudomonadaceae	g:Pseudomonas
ASV 1389	d:Bacteria	p:Bacteroidetes	c:Sphingobacteriia	o:Sphingobacteriales	f:Chitinophagaceae	f:Chitinophagaceae_spc
ASV 1390	d:Bacteria	p:Firmicutes	c:Bacilli	o:Bacillales	f:Bacillaceae	g:Bacillus
ASV 1391	d:Bacteria	p:Firmicutes	c:Clostridia	o:Clostridiales	f:Lachnospiraceae	f:Lachnospiraceae_spc
ASV 1392	d:Bacteria	p:Firmicutes	c:Clostridia	o:Clostridiales	f:Ruminococcaceae	g:Clostridium_IV
ASV 1393	d:Bacteria	p:Firmicutes	c:Clostridia	o:Clostridiales	f:Clostridiaceae	g:Clostridium_sensu_stricto
ASV 1394	d:Bacteria	p:Proteobacteria	c:Gammaproteobacteria	o:Xanthomonadales	f:Xanthomonadaceae	g:Stenotrophomonas
ASV 1395	d:Bacteria	p:Acidobacteria	c:Acidobacteria_Gp6	c:Acidobacteria_Gp6_spc	c:Acidobacteria_Gp6_spc	g:Gp6
ASV 1396	d:Bacteria	p:Firmicutes	c:Bacilli	o:Bacillales	f:Sporolactobacillaceae	g:Sporolactobacillaceae_incertae_sedis
ASV 1397	d:Bacteria	p:Bacteroidetes	c:Flavobacteriia	o:Flavobacteriales	f:Flavobacteriaceae	g:Chryseobacterium
ASV 1398	d:Bacteria	p:Proteobacteria	c:Alphaproteobacteria	o:Sphingomonadales	f:Erythrobacteraceae	f:Erythrobacteraceae_spc
ASV 1399	d:Bacteria	p:Proteobacteria	c:Gammaproteobacteria	o:Pseudomonadales	f:Pseudomonadaceae	g:Pseudomonas
ASV 1400	d:Bacteria	p:Actinobacteria	c:Actinobacteria	c:Actinobacteria_spc	c:Actinobacteria_spc	c:Actinobacteria_spc
ASV 1401	d:Bacteria	p:Proteobacteria	c:Alphaproteobacteria	o:Rhizobiales	f:Methylobacteriaceae	g:Microvirga
ASV 1402	d:Bacteria	p:Actinobacteria	c:Actinobacteria	o:Actinomycetales	f:Streptomycetaceae	g:Streptomyces
ASV 1403	d:Bacteria	p:Proteobacteria	c:Gammaproteobacteria	o:Xanthomonadales	f:Sinobacteraceae	g:Povalibacter
ASV 1404	d:Bacteria	p:Bacteroidetes	c:Cytophagia	o:Cytophagales	f:Cytophagaceae	g:Hymenobacter
ASV 1405	d:Bacteria	p:Proteobacteria	c:Alphaproteobacteria	o:Rhizobiales	f:Bradyrhizobiaceae	g:Bosea
ASV 1406	d:Bacteria	p:Proteobacteria	c:Alphaproteobacteria	o:Sphingomonadales	f:Sphingomonadaceae	g:Sphingomonas
ASV 1407	d:Bacteria	p:Bacteroidetes	c:Sphingobacteriia	o:Sphingobacteriales	f:Sphingobacteriaceae	g:Sphingobacterium
ASV 1408	d:Bacteria	p:Bacteroidetes	c:Bacteroidia	o:Bacteroidales	f:Porphyromonadaceae	g:Odoribacter
ASV 1409	d:Bacteria	p:Proteobacteria	c:Alphaproteobacteria	o:Rhizobiales	o:Rhizobiales_spc	o:Rhizobiales_spc
ASV 1410	d:Bacteria	p:Firmicutes	c:Bacilli	o:Bacillales	f:Paenibacillaceae	f:Paenibacillaceae_spc
ASV 1411	d:Bacteria	p:Firmicutes	c:Clostridia	o:Clostridiales	f:Ruminococcaceae	g:Clostridium_III
ASV 1412	d:Bacteria	p:Planctomycetes	c:Planctomycetia	o:Planctomycetales	f:Planctomycetaceae	f:Planctomycetaceae_spc
ASV 1413	d:Bacteria	p:Proteobacteria	c:Gammaproteobacteria	c:Gammaproteobacteria_spc	c:Gammaproteobacteria_spc	c:Gammaproteobacteria_spc
ASV 1414	d:Bacteria	p:Bacteroidetes	c:Bacteroidia	o:Bacteroidales	f:Rikenellaceae	g:Alistipes
ASV 1415	d:Bacteria	p:Firmicutes	c:Clostridia	o:Clostridiales	f:Lachnospiraceae	f:Lachnospiraceae_spc
ASV 1416	d:Bacteria	p:Proteobacteria	c:Gammaproteobacteria	o:Legionellales	f:Coxiellaceae	g:Diplorickettsia
ASV 1417	d:Bacteria	p:Firmicutes	c:Clostridia	o:Clostridiales	f:Lachnospiraceae	f:Lachnospiraceae_spc
ASV 1418	d:Bacteria	p:Firmicutes	c:Bacilli	o:Bacillales	f:Alicyclobacillaceae	g:Tumebacillus
ASV 1419	d:Bacteria	p:Proteobacteria	c:Alphaproteobacteria	c:Alphaproteobacteria_spc	c:Alphaproteobacteria_spc	c:Alphaproteobacteria_spc
ASV 1420	d:Bacteria	p:Proteobacteria	c:Alphaproteobacteria	o:Rhizobiales	f:Hyphomicrobiaceae	f:Hyphomicrobiaceae_spc
ASV 1421	d:Bacteria	p:Proteobacteria	c:Alphaproteobacteria	o:Rhizobiales	f:Rhizobiaceae	g:Rhizobium
ASV 1422	d:Bacteria	p:Acidobacteria	c:Acidobacteria_Gp6	c:Acidobacteria_Gp6_spc	c:Acidobacteria_Gp6_spc	g:Gp6
ASV 1423	d:Bacteria	p:Acidobacteria	c:Acidobacteria_Gp6	c:Acidobacteria_Gp6_spc	c:Acidobacteria_Gp6_spc	g:Gp6
ASV 1424	d:Bacteria	p:Acidobacteria	c:Acidobacteria_Gp4	c:Acidobacteria_Gp4_spc	c:Acidobacteria_Gp4_spc	g:Gp4
ASV 1425	d:Bacteria	p:Actinobacteria	c:Actinobacteria	c:Actinobacteria_spc	c:Actinobacteria_spc	c:Actinobacteria_spc
ASV 1426	d:Bacteria	p:Firmicutes	c:Clostridia	o:Clostridiales	f:Ruminococcaceae	f:Ruminococcaceae_spc
ASV 1427	d:Bacteria	p:Bacteroidetes	c:Bacteroidia	o:Bacteroidales	f:Porphyromonadaceae	g:Butyricimonas
ASV 1428	d:Bacteria	p:Bacteroidetes	c:Bacteroidia	o:Bacteroidales	f:Bacteroidaceae	g:Bacteroides
ASV 1429	d:Bacteria	p:Proteobacteria	c:Alphaproteobacteria	o:Rhizobiales	o:Rhizobiales_spc	o:Rhizobiales_spc
ASV 1430	d:Bacteria	p:Bacteroidetes	c:Flavobacteriia	o:Flavobacteriales	f:Flavobacteriaceae	g:Chryseobacterium
ASV 1431	d:Bacteria	p:Firmicutes	c:Clostridia	o:Clostridiales	f:Lachnospiraceae	f:Lachnospiraceae_spc
ASV 1432	d:Bacteria	p:Firmicutes	c:Bacilli	o:Bacillales	f:Thermoactinomycetaceae	g:Thermoactinomyces
ASV 1433	d:Bacteria	p:Acidobacteria	c:Acidobacteria_Gp6	c:Acidobacteria_Gp6_spc	c:Acidobacteria_Gp6_spc	g:Gp6
ASV 1434	d:Bacteria	p:Acidobacteria	c:Acidobacteria_Gp4	c:Acidobacteria_Gp4_spc	c:Acidobacteria_Gp4_spc	c:Acidobacteria_Gp4_spc
ASV 1435	d:Bacteria	p:Actinobacteria	c:Actinobacteria	o:Actinomycetales	f:Promicromonosporaceae	g:Promicromonospora
ASV 1436	d:Bacteria	p:Firmicutes	c:Clostridia	o:Clostridiales	f:Clostridiales_Incertae_Sedis_XI	g:Anaerococcus
ASV 1437	d:Bacteria	p:Acidobacteria	c:Acidobacteria_Gp6	c:Acidobacteria_Gp6_spc	c:Acidobacteria_Gp6_spc	g:Gp6
ASV 1438	d:Bacteria	p:Bacteroidetes	c:Flavobacteriia	o:Flavobacteriales	f:Cryomorphaceae	g:Fluviicola
ASV 1439	d:Bacteria	p:Proteobacteria	c:Alphaproteobacteria	o:Rhizobiales	o:Rhizobiales_spc	o:Rhizobiales_spc
ASV 1440	d:Bacteria	p:Firmicutes	c:Clostridia	o:Clostridiales	f:Ruminococcaceae	f:Ruminococcaceae_spc
ASV 1441	d:Bacteria	p:Firmicutes	c:Bacilli	o:Bacillales	f:Paenibacillaceae	g:Paenibacillus
ASV 1442	d:Bacteria	p:Bacteroidetes	c:Bacteroidia	o:Bacteroidales	f:Porphyromonadaceae	g:Butyricimonas
ASV 1443	d:Bacteria	p:Actinobacteria	c:Actinobacteria	o:Actinomycetales	f:Sanguibacteraceae	g:Sanguibacter
ASV 1444	d:Bacteria	p:Planctomycetes	c:Planctomycetia	o:Planctomycetales	f:Planctomycetaceae	f:Planctomycetaceae_spc
ASV 1445	d:Bacteria	p:Proteobacteria	c:Gammaproteobacteria	o:Xanthomonadales	f:Xanthomonadaceae	g:Stenotrophomonas
ASV 1446	d:Bacteria	p:Bacteroidetes	c:Bacteroidia	o:Bacteroidales	f:Porphyromonadaceae	g:Parabacteroides
ASV 1447	d:Bacteria	p:Bacteroidetes	p:Bacteroidetes_spc	p:Bacteroidetes_spc	p:Bacteroidetes_spc	p:Bacteroidetes_spc
ASV 1448	d:Bacteria	p:Firmicutes	c:Clostridia	o:Clostridiales	f:Ruminococcaceae	g:Clostridium_III
ASV 1449	d:Bacteria	p:Acidobacteria	c:Acidobacteria_Gp16	c:Acidobacteria_Gp16_spc	c:Acidobacteria_Gp16_spc	g:Gp16
ASV 1450	d:Bacteria	p:Actinobacteria	c:Actinobacteria	o:Actinomycetales	f:Mycobacteriaceae	g:Mycobacterium
ASV 1451	d:Bacteria	p:Proteobacteria	c:Gammaproteobacteria	o:Alteromonadales	f:Alteromonadaceae	g:Haliea
ASV 1452	d:Bacteria	p:Firmicutes	c:Bacilli	o:Bacillales	f:Thermoactinomycetaceae	f:Thermoactinomycetaceae_spc
ASV 1453	d:Bacteria	p:Actinobacteria	c:Actinobacteria	o:Rubrobacterales	f:Rubrobacteraceae	g:Rubrobacter
ASV 1454	d:Bacteria	p:Bacteroidetes	c:Cytophagia	o:Cytophagales	f:Cytophagaceae	g:Flectobacillus
ASV 1455	d:Bacteria	p:Acidobacteria	c:Acidobacteria_Gp16	c:Acidobacteria_Gp16_spc	c:Acidobacteria_Gp16_spc	g:Gp16
ASV 1456	d:Bacteria	p:Bacteroidetes	c:Flavobacteriia	o:Flavobacteriales	f:Flavobacteriaceae	f:Flavobacteriaceae_spc
ASV 1457	d:Bacteria	p:Bacteroidetes	c:Bacteroidia	o:Bacteroidales	f:Rikenellaceae	g:Alistipes
ASV 1458	d:Bacteria	p:Proteobacteria	c:Alphaproteobacteria	o:Sphingomonadales	f:Sphingomonadaceae	f:Sphingomonadaceae_spc
ASV 1459	d:Bacteria	p:Proteobacteria	c:Gammaproteobacteria	o:Xanthomonadales	f:Xanthomonadaceae	g:Pseudoxanthomonas
ASV 1460	d:Bacteria	p:Acidobacteria	c:Acidobacteria_Gp17	c:Acidobacteria_Gp17_spc	c:Acidobacteria_Gp17_spc	g:Gp17
ASV 1461	d:Bacteria	p:Proteobacteria	c:Alphaproteobacteria	o:Rhizobiales	f:Phyllobacteriaceae	g:Mesorhizobium
ASV 1462	d:Bacteria	p:Proteobacteria	c:Betaproteobacteria	c:Betaproteobacteria_spc	c:Betaproteobacteria_spc	c:Betaproteobacteria_spc
ASV 1463	d:Bacteria	p:Actinobacteria	c:Actinobacteria	o:Actinomycetales	o:Actinomycetales_spc	o:Actinomycetales_spc
ASV 1464	d:Bacteria	p:Firmicutes	c:Clostridia	o:Clostridiales	f:Lachnospiraceae	g:Clostridium_XlVa
ASV 1465	d:Bacteria	p:Proteobacteria	c:Alphaproteobacteria	o:Caulobacterales	f:Caulobacteraceae	g:Brevundimonas
ASV 1466	d:Bacteria	p:Proteobacteria	c:Alphaproteobacteria	c:Alphaproteobacteria_spc	c:Alphaproteobacteria_spc	c:Alphaproteobacteria_spc
ASV 1467	d:Bacteria	p:Firmicutes	c:Bacilli	o:Bacillales	f:Planococcaceae	g:Planococcaceae_incertae_sedis
ASV 1468	d:Bacteria	p:Actinobacteria	c:Actinobacteria	o:Actinomycetales	f:Nocardioidaceae	g:Nocardioides
ASV 1469	d:Bacteria	p:Proteobacteria	c:Alphaproteobacteria	o:Sphingomonadales	f:Sphingomonadaceae	g:Sphingomonas
ASV 1470	d:Bacteria	p:Firmicutes	c:Bacilli	o:Bacillales	f:Bacillaceae	g:Bacillus
ASV 1471	d:Bacteria	p:Firmicutes	c:Bacilli	o:Bacillales	f:Paenibacillaceae	g:Paenibacillus
ASV 1472	d:Bacteria	p:Firmicutes	c:Clostridia	o:Clostridiales	f:Ruminococcaceae	f:Ruminococcaceae_spc
ASV 1473	d:Bacteria	p:Actinobacteria	p:Actinobacteria_spc	p:Actinobacteria_spc	p:Actinobacteria_spc	p:Actinobacteria_spc
ASV 1474	d:Bacteria	p:Bacteroidetes	p:Bacteroidetes_spc	p:Bacteroidetes_spc	p:Bacteroidetes_spc	p:Bacteroidetes_spc
ASV 1475	d:Bacteria	p:Bacteroidetes	c:Cytophagia	o:Cytophagales	f:Cytophagaceae	g:Hymenobacter
ASV 1476	d:Bacteria	p:Deinococcus-Thermus	c:Deinococci	o:Thermales	f:Thermaceae	g:Thermus
ASV 1477	d:Bacteria	p:Firmicutes	c:Clostridia	o:Clostridiales	f:Lachnospiraceae	f:Lachnospiraceae_spc
ASV 1478	d:Archaea	p:Thaumarchaeota	p:Thaumarchaeota_spc	o:Nitrososphaerales	f:Nitrososphaeraceae	g:Nitrososphaera
ASV 1479	d:Bacteria	p:Bacteroidetes	c:Sphingobacteriia	o:Sphingobacteriales	f:Chitinophagaceae	f:Chitinophagaceae_spc
ASV 1480	d:Bacteria	p:Actinobacteria	c:Actinobacteria	o:Actinomycetales	f:Dermabacteraceae	g:Brachybacterium
ASV 1481	d:Bacteria	p:Acidobacteria	c:Acidobacteria_Gp6	c:Acidobacteria_Gp6_spc	c:Acidobacteria_Gp6_spc	g:Gp6
ASV 1482	d:Bacteria	p:Actinobacteria	c:Actinobacteria	o:Actinomycetales	f:Pseudonocardiaceae	g:Pseudonocardia
ASV 1483	d:Archaea	p:Thaumarchaeota	p:Thaumarchaeota_spc	o:Nitrososphaerales	f:Nitrososphaeraceae	g:Nitrososphaera
ASV 1484	d:Bacteria	p:Firmicutes	c:Clostridia	o:Clostridiales	f:Ruminococcaceae	g:Flavonifractor
ASV 1485	d:Bacteria	p:Firmicutes	c:Clostridia	o:Clostridiales	f:Lachnospiraceae	f:Lachnospiraceae_spc
ASV 1486	d:Bacteria	p:Firmicutes	c:Clostridia	o:Clostridiales	f:Ruminococcaceae	f:Ruminococcaceae_spc
ASV 1487	d:Bacteria	p:Firmicutes	c:Bacilli	o:Bacillales	f:Bacillaceae	g:Terribacillus
ASV 1488	d:Bacteria	p:Acidobacteria	c:Acidobacteria_Gp4	c:Acidobacteria_Gp4_spc	c:Acidobacteria_Gp4_spc	c:Acidobacteria_Gp4_spc
ASV 1489	d:Bacteria	p:Proteobacteria	c:Deltaproteobacteria	o:Bdellovibrionales	f:Bdellovibrionaceae	g:Bdellovibrio
ASV 1490	d:Bacteria	p:Firmicutes	c:Clostridia	o:Clostridiales	o:Clostridiales_spc	o:Clostridiales_spc
ASV 1491	d:Bacteria	p:Planctomycetes	c:Planctomycetia	o:Planctomycetales	f:Planctomycetaceae	f:Planctomycetaceae_spc
ASV 1492	d:Bacteria	p:Deferribacteres	c:Deferribacteres	o:Deferribacterales	f:Deferribacteraceae	g:Mucispirillum
ASV 1493	d:Bacteria	p:Firmicutes	p:Firmicutes_spc	p:Firmicutes_spc	p:Firmicutes_spc	p:Firmicutes_spc
ASV 1494	d:Bacteria	p:Proteobacteria	c:Alphaproteobacteria	o:Sphingomonadales	f:Erythrobacteraceae	g:Porphyrobacter
ASV 1495	d:Bacteria	p:Firmicutes	c:Bacilli	o:Bacillales	f:Paenibacillaceae	g:Cohnella
ASV 1496	d:Bacteria	p:Bacteroidetes	c:Bacteroidia	o:Bacteroidales	f:Rikenellaceae	g:Alistipes
ASV 1497	d:Bacteria	p:Acidobacteria	c:Acidobacteria_Gp4	c:Acidobacteria_Gp4_spc	c:Acidobacteria_Gp4_spc	c:Acidobacteria_Gp4_spc
ASV 1498	d:Bacteria	p:Proteobacteria	c:Gammaproteobacteria	o:Xanthomonadales	f:Sinobacteraceae	g:Steroidobacter
ASV 1499	d:Bacteria	p:Actinobacteria	c:Actinobacteria	o:Actinomycetales	f:Nocardioidaceae	g:Nocardioides
ASV 1500	d:Bacteria	p:Proteobacteria	c:Alphaproteobacteria	o:Rhizobiales	f:Rhizobiaceae	g:Rhizobium
ASV 1501	d:Bacteria	p:Proteobacteria	c:Gammaproteobacteria	c:Gammaproteobacteria_spc	c:Gammaproteobacteria_spc	c:Gammaproteobacteria_spc
ASV 1502	d:Bacteria	p:Actinobacteria	c:Actinobacteria	c:Actinobacteria_spc	c:Actinobacteria_spc	c:Actinobacteria_spc
ASV 1503	d:Bacteria	p:Actinobacteria	c:Actinobacteria	o:Actinomycetales	f:Micrococcaceae	g:Arthrobacter
ASV 1504	d:Bacteria	p:Actinobacteria	c:Actinobacteria	o:Actinomycetales	f:Micromonosporaceae	g:Micromonospora
ASV 1505	d:Bacteria	p:Proteobacteria	c:Betaproteobacteria	o:Burkholderiales	o:Burkholderiales_spc	o:Burkholderiales_spc
ASV 1506	d:Bacteria	p:Firmicutes	c:Erysipelotrichia	o:Erysipelotrichales	f:Erysipelotrichaceae	f:Erysipelotrichaceae_spc
ASV 1507	d:Archaea	p:Thaumarchaeota	p:Thaumarchaeota_spc	o:Nitrososphaerales	f:Nitrososphaeraceae	g:Nitrososphaera
ASV 1508	d:Bacteria	p:Proteobacteria	c:Gammaproteobacteria	o:Xanthomonadales	f:Xanthomonadaceae	f:Xanthomonadaceae_spc
ASV 1509	d:Bacteria	p:Acidobacteria	c:Acidobacteria_Gp17	c:Acidobacteria_Gp17_spc	c:Acidobacteria_Gp17_spc	g:Gp17
ASV 1510	d:Bacteria	p:Acidobacteria	c:Acidobacteria_Gp16	c:Acidobacteria_Gp16_spc	c:Acidobacteria_Gp16_spc	g:Gp16
ASV 1511	d:Bacteria	p:Verrucomicrobia	c:Spartobacteria	c:Spartobacteria_spc	c:Spartobacteria_spc	g:Spartobacteria_genera_incertae_sedis
ASV 1512	d:Bacteria	p:Firmicutes	c:Clostridia	o:Clostridiales	f:Clostridiaceae	g:Clostridium_sensu_stricto
ASV 1513	d:Bacteria	p:Bacteroidetes	c:Sphingobacteriia	o:Sphingobacteriales	f:Sphingobacteriaceae	f:Sphingobacteriaceae_spc
ASV 1514	d:Bacteria	p:Actinobacteria	c:Actinobacteria	o:Actinomycetales	f:Micrococcaceae	g:Nesterenkonia
ASV 1515	d:Bacteria	p:Firmicutes	c:Erysipelotrichia	o:Erysipelotrichales	f:Erysipelotrichaceae	g:Erysipelotrichaceae_incertae_sedis
ASV 1516	d:Bacteria	p:Acidobacteria	c:Acidobacteria_Gp16	c:Acidobacteria_Gp16_spc	c:Acidobacteria_Gp16_spc	g:Gp16
ASV 1517	d:Bacteria	p:Proteobacteria	c:Alphaproteobacteria	o:Rhizobiales	o:Rhizobiales_spc	o:Rhizobiales_spc
ASV 1518	d:Bacteria	p:Tenericutes	c:Mollicutes	o:Acholeplasmatales	f:Acholeplasmataceae	g:Acholeplasma
ASV 1519	d:Bacteria	p:Proteobacteria	c:Alphaproteobacteria	o:Caulobacterales	f:Caulobacteraceae	g:Caulobacter
ASV 1520	d:Bacteria	p:Actinobacteria	c:Actinobacteria	o:Actinomycetales	f:Pseudonocardiaceae	g:Pseudonocardia
ASV 1521	d:Bacteria	p:Planctomycetes	c:Planctomycetia	o:Planctomycetales	f:Planctomycetaceae	f:Planctomycetaceae_spc
ASV 1522	d:Bacteria	p:Proteobacteria	c:Alphaproteobacteria	o:Rhizobiales	f:Rhizobiaceae	g:Rhizobium
ASV 1523	d:Bacteria	p:Acidobacteria	c:Acidobacteria_Gp6	c:Acidobacteria_Gp6_spc	c:Acidobacteria_Gp6_spc	g:Gp6
ASV 1524	d:Bacteria	p:Proteobacteria	c:Alphaproteobacteria	o:Sphingomonadales	f:Sphingomonadaceae	g:Sphingomonas
ASV 1525	d:Bacteria	p:Proteobacteria	c:Betaproteobacteria	o:Burkholderiales	f:Oxalobacteraceae	f:Oxalobacteraceae_spc
ASV 1526	d:Bacteria	p:Bacteroidetes	c:Bacteroidia	o:Bacteroidales	f:Bacteroidaceae	g:Bacteroides
ASV 1527	d:Bacteria	p:Acidobacteria	c:Acidobacteria_Gp4	c:Acidobacteria_Gp4_spc	c:Acidobacteria_Gp4_spc	c:Acidobacteria_Gp4_spc
ASV 1528	d:Bacteria	p:Actinobacteria	c:Actinobacteria	o:Solirubrobacterales	f:Conexibacteraceae	g:Conexibacter
ASV 1529	d:Bacteria	p:Actinobacteria	c:Actinobacteria	o:Actinomycetales	f:Nocardioidaceae	g:Nocardioides
ASV 1530	d:Bacteria	p:Actinobacteria	c:Actinobacteria	o:Actinomycetales	f:Nocardioidaceae	g:Nocardioides
ASV 1531	d:Bacteria	p:Acidobacteria	c:Acidobacteria_Gp3	c:Acidobacteria_Gp3_spc	c:Acidobacteria_Gp3_spc	c:Acidobacteria_Gp3_spc
ASV 1532	d:Bacteria	p:Actinobacteria	c:Actinobacteria	o:Actinomycetales	f:Mycobacteriaceae	g:Mycobacterium
ASV 1533	d:Bacteria	p:Firmicutes	c:Clostridia	o:Clostridiales	f:Clostridiales_Incertae_Sedis_XIII	g:Anaerovorax
ASV 1534	d:Bacteria	p:Actinobacteria	c:Actinobacteria	o:Actinomycetales	f:Nocardioidaceae	g:Nocardioides
ASV 1535	d:Bacteria	p:Bacteroidetes	c:Bacteroidia	o:Bacteroidales	f:Porphyromonadaceae	g:Parabacteroides
ASV 1536	d:Bacteria	p:Bacteroidetes	c:Bacteroidia	o:Bacteroidales	f:Porphyromonadaceae	g:Butyricimonas
ASV 1537	d:Bacteria	p:Bacteroidetes	p:Bacteroidetes_spc	p:Bacteroidetes_spc	p:Bacteroidetes_spc	p:Bacteroidetes_spc
ASV 1538	d:Bacteria	p:Actinobacteria	c:Actinobacteria	c:Actinobacteria_spc	c:Actinobacteria_spc	c:Actinobacteria_spc
ASV 1539	d:Bacteria	p:Proteobacteria	c:Betaproteobacteria	o:Burkholderiales	f:Alcaligenaceae	g:Kerstersia
ASV 1540	d:Bacteria	p:Acidobacteria	c:Acidobacteria_Gp6	c:Acidobacteria_Gp6_spc	c:Acidobacteria_Gp6_spc	g:Gp6
ASV 1541	d:Bacteria	p:Firmicutes	c:Bacilli	o:Bacillales	f:Paenibacillaceae	g:Brevibacillus
ASV 1542	d:Bacteria	p:Planctomycetes	c:Planctomycetia	o:Planctomycetales	f:Planctomycetaceae	f:Planctomycetaceae_spc
ASV 1543	d:Bacteria	p:Actinobacteria	c:Actinobacteria	o:Actinomycetales	f:Microbacteriaceae	g:Leifsonia
ASV 1544	d:Bacteria	p:Firmicutes	c:Clostridia	o:Clostridiales	o:Clostridiales_spc	o:Clostridiales_spc
ASV 1545	d:Bacteria	p:Firmicutes	c:Clostridia	o:Clostridiales	o:Clostridiales_spc	o:Clostridiales_spc
ASV 1546	d:Bacteria	p:Actinobacteria	c:Actinobacteria	o:Actinomycetales	f:Microbacteriaceae	g:Microbacterium
ASV 1547	d:Bacteria	p:candidate_division_WPS-1	p:candidate_division_WPS-1_spc	p:candidate_division_WPS-1_spc	p:candidate_division_WPS-1_spc	g:WPS-1_genera_incertae_sedis
ASV 1548	d:Bacteria	p:Verrucomicrobia	c:Spartobacteria	c:Spartobacteria_spc	c:Spartobacteria_spc	g:Spartobacteria_genera_incertae_sedis
ASV 1549	d:Bacteria	p:Firmicutes	p:Firmicutes_spc	p:Firmicutes_spc	p:Firmicutes_spc	p:Firmicutes_spc
ASV 1550	d:Bacteria	p:Proteobacteria	c:Betaproteobacteria	o:Burkholderiales	f:Alcaligenaceae	g:Bordetella
ASV 1551	d:Bacteria	p:Bacteroidetes	c:Bacteroidia	o:Bacteroidales	f:Bacteroidaceae	g:Bacteroides
ASV 1552	d:Bacteria	p:Bacteroidetes	c:Sphingobacteriia	o:Sphingobacteriales	f:Sphingobacteriaceae	g:Olivibacter
ASV 1553	d:Bacteria	p:Actinobacteria	c:Actinobacteria	o:Actinomycetales	f:Nocardioidaceae	g:Nocardioides
ASV 1554	d:Bacteria	p:Firmicutes	c:Clostridia	o:Clostridiales	f:Ruminococcaceae	f:Ruminococcaceae_spc
ASV 1555	d:Bacteria	p:Firmicutes	c:Clostridia	o:Clostridiales	f:Ruminococcaceae	f:Ruminococcaceae_spc
ASV 1556	d:Bacteria	p:Firmicutes	c:Clostridia	o:Clostridiales	o:Clostridiales_spc	o:Clostridiales_spc
ASV 1557	d:Bacteria	p:Bacteroidetes	c:Cytophagia	o:Cytophagales	f:Cytophagaceae	g:Hymenobacter
ASV 1558	d:Bacteria	p:Actinobacteria	c:Actinobacteria	c:Actinobacteria_spc	c:Actinobacteria_spc	c:Actinobacteria_spc
ASV 1559	d:Bacteria	p:Proteobacteria	c:Gammaproteobacteria	c:Gammaproteobacteria_spc	c:Gammaproteobacteria_spc	c:Gammaproteobacteria_spc
ASV 1560	d:Bacteria	p:Proteobacteria	c:Alphaproteobacteria	o:Rhodospirillales	f:Rhodospirillaceae	g:Inquilinus
ASV 1561	d:Bacteria	p:Actinobacteria	c:Actinobacteria	o:Actinomycetales	f:Microbacteriaceae	g:Agrococcus
ASV 1562	d:Bacteria	p:Firmicutes	c:Bacilli	o:Lactobacillales	f:Lactobacillaceae	g:Lactobacillus
ASV 1563	d:Bacteria	p:Bacteroidetes	c:Bacteroidia	o:Bacteroidales	f:Bacteroidaceae	g:Bacteroides
ASV 1564	d:Bacteria	p:Planctomycetes	c:Planctomycetia	o:Planctomycetales	f:Planctomycetaceae	g:Planctomicrobium
ASV 1565	d:Bacteria	p:Firmicutes	c:Clostridia	o:Clostridiales	f:Lachnospiraceae	f:Lachnospiraceae_spc
ASV 1566	d:Bacteria	p:Proteobacteria	c:Epsilonproteobacteria	o:Campylobacterales	f:Campylobacteraceae	g:Arcobacter
ASV 1567	d:Bacteria	p:Firmicutes	c:Clostridia	o:Clostridiales	f:Lachnospiraceae	f:Lachnospiraceae_spc
ASV 1568	d:Bacteria	p:Proteobacteria	c:Alphaproteobacteria	o:Rhodobacterales	f:Rhodobacteraceae	f:Rhodobacteraceae_spc
ASV 1569	d:Bacteria	p:Acidobacteria	c:Acidobacteria_Gp6	c:Acidobacteria_Gp6_spc	c:Acidobacteria_Gp6_spc	g:Gp6
ASV 1570	d:Bacteria	p:Proteobacteria	c:Alphaproteobacteria	o:Rhizobiales	f:Xanthobacteraceae	f:Xanthobacteraceae_spc
ASV 1571	d:Bacteria	p:Firmicutes	c:Bacilli	o:Bacillales	f:Paenibacillaceae	g:Paenibacillus
ASV 1572	d:Bacteria	p:Proteobacteria	c:Gammaproteobacteria	c:Gammaproteobacteria_spc	c:Gammaproteobacteria_spc	c:Gammaproteobacteria_spc
ASV 1573	d:Bacteria	p:Firmicutes	c:Bacilli	o:Bacillales	f:Planococcaceae	g:Ureibacillus
ASV 1574	d:Bacteria	p:Firmicutes	c:Bacilli	o:Bacillales	f:Bacillaceae	g:Bacillus
ASV 1575	d:Bacteria	p:Proteobacteria	c:Gammaproteobacteria	o:Enterobacteriales	f:Enterobacteriaceae	g:Kosakonia
ASV 1576	d:Bacteria	p:Proteobacteria	c:Betaproteobacteria	o:Burkholderiales	f:Comamonadaceae	g:Polaromonas
ASV 1577	d:Bacteria	p:Proteobacteria	c:Alphaproteobacteria	c:Alphaproteobacteria_spc	c:Alphaproteobacteria_spc	c:Alphaproteobacteria_spc
ASV 1578	d:Bacteria	p:Acidobacteria	c:Acidobacteria_Gp6	c:Acidobacteria_Gp6_spc	c:Acidobacteria_Gp6_spc	g:Gp6
ASV 1579	d:Bacteria	p:Firmicutes	c:Clostridia	o:Clostridiales	f:Ruminococcaceae	g:Clostridium_IV
ASV 1580	d:Bacteria	p:Proteobacteria	c:Alphaproteobacteria	o:Rhizobiales	f:Rhizobiaceae	g:Rhizobium
ASV 1581	d:Bacteria	p:Nitrospirae	c:Nitrospira	o:Nitrospirales	f:Nitrospiraceae	g:Nitrospira
ASV 1582	d:Bacteria	p:Bacteroidetes	c:Bacteroidia	o:Bacteroidales	f:Bacteroidaceae	g:Bacteroides
ASV 1583	d:Bacteria	p:Bacteroidetes	c:Sphingobacteriia	o:Sphingobacteriales	f:Chitinophagaceae	f:Chitinophagaceae_spc
ASV 1584	d:Bacteria	p:Bacteroidetes	c:Bacteroidia	o:Bacteroidales	f:Porphyromonadaceae	g:Odoribacter
ASV 1585	d:Bacteria	p:Proteobacteria	c:Alphaproteobacteria	c:Alphaproteobacteria_spc	c:Alphaproteobacteria_spc	c:Alphaproteobacteria_spc
ASV 1586	d:Bacteria	p:Proteobacteria	p:Proteobacteria_spc	p:Proteobacteria_spc	p:Proteobacteria_spc	p:Proteobacteria_spc
ASV 1587	d:Bacteria	p:Bacteroidetes	c:Bacteroidia	o:Bacteroidales	f:Bacteroidaceae	g:Bacteroides
ASV 1588	d:Bacteria	p:Proteobacteria	c:Deltaproteobacteria	o:Myxococcales	o:Myxococcales_spc	o:Myxococcales_spc
ASV 1589	d:Bacteria	p:Verrucomicrobia	c:Spartobacteria	c:Spartobacteria_spc	c:Spartobacteria_spc	g:Spartobacteria_genera_incertae_sedis
ASV 1590	d:Bacteria	p:Firmicutes	c:Clostridia	c:Clostridia_spc	c:Clostridia_spc	c:Clostridia_spc
ASV 1591	d:Bacteria	p:Proteobacteria	c:Alphaproteobacteria	c:Alphaproteobacteria_spc	c:Alphaproteobacteria_spc	c:Alphaproteobacteria_spc
ASV 1592	d:Bacteria	p:Proteobacteria	p:Proteobacteria_spc	p:Proteobacteria_spc	p:Proteobacteria_spc	p:Proteobacteria_spc
ASV 1593	d:Bacteria	p:Actinobacteria	c:Actinobacteria	c:Actinobacteria_spc	c:Actinobacteria_spc	c:Actinobacteria_spc
ASV 1594	d:Bacteria	p:candidate_division_WPS-1	p:candidate_division_WPS-1_spc	p:candidate_division_WPS-1_spc	p:candidate_division_WPS-1_spc	g:WPS-1_genera_incertae_sedis
ASV 1595	d:Bacteria	p:Acidobacteria	c:Acidobacteria_Gp6	c:Acidobacteria_Gp6_spc	c:Acidobacteria_Gp6_spc	g:Gp6
ASV 1596	d:Bacteria	p:Verrucomicrobia	c:Subdivision3	c:Subdivision3_spc	c:Subdivision3_spc	g:Subdivision3_genera_incertae_sedis
ASV 1597	d:Bacteria	p:Bacteroidetes	c:Flavobacteriia	o:Flavobacteriales	f:Cryomorphaceae	g:Fluviicola
ASV 1598	d:Bacteria	p:Proteobacteria	c:Alphaproteobacteria	o:Sphingomonadales	f:Sphingomonadaceae	g:Novosphingobium
ASV 1599	d:Bacteria	p:Proteobacteria	c:Alphaproteobacteria	o:Sphingomonadales	f:Sphingomonadaceae	g:Novosphingobium
ASV 1600	d:Bacteria	p:Firmicutes	c:Bacilli	o:Bacillales	f:Bacillaceae	g:Bacillus
ASV 1601	d:Bacteria	p:Firmicutes	c:Erysipelotrichia	o:Erysipelotrichales	f:Erysipelotrichaceae	f:Erysipelotrichaceae_spc
ASV 1602	d:Bacteria	p:Firmicutes	c:Clostridia	o:Clostridiales	o:Clostridiales_spc	o:Clostridiales_spc
ASV 1603	d:Bacteria	p:Actinobacteria	c:Actinobacteria	o:Actinomycetales	o:Actinomycetales_spc	o:Actinomycetales_spc
ASV 1604	d:Bacteria	p:Proteobacteria	c:Gammaproteobacteria	o:Xanthomonadales	f:Xanthomonadaceae	g:Stenotrophomonas
ASV 1605	d:Bacteria	p:Proteobacteria	c:Alphaproteobacteria	o:Sneathiellales	f:Sneathiellaceae	g:Ferrovibrio
ASV 1606	d:Bacteria	p:Acidobacteria	c:Acidobacteria_Gp6	c:Acidobacteria_Gp6_spc	c:Acidobacteria_Gp6_spc	g:Gp6
ASV 1607	d:Bacteria	p:Firmicutes	c:Clostridia	o:Clostridiales	f:Ruminococcaceae	g:Oscillibacter
ASV 1608	d:Bacteria	p:Proteobacteria	c:Alphaproteobacteria	o:Sphingomonadales	f:Sphingomonadaceae	g:Sphingomonas
ASV 1609	d:Bacteria	p:Actinobacteria	c:Actinobacteria	o:Actinomycetales	f:Nocardioidaceae	g:Nocardioides
ASV 1610	d:Bacteria	p:Proteobacteria	c:Alphaproteobacteria	o:Rhizobiales	f:Rhizobiaceae	g:Rhizobium
ASV 1611	d:Bacteria	p:Firmicutes	p:Firmicutes_spc	p:Firmicutes_spc	p:Firmicutes_spc	p:Firmicutes_spc
ASV 1612	d:Bacteria	p:Bacteroidetes	c:Bacteroidia	o:Bacteroidales	f:Bacteroidaceae	g:Bacteroides
ASV 1613	d:Bacteria	p:Actinobacteria	c:Actinobacteria	o:Solirubrobacterales	o:Solirubrobacterales_spc	o:Solirubrobacterales_spc
ASV 1614	d:Bacteria	p:Acidobacteria	c:Acidobacteria_Gp25	c:Acidobacteria_Gp25_spc	c:Acidobacteria_Gp25_spc	g:Gp25
ASV 1615	d:Bacteria	p:Actinobacteria	p:Actinobacteria_spc	p:Actinobacteria_spc	p:Actinobacteria_spc	p:Actinobacteria_spc
ASV 1616	d:Bacteria	p:Proteobacteria	c:Gammaproteobacteria	o:Xanthomonadales	f:Xanthomonadaceae	g:Lysobacter
ASV 1617	d:Bacteria	p:Firmicutes	p:Firmicutes_spc	p:Firmicutes_spc	p:Firmicutes_spc	p:Firmicutes_spc
ASV 1618	d:Bacteria	p:Verrucomicrobia	c:Verrucomicrobiae	o:Verrucomicrobiales	f:Verrucomicrobiaceae	f:Verrucomicrobiaceae_spc
ASV 1619	d:Bacteria	p:Firmicutes	c:Negativicutes	o:Selenomonadales	f:Veillonellaceae	f:Veillonellaceae_spc
ASV 1620	d:Bacteria	p:Firmicutes	c:Negativicutes	o:Selenomonadales	f:Veillonellaceae	g:Propionispira
ASV 1621	d:Bacteria	p:Actinobacteria	c:Actinobacteria	o:Actinomycetales	f:Micromonosporaceae	g:Dactylosporangium
ASV 1622	d:Bacteria	p:Proteobacteria	c:Alphaproteobacteria	o:Rhizobiales	f:Hyphomicrobiaceae	g:Devosia
ASV 1623	d:Bacteria	p:Firmicutes	c:Clostridia	o:Clostridiales	f:Lachnospiraceae	f:Lachnospiraceae_spc
ASV 1624	d:Bacteria	p:Firmicutes	c:Clostridia	o:Clostridiales	o:Clostridiales_spc	o:Clostridiales_spc
ASV 1625	d:Bacteria	p:Bacteroidetes	p:Bacteroidetes_spc	p:Bacteroidetes_spc	p:Bacteroidetes_spc	p:Bacteroidetes_spc
ASV 1626	d:Bacteria	p:Firmicutes	c:Clostridia	o:Clostridiales	o:Clostridiales_spc	o:Clostridiales_spc
ASV 1627	d:Bacteria	p:Actinobacteria	c:Actinobacteria	o:Actinomycetales	f:Mycobacteriaceae	g:Mycobacterium
ASV 1628	d:Bacteria	p:Firmicutes	c:Bacilli	o:Bacillales	f:Paenibacillaceae	g:Paenibacillus
ASV 1629	d:Bacteria	p:Firmicutes	c:Bacilli	o:Bacillales	f:Bacillaceae	g:Bacillus
ASV 1630	d:Bacteria	p:Firmicutes	c:Bacilli	o:Bacillales	f:Bacillaceae	g:Bacillus
ASV 1631	d:Bacteria	p:Acidobacteria	c:Acidobacteria_Gp6	c:Acidobacteria_Gp6_spc	c:Acidobacteria_Gp6_spc	g:Gp6
ASV 1632	d:Bacteria	p:Actinobacteria	c:Actinobacteria	o:Actinomycetales	f:Micromonosporaceae	g:Xiangella
ASV 1633	d:Bacteria	p:Proteobacteria	c:Alphaproteobacteria	o:Sphingomonadales	f:Sphingomonadaceae	g:Sphingomonas
ASV 1634	d:Bacteria	p:Planctomycetes	c:Planctomycetia	o:Planctomycetales	f:Planctomycetaceae	f:Planctomycetaceae_spc
ASV 1635	d:Bacteria	p:Bacteroidetes	c:Bacteroidia	o:Bacteroidales	f:Rikenellaceae	f:Rikenellaceae_spc
ASV 1636	d:Bacteria	p:Bacteroidetes	c:Bacteroidia	o:Bacteroidales	f:Porphyromonadaceae	g:Odoribacter
ASV 1637	d:Bacteria	p:Bacteroidetes	c:Bacteroidia	o:Bacteroidales	f:Rikenellaceae	g:Alistipes
ASV 1638	d:Bacteria	p:Proteobacteria	c:Gammaproteobacteria	o:Xanthomonadales	f:Xanthomonadaceae	f:Xanthomonadaceae_spc
ASV 1639	d:Bacteria	p:Firmicutes	c:Negativicutes	o:Selenomonadales	f:Veillonellaceae	g:Sporomusa
ASV 1640	d:Bacteria	p:Firmicutes	c:Bacilli	o:Bacillales	f:Paenibacillaceae	g:Paenibacillus
ASV 1641	d:Bacteria	p:Firmicutes	c:Clostridia	o:Clostridiales	f:Ruminococcaceae	f:Ruminococcaceae_spc
ASV 1642	d:Bacteria	p:Bacteroidetes	c:Bacteroidia	o:Bacteroidales	f:Rikenellaceae	f:Rikenellaceae_spc
ASV 1643	d:Bacteria	p:Proteobacteria	c:Gammaproteobacteria	o:Xanthomonadales	f:Xanthomonadaceae	g:Pseudoxanthomonas
ASV 1644	d:Bacteria	p:Actinobacteria	c:Actinobacteria	o:Gaiellales	f:Gaiellaceae	g:Gaiella
ASV 1645	d:Bacteria	p:Firmicutes	c:Clostridia	o:Clostridiales	f:Lachnospiraceae	f:Lachnospiraceae_spc
ASV 1646	d:Bacteria	p:Acidobacteria	c:Acidobacteria_Gp6	c:Acidobacteria_Gp6_spc	c:Acidobacteria_Gp6_spc	g:Gp6
ASV 1647	d:Bacteria	p:Proteobacteria	c:Gammaproteobacteria	c:Gammaproteobacteria_spc	c:Gammaproteobacteria_spc	c:Gammaproteobacteria_spc
ASV 1648	d:Bacteria	p:Proteobacteria	c:Gammaproteobacteria	o:Enterobacteriales	f:Enterobacteriaceae	g:Pluralibacter
ASV 1649	d:Bacteria	p:Firmicutes	c:Clostridia	o:Clostridiales	o:Clostridiales_spc	o:Clostridiales_spc
ASV 1650	d:Bacteria	p:Firmicutes	c:Clostridia	o:Clostridiales	f:Gracilibacteraceae	g:Gracilibacter
ASV 1651	d:Bacteria	p:Proteobacteria	c:Gammaproteobacteria	o:Enterobacteriales	f:Enterobacteriaceae	g:Franconibacter
ASV 1652	d:Archaea	p:Thaumarchaeota	p:Thaumarchaeota_spc	o:Nitrososphaerales	f:Nitrososphaeraceae	g:Nitrososphaera
ASV 1653	d:Bacteria	p:Actinobacteria	c:Actinobacteria	o:Actinomycetales	f:Nocardioidaceae	g:Nocardioides
ASV 1654	d:Bacteria	p:Proteobacteria	c:Alphaproteobacteria	o:Sphingomonadales	f:Sphingomonadaceae	f:Sphingomonadaceae_spc
ASV 1655	d:Bacteria	p:Proteobacteria	c:Alphaproteobacteria	o:Sphingomonadales	f:Sphingomonadaceae	f:Sphingomonadaceae_spc
ASV 1656	d:Archaea	p:Thaumarchaeota	p:Thaumarchaeota_spc	o:Nitrososphaerales	f:Nitrososphaeraceae	g:Nitrososphaera
ASV 1657	d:Bacteria	p:Bacteroidetes	p:Bacteroidetes_spc	p:Bacteroidetes_spc	p:Bacteroidetes_spc	p:Bacteroidetes_spc
ASV 1658	d:Bacteria	p:Firmicutes	c:Clostridia	o:Clostridiales	f:Clostridiaceae	g:Alkaliphilus
ASV 1659	d:Bacteria	p:Verrucomicrobia	c:Opitutae	c:Opitutae_spc	c:Opitutae_spc	c:Opitutae_spc
ASV 1660	d:Bacteria	p:Proteobacteria	c:Alphaproteobacteria	o:Rhizobiales	o:Rhizobiales_spc	o:Rhizobiales_spc
ASV 1661	d:Bacteria	p:Acidobacteria	c:Acidobacteria_Gp4	c:Acidobacteria_Gp4_spc	c:Acidobacteria_Gp4_spc	g:Gp4
ASV 1662	d:Bacteria	p:Acidobacteria	c:Acidobacteria_Gp6	c:Acidobacteria_Gp6_spc	c:Acidobacteria_Gp6_spc	g:Gp6
ASV 1663	d:Bacteria	p:Proteobacteria	c:Alphaproteobacteria	o:Rhizobiales	f:Rhizobiaceae	g:Ensifer
ASV 1664	d:Bacteria	p:Firmicutes	c:Clostridia	o:Clostridiales	f:Lachnospiraceae	f:Lachnospiraceae_spc
ASV 1665	d:Bacteria	p:Firmicutes	p:Firmicutes_spc	p:Firmicutes_spc	p:Firmicutes_spc	p:Firmicutes_spc
ASV 1666	d:Bacteria	p:Bacteroidetes	c:Bacteroidia	o:Bacteroidales	f:Rikenellaceae	g:Alistipes
ASV 1667	d:Bacteria	p:Proteobacteria	c:Alphaproteobacteria	o:Rhizobiales	f:Phyllobacteriaceae	g:Mesorhizobium
ASV 1668	d:Bacteria	p:Actinobacteria	c:Actinobacteria	o:Actinomycetales	f:Nocardioidaceae	g:Nocardioides
ASV 1669	d:Bacteria	p:Bacteroidetes	c:Sphingobacteriia	o:Sphingobacteriales	f:Chitinophagaceae	f:Chitinophagaceae_spc
ASV 1670	d:Bacteria	p:Proteobacteria	c:Alphaproteobacteria	o:Sphingomonadales	f:Sphingomonadaceae	g:Sphingobium
ASV 1671	d:Bacteria	p:Proteobacteria	c:Alphaproteobacteria	o:Sphingomonadales	f:Sphingomonadaceae	g:Novosphingobium
ASV 1672	d:Bacteria	p:Proteobacteria	c:Gammaproteobacteria	o:Xanthomonadales	f:Xanthomonadaceae	g:Stenotrophomonas
ASV 1673	d:Bacteria	p:Firmicutes	c:Clostridia	o:Clostridiales	f:Lachnospiraceae	g:Clostridium_XlVb
ASV 1674	d:Bacteria	p:Actinobacteria	c:Actinobacteria	o:Actinomycetales	f:Pseudonocardiaceae	g:Pseudonocardia
ASV 1675	d:Bacteria	p:Actinobacteria	c:Actinobacteria	c:Actinobacteria_spc	c:Actinobacteria_spc	c:Actinobacteria_spc
ASV 1676	d:Bacteria	p:Actinobacteria	c:Actinobacteria	o:Actinomycetales	f:Nocardioidaceae	g:Nocardioides
ASV 1677	d:Bacteria	p:Acidobacteria	c:Acidobacteria_Gp7	c:Acidobacteria_Gp7_spc	c:Acidobacteria_Gp7_spc	g:Gp7
ASV 1678	d:Bacteria	p:Proteobacteria	c:Gammaproteobacteria	c:Gammaproteobacteria_spc	c:Gammaproteobacteria_spc	c:Gammaproteobacteria_spc
ASV 1679	d:Bacteria	p:Bacteroidetes	c:Sphingobacteriia	o:Sphingobacteriales	o:Sphingobacteriales_spc	o:Sphingobacteriales_spc
ASV 1680	d:Bacteria	p:Bacteroidetes	c:Bacteroidia	o:Bacteroidales	f:Bacteroidaceae	g:Bacteroides
ASV 1681	d:Bacteria	p:Actinobacteria	c:Actinobacteria	o:Actinomycetales	f:Microbacteriaceae	g:Agromyces
ASV 1682	d:Bacteria	p:Proteobacteria	c:Alphaproteobacteria	o:Rhizobiales	o:Rhizobiales_spc	o:Rhizobiales_spc
ASV 1683	d:Bacteria	p:Planctomycetes	c:Planctomycetia	o:Planctomycetales	f:Planctomycetaceae	f:Planctomycetaceae_spc
ASV 1684	d:Bacteria	p:Planctomycetes	c:Planctomycetia	o:Planctomycetales	f:Planctomycetaceae	f:Planctomycetaceae_spc
ASV 1685	d:Bacteria	p:Firmicutes	c:Clostridia	o:Clostridiales	f:Ruminococcaceae	f:Ruminococcaceae_spc
ASV 1686	d:Bacteria	p:Acidobacteria	c:Acidobacteria_Gp6	c:Acidobacteria_Gp6_spc	c:Acidobacteria_Gp6_spc	g:Gp6
ASV 1687	d:Bacteria	p:Proteobacteria	c:Alphaproteobacteria	o:Sphingomonadales	f:Sphingomonadaceae	g:Sphingomonas
ASV 1688	d:Bacteria	p:Verrucomicrobia	c:Verrucomicrobiae	o:Verrucomicrobiales	f:Verrucomicrobiaceae	g:Prosthecobacter
ASV 1689	d:Bacteria	p:Proteobacteria	c:Alphaproteobacteria	o:Sphingomonadales	f:Sphingomonadaceae	g:Novosphingobium
ASV 1690	d:Bacteria	p:Bacteroidetes	c:Sphingobacteriia	o:Sphingobacteriales	o:Sphingobacteriales_spc	o:Sphingobacteriales_spc
ASV 1691	d:Bacteria	p:Bacteroidetes	c:Flavobacteriia	o:Flavobacteriales	f:Flavobacteriaceae	g:Flavobacterium
ASV 1692	d:Bacteria	p:Firmicutes	c:Clostridia	o:Clostridiales	f:Lachnospiraceae	g:Clostridium_XlVa
ASV 1693	d:Bacteria	p:Actinobacteria	c:Actinobacteria	o:Actinomycetales	f:Streptomycetaceae	g:Streptomyces
ASV 1694	d:Bacteria	p:Acidobacteria	c:Acidobacteria_Gp6	c:Acidobacteria_Gp6_spc	c:Acidobacteria_Gp6_spc	g:Gp6
ASV 1695	d:Bacteria	p:Proteobacteria	c:Alphaproteobacteria	o:Rhizobiales	o:Rhizobiales_spc	o:Rhizobiales_spc
ASV 1696	d:Bacteria	p:Proteobacteria	c:Betaproteobacteria	o:Burkholderiales	f:Oxalobacteraceae	g:Massilia
ASV 1697	d:Bacteria	p:Acidobacteria	c:Acidobacteria_Gp16	c:Acidobacteria_Gp16_spc	c:Acidobacteria_Gp16_spc	g:Gp16
ASV 1698	d:Bacteria	p:Actinobacteria	c:Actinobacteria	c:Actinobacteria_spc	c:Actinobacteria_spc	c:Actinobacteria_spc
ASV 1699	d:Bacteria	p:Proteobacteria	c:Betaproteobacteria	c:Betaproteobacteria_spc	c:Betaproteobacteria_spc	c:Betaproteobacteria_spc
ASV 1700	d:Bacteria	p:Proteobacteria	c:Betaproteobacteria	c:Betaproteobacteria_spc	c:Betaproteobacteria_spc	c:Betaproteobacteria_spc
ASV 1701	d:Bacteria	p:Actinobacteria	c:Actinobacteria	o:Actinomycetales	f:Mycobacteriaceae	g:Mycobacterium
ASV 1702	d:Bacteria	p:Firmicutes	c:Clostridia	o:Clostridiales	f:Lachnospiraceae	f:Lachnospiraceae_spc
ASV 1703	d:Bacteria	p:Verrucomicrobia	c:Spartobacteria	c:Spartobacteria_spc	c:Spartobacteria_spc	g:Terrimicrobium
ASV 1704	d:Bacteria	p:Actinobacteria	c:Actinobacteria	o:Actinomycetales	f:Nocardioidaceae	g:Nocardioides
ASV 1705	d:Bacteria	p:Planctomycetes	c:Planctomycetia	o:Planctomycetales	f:Planctomycetaceae	f:Planctomycetaceae_spc
ASV 1706	d:Bacteria	p:Proteobacteria	c:Alphaproteobacteria	o:Sphingomonadales	f:Sphingomonadaceae	g:Sphingomonas
ASV 1707	d:Bacteria	p:Bacteroidetes	c:Bacteroidia	o:Bacteroidales	f:Porphyromonadaceae	g:Parabacteroides
ASV 1708	d:Bacteria	p:Proteobacteria	c:Alphaproteobacteria	c:Alphaproteobacteria_spc	c:Alphaproteobacteria_spc	c:Alphaproteobacteria_spc
ASV 1709	d:Bacteria	p:Bacteroidetes	c:Bacteroidia	o:Bacteroidales	f:Porphyromonadaceae	f:Porphyromonadaceae_spc
ASV 1710	d:Bacteria	p:Acidobacteria	c:Acidobacteria_Gp4	c:Acidobacteria_Gp4_spc	c:Acidobacteria_Gp4_spc	g:Gp4
ASV 1711	d:Bacteria	p:Actinobacteria	p:Actinobacteria_spc	p:Actinobacteria_spc	p:Actinobacteria_spc	p:Actinobacteria_spc
ASV 1712	d:Bacteria	p:Acidobacteria	c:Acidobacteria_Gp6	c:Acidobacteria_Gp6_spc	c:Acidobacteria_Gp6_spc	g:Gp6
ASV 1713	d:Bacteria	p:Actinobacteria	c:Actinobacteria	c:Actinobacteria_spc	c:Actinobacteria_spc	c:Actinobacteria_spc
ASV 1714	d:Bacteria	p:Planctomycetes	c:Planctomycetia	o:Planctomycetales	f:Planctomycetaceae	f:Planctomycetaceae_spc
ASV 1715	d:Bacteria	p:Firmicutes	c:Clostridia	o:Clostridiales	f:Clostridiaceae	g:Clostridium_sensu_stricto
ASV 1716	d:Bacteria	p:Proteobacteria	c:Betaproteobacteria	o:Burkholderiales	f:Burkholderiales_incertae_sedis	g:Aquabacterium
ASV 1717	d:Bacteria	p:Actinobacteria	c:Actinobacteria	o:Actinomycetales	f:Streptomycetaceae	g:Streptomyces
ASV 1718	d:Bacteria	p:Proteobacteria	c:Gammaproteobacteria	o:Xanthomonadales	f:Xanthomonadaceae	g:Arenimonas
ASV 1719	d:Bacteria	p:Firmicutes	c:Bacilli	o:Bacillales	f:Paenibacillaceae	g:Paenibacillus
ASV 1720	d:Bacteria	p:Proteobacteria	c:Alphaproteobacteria	o:Sphingomonadales	f:Sphingomonadaceae	g:Sphingomonas
ASV 1721	d:Bacteria	p:Bacteroidetes	c:Cytophagia	o:Cytophagales	f:Cytophagaceae	g:Dyadobacter
ASV 1722	d:Bacteria	p:Firmicutes	c:Bacilli	o:Bacillales	f:Bacillaceae	g:Bacillus
ASV 1723	d:Bacteria	p:Bacteroidetes	c:Bacteroidia	o:Bacteroidales	f:Bacteroidaceae	g:Bacteroides
ASV 1724	d:Bacteria	p:Acidobacteria	c:Acidobacteria_Gp4	c:Acidobacteria_Gp4_spc	c:Acidobacteria_Gp4_spc	c:Acidobacteria_Gp4_spc
ASV 1725	d:Bacteria	p:Proteobacteria	c:Alphaproteobacteria	c:Alphaproteobacteria_spc	c:Alphaproteobacteria_spc	c:Alphaproteobacteria_spc
ASV 1726	d:Bacteria	p:Firmicutes	c:Clostridia	o:Clostridiales	o:Clostridiales_spc	o:Clostridiales_spc
ASV 1727	d:Bacteria	p:Proteobacteria	p:Proteobacteria_spc	p:Proteobacteria_spc	p:Proteobacteria_spc	p:Proteobacteria_spc
ASV 1728	d:Bacteria	p:Acidobacteria	c:Acidobacteria_Gp4	c:Acidobacteria_Gp4_spc	c:Acidobacteria_Gp4_spc	g:Gp4
ASV 1729	d:Bacteria	p:Proteobacteria	c:Gammaproteobacteria	c:Gammaproteobacteria_spc	c:Gammaproteobacteria_spc	c:Gammaproteobacteria_spc
ASV 1730	d:Bacteria	p:Firmicutes	c:Clostridia	o:Clostridiales	f:Lachnospiraceae	g:Clostridium_XlVa
ASV 1731	d:Bacteria	p:Proteobacteria	c:Alphaproteobacteria	o:Rhizobiales	o:Rhizobiales_spc	o:Rhizobiales_spc
ASV 1732	d:Bacteria	p:Acidobacteria	c:Acidobacteria_Gp6	c:Acidobacteria_Gp6_spc	c:Acidobacteria_Gp6_spc	g:Gp6
ASV 1733	d:Bacteria	p:Actinobacteria	p:Actinobacteria_spc	p:Actinobacteria_spc	p:Actinobacteria_spc	p:Actinobacteria_spc
ASV 1734	d:Bacteria	p:Bacteroidetes	p:Bacteroidetes_spc	p:Bacteroidetes_spc	p:Bacteroidetes_spc	p:Bacteroidetes_spc
ASV 1735	d:Bacteria	p:Proteobacteria	c:Alphaproteobacteria	o:Sphingomonadales	f:Sphingomonadaceae	g:Sphingomonas
ASV 1736	d:Bacteria	p:Acidobacteria	c:Acidobacteria_Gp6	c:Acidobacteria_Gp6_spc	c:Acidobacteria_Gp6_spc	g:Gp6
ASV 1737	d:Bacteria	p:Actinobacteria	p:Actinobacteria_spc	p:Actinobacteria_spc	p:Actinobacteria_spc	p:Actinobacteria_spc
ASV 1738	d:Bacteria	p:Firmicutes	c:Bacilli	o:Bacillales	o:Bacillales_spc	o:Bacillales_spc
ASV 1739	d:Bacteria	p:Firmicutes	c:Bacilli	o:Lactobacillales	f:Streptococcaceae	g:Streptococcus
ASV 1740	d:Bacteria	p:Proteobacteria	p:Proteobacteria_spc	p:Proteobacteria_spc	p:Proteobacteria_spc	p:Proteobacteria_spc
ASV 1741	d:Bacteria	p:Firmicutes	p:Firmicutes_spc	p:Firmicutes_spc	p:Firmicutes_spc	p:Firmicutes_spc
ASV 1742	d:Bacteria	p:Firmicutes	c:Clostridia	o:Clostridiales	f:Peptostreptococcaceae	g:Sporacetigenium
ASV 1743	d:Bacteria	p:Firmicutes	c:Negativicutes	o:Selenomonadales	f:Veillonellaceae	f:Veillonellaceae_spc
ASV 1744	d:Bacteria	p:Firmicutes	c:Clostridia	o:Clostridiales	f:Clostridiaceae	g:Clostridium_sensu_stricto
ASV 1745	d:Bacteria	p:Bacteroidetes	c:Bacteroidia	o:Bacteroidales	f:Porphyromonadaceae	g:Parabacteroides
ASV 1746	d:Bacteria	p:Verrucomicrobia	c:Verrucomicrobiae	o:Verrucomicrobiales	f:Verrucomicrobiaceae	f:Verrucomicrobiaceae_spc
ASV 1747	d:Bacteria	p:Tenericutes	c:Mollicutes	o:Mycoplasmatales	f:Mycoplasmataceae	g:Mycoplasma
ASV 1748	d:Bacteria	p:Firmicutes	p:Firmicutes_spc	p:Firmicutes_spc	p:Firmicutes_spc	p:Firmicutes_spc
ASV 1749	d:Bacteria	p:Firmicutes	c:Negativicutes	o:Selenomonadales	f:Veillonellaceae	g:Pelosinus
ASV 1750	d:Bacteria	p:Firmicutes	c:Bacilli	o:Bacillales	f:Bacillaceae	g:Bacillus
ASV 1751	d:Bacteria	p:Verrucomicrobia	c:Spartobacteria	c:Spartobacteria_spc	c:Spartobacteria_spc	g:Spartobacteria_genera_incertae_sedis
ASV 1752	d:Bacteria	p:Actinobacteria	c:Actinobacteria	o:Actinomycetales	f:Micrococcaceae	f:Micrococcaceae_spc
ASV 1753	d:Bacteria	p:Proteobacteria	c:Gammaproteobacteria	o:Xanthomonadales	f:Xanthomonadaceae	g:Lysobacter
ASV 1754	d:Bacteria	p:Firmicutes	c:Clostridia	o:Clostridiales	o:Clostridiales_spc	o:Clostridiales_spc
ASV 1755	d:Bacteria	p:Acidobacteria	c:Acidobacteria_Gp6	c:Acidobacteria_Gp6_spc	c:Acidobacteria_Gp6_spc	g:Gp6
ASV 1756	d:Bacteria	p:Firmicutes	c:Bacilli	o:Bacillales	f:Paenibacillaceae	g:Paenibacillus
ASV 1757	d:Bacteria	p:Actinobacteria	c:Actinobacteria	o:Gaiellales	f:Gaiellaceae	g:Gaiella
ASV 1758	d:Bacteria	p:Actinobacteria	c:Actinobacteria	o:Gaiellales	f:Gaiellaceae	g:Gaiella
ASV 1759	d:Bacteria	p:Bacteroidetes	p:Bacteroidetes_spc	p:Bacteroidetes_spc	p:Bacteroidetes_spc	p:Bacteroidetes_spc
ASV 1760	d:Bacteria	p:Firmicutes	c:Negativicutes	o:Selenomonadales	o:Selenomonadales_spc	o:Selenomonadales_spc
ASV 1761	d:Bacteria	p:Firmicutes	c:Negativicutes	o:Selenomonadales	f:Veillonellaceae	f:Veillonellaceae_spc
ASV 1762	d:Bacteria	p:Proteobacteria	c:Alphaproteobacteria	o:Rhizobiales	o:Rhizobiales_spc	o:Rhizobiales_spc
ASV 1763	d:Bacteria	p:Acidobacteria	c:Acidobacteria_Gp16	c:Acidobacteria_Gp16_spc	c:Acidobacteria_Gp16_spc	g:Gp16
ASV 1764	d:Bacteria	p:Proteobacteria	c:Alphaproteobacteria	o:Rhodobacterales	f:Rhodobacteraceae	f:Rhodobacteraceae_spc
ASV 1765	d:Bacteria	p:Firmicutes	c:Clostridia	o:Clostridiales	o:Clostridiales_spc	o:Clostridiales_spc
ASV 1766	d:Bacteria	p:Firmicutes	c:Bacilli	o:Bacillales	f:Planococcaceae	g:Lysinibacillus
ASV 1767	d:Bacteria	p:Actinobacteria	c:Actinobacteria	o:Gaiellales	f:Gaiellaceae	g:Gaiella
ASV 1768	d:Bacteria	p:Actinobacteria	c:Actinobacteria	o:Actinomycetales	f:Micromonosporaceae	g:Catellatospora
ASV 1769	d:Bacteria	p:Actinobacteria	c:Actinobacteria	c:Actinobacteria_spc	c:Actinobacteria_spc	c:Actinobacteria_spc
ASV 1770	d:Bacteria	p:Bacteroidetes	c:Bacteroidia	o:Bacteroidales	f:Bacteroidaceae	g:Bacteroides
ASV 1771	d:Bacteria	p:Bacteroidetes	c:Bacteroidia	o:Bacteroidales	f:Bacteroidaceae	g:Bacteroides
ASV 1772	d:Bacteria	p:Proteobacteria	c:Gammaproteobacteria	o:Enterobacteriales	f:Enterobacteriaceae	f:Enterobacteriaceae_spc
ASV 1773	d:Bacteria	p:Firmicutes	c:Clostridia	o:Clostridiales	f:Lachnospiraceae	f:Lachnospiraceae_spc
ASV 1774	d:Bacteria	p:Bacteroidetes	c:Bacteroidia	o:Bacteroidales	f:Bacteroidaceae	g:Bacteroides
ASV 1775	d:Bacteria	p:Proteobacteria	c:Gammaproteobacteria	o:Vibrionales	f:Vibrionaceae	g:Vibrio
ASV 1776	d:Bacteria	p:Firmicutes	c:Bacilli	o:Bacillales	f:Paenibacillaceae	g:Paenibacillus
ASV 1777	d:Bacteria	p:Acidobacteria	c:Acidobacteria_Gp6	c:Acidobacteria_Gp6_spc	c:Acidobacteria_Gp6_spc	g:Gp6
ASV 1778	d:Bacteria	p:Bacteroidetes	c:Cytophagia	o:Cytophagales	o:Cytophagales_spc	o:Cytophagales_spc
ASV 1779	d:Bacteria	p:Firmicutes	c:Clostridia	o:Clostridiales	f:Ruminococcaceae	f:Ruminococcaceae_spc
ASV 1780	d:Bacteria	p:Proteobacteria	c:Alphaproteobacteria	o:Rhizobiales	f:Hyphomicrobiaceae	g:Devosia
ASV 1781	d:Bacteria	p:Actinobacteria	c:Actinobacteria	o:Rubrobacterales	f:Rubrobacteraceae	g:Rubrobacter
ASV 1782	d:Bacteria	p:Bacteroidetes	c:Bacteroidia	o:Bacteroidales	f:Rikenellaceae	g:Alistipes
ASV 1783	d:Bacteria	p:Proteobacteria	c:Alphaproteobacteria	o:Sphingomonadales	f:Sphingomonadaceae	g:Sphingomonas
ASV 1784	d:Bacteria	p:Firmicutes	c:Bacilli	o:Bacillales	f:Planococcaceae	g:Kurthia
ASV 1785	d:Bacteria	p:Bacteroidetes	c:Bacteroidia	o:Bacteroidales	f:Bacteroidaceae	g:Bacteroides
ASV 1786	d:Bacteria	p:Proteobacteria	c:Betaproteobacteria	o:Burkholderiales	f:Comamonadaceae	g:Ramlibacter
ASV 1787	d:Bacteria	p:Acidobacteria	c:Acidobacteria_Gp16	c:Acidobacteria_Gp16_spc	c:Acidobacteria_Gp16_spc	g:Gp16
ASV 1788	d:Bacteria	p:Proteobacteria	c:Alphaproteobacteria	o:Rhizobiales	f:Phyllobacteriaceae	g:Mesorhizobium
ASV 1789	d:Bacteria	p:Actinobacteria	c:Actinobacteria	o:Actinomycetales	f:Nocardioidaceae	g:Aeromicrobium
ASV 1790	d:Bacteria	p:Proteobacteria	c:Betaproteobacteria	o:Burkholderiales	f:Comamonadaceae	g:Ramlibacter
ASV 1791	d:Bacteria	p:Proteobacteria	c:Alphaproteobacteria	o:Sphingomonadales	o:Sphingomonadales_spc	o:Sphingomonadales_spc
ASV 1792	d:Bacteria	p:Firmicutes	c:Bacilli	o:Bacillales	o:Bacillales_spc	o:Bacillales_spc
ASV 1793	d:Bacteria	p:Proteobacteria	c:Alphaproteobacteria	o:Rhizobiales	f:Bradyrhizobiaceae	g:Bosea
ASV 1794	d:Bacteria	p:Firmicutes	c:Bacilli	o:Bacillales	f:Bacillaceae	g:Bacillus
ASV 1795	d:Bacteria	p:Firmicutes	c:Bacilli	o:Bacillales	f:Bacillaceae	g:Oceanobacillus
ASV 1796	d:Bacteria	p:Firmicutes	c:Bacilli	o:Bacillales	f:Paenibacillaceae	f:Paenibacillaceae_spc
ASV 1797	d:Bacteria	p:Actinobacteria	c:Actinobacteria	o:Actinomycetales	f:Micrococcaceae	g:Arthrobacter
ASV 1798	d:Bacteria	p:Actinobacteria	c:Actinobacteria	o:Actinomycetales	f:Streptomycetaceae	g:Streptomyces
ASV 1799	d:Bacteria	p:Acidobacteria	c:Acidobacteria_Gp2	c:Acidobacteria_Gp2_spc	c:Acidobacteria_Gp2_spc	g:Gp2
ASV 1800	d:Bacteria	p:Proteobacteria	c:Gammaproteobacteria	o:Legionellales	f:Coxiellaceae	g:Aquicella
ASV 1801	d:Bacteria	p:Firmicutes	c:Clostridia	o:Clostridiales	o:Clostridiales_spc	o:Clostridiales_spc
ASV 1802	d:Bacteria	p:Proteobacteria	c:Gammaproteobacteria	o:Enterobacteriales	f:Enterobacteriaceae	g:Cedecea
ASV 1803	d:Bacteria	p:Bacteroidetes	c:Bacteroidia	o:Bacteroidales	o:Bacteroidales_spc	o:Bacteroidales_spc
ASV 1804	d:Bacteria	p:Proteobacteria	c:Gammaproteobacteria	o:Pseudomonadales	f:Pseudomonadaceae	g:Cellvibrio
ASV 1805	d:Bacteria	p:Proteobacteria	c:Alphaproteobacteria	o:Sphingomonadales	f:Sphingomonadaceae	f:Sphingomonadaceae_spc
ASV 1806	d:Bacteria	p:Bacteroidetes	c:Bacteroidia	o:Bacteroidales	f:Porphyromonadaceae	g:Odoribacter
ASV 1807	d:Bacteria	p:Firmicutes	c:Erysipelotrichia	o:Erysipelotrichales	f:Erysipelotrichaceae	f:Erysipelotrichaceae_spc
ASV 1808	d:Bacteria	p:Bacteroidetes	c:Bacteroidia	o:Bacteroidales	f:Porphyromonadaceae	g:Odoribacter
ASV 1809	d:Bacteria	p:Proteobacteria	c:Alphaproteobacteria	o:Sphingomonadales	f:Sphingomonadaceae	g:Sphingomonas
ASV 1810	d:Bacteria	p:Acidobacteria	c:Acidobacteria_Gp6	c:Acidobacteria_Gp6_spc	c:Acidobacteria_Gp6_spc	g:Gp6
ASV 1811	d:Bacteria	p:Firmicutes	c:Clostridia	o:Clostridiales	o:Clostridiales_spc	o:Clostridiales_spc
ASV 1812	d:Bacteria	p:Bacteroidetes	c:Bacteroidia	o:Bacteroidales	f:Porphyromonadaceae	g:Odoribacter
ASV 1813	d:Bacteria	p:Firmicutes	c:Bacilli	o:Bacillales	f:Paenibacillaceae	g:Paenibacillus
ASV 1814	d:Bacteria	p:Proteobacteria	c:Alphaproteobacteria	o:Rhizobiales	f:Hyphomicrobiaceae	g:Rhodomicrobium
ASV 1815	d:Bacteria	p:Actinobacteria	c:Actinobacteria	o:Actinomycetales	f:Pseudonocardiaceae	g:Pseudonocardia
ASV 1816	d:Bacteria	p:Proteobacteria	c:Betaproteobacteria	o:Hydrogenophilales	f:Hydrogenophilaceae	g:Tepidiphilus
ASV 1817	d:Bacteria	p:Firmicutes	c:Clostridia	o:Clostridiales	f:Clostridiaceae	g:Alkaliphilus
ASV 1818	d:Bacteria	p:Proteobacteria	c:Gammaproteobacteria	o:Legionellales	f:Coxiellaceae	g:Aquicella
ASV 1819	d:Bacteria	p:Bacteroidetes	c:Sphingobacteriia	o:Sphingobacteriales	f:Chitinophagaceae	g:Flavisolibacter
ASV 1820	d:Bacteria	p:Acidobacteria	c:Acidobacteria_Gp6	c:Acidobacteria_Gp6_spc	c:Acidobacteria_Gp6_spc	g:Gp6
ASV 1821	d:Bacteria	p:Bacteroidetes	c:Sphingobacteriia	o:Sphingobacteriales	f:Chitinophagaceae	f:Chitinophagaceae_spc
ASV 1822	d:Bacteria	p:Proteobacteria	c:Alphaproteobacteria	o:Rhizobiales	o:Rhizobiales_spc	o:Rhizobiales_spc
ASV 1823	d:Bacteria	p:Proteobacteria	c:Alphaproteobacteria	o:Rhizobiales	o:Rhizobiales_spc	o:Rhizobiales_spc
ASV 1824	d:Bacteria	p:Firmicutes	c:Bacilli	o:Bacillales	f:Paenibacillaceae	g:Cohnella
ASV 1825	d:Bacteria	p:Proteobacteria	c:Alphaproteobacteria	o:Sphingomonadales	f:Erythrobacteraceae	f:Erythrobacteraceae_spc
ASV 1826	d:Bacteria	p:Proteobacteria	c:Alphaproteobacteria	o:Sphingomonadales	f:Sphingomonadaceae	g:Sphingomonas
ASV 1827	d:Bacteria	p:Actinobacteria	c:Actinobacteria	o:Actinomycetales	f:Intrasporangiaceae	g:Phycicoccus
ASV 1828	d:Bacteria	p:Proteobacteria	c:Alphaproteobacteria	o:Rhizobiales	f:Methylobacteriaceae	g:Microvirga
ASV 1829	d:Bacteria	p:Proteobacteria	c:Deltaproteobacteria	o:Myxococcales	f:Nannocystaceae	g:Nannocystis
ASV 1830	d:Bacteria	p:Proteobacteria	c:Alphaproteobacteria	o:Sphingomonadales	f:Sphingomonadaceae	f:Sphingomonadaceae_spc
ASV 1831	d:Bacteria	p:Firmicutes	c:Bacilli	o:Bacillales	f:Paenibacillaceae	g:Cohnella
ASV 1832	d:Bacteria	p:Actinobacteria	c:Actinobacteria	o:Actinomycetales	f:Nocardioidaceae	f:Nocardioidaceae_spc
ASV 1833	d:Bacteria	p:Proteobacteria	c:Alphaproteobacteria	o:Sphingomonadales	f:Sphingomonadaceae	g:Sphingomonas
ASV 1834	d:Bacteria	p:Bacteroidetes	c:Bacteroidia	o:Bacteroidales	f:Bacteroidaceae	g:Bacteroides
ASV 1835	d:Bacteria	p:Proteobacteria	c:Gammaproteobacteria	o:Orbales	f:Orbaceae	g:Gilliamella
ASV 1836	d:Bacteria	p:Firmicutes	c:Erysipelotrichia	o:Erysipelotrichales	f:Erysipelotrichaceae	f:Erysipelotrichaceae_spc
ASV 1837	d:Bacteria	p:Bacteroidetes	c:Bacteroidia	o:Bacteroidales	f:Porphyromonadaceae	g:Parabacteroides
ASV 1838	d:Bacteria	p:Bacteroidetes	c:Bacteroidia	o:Bacteroidales	f:Bacteroidaceae	g:Bacteroides
ASV 1839	d:Bacteria	p:Proteobacteria	c:Gammaproteobacteria	o:Enterobacteriales	f:Enterobacteriaceae	g:Sodalis
ASV 1840	d:Bacteria	p:Firmicutes	c:Clostridia	o:Clostridiales	f:Lachnospiraceae	g:Roseburia
ASV 1841	d:Bacteria	p:Actinobacteria	c:Actinobacteria	c:Actinobacteria_spc	c:Actinobacteria_spc	c:Actinobacteria_spc
ASV 1842	d:Bacteria	p:Acidobacteria	c:Acidobacteria_Gp6	c:Acidobacteria_Gp6_spc	c:Acidobacteria_Gp6_spc	g:Gp6
ASV 1843	d:Bacteria	p:Actinobacteria	c:Actinobacteria	o:Actinomycetales	f:Demequinaceae	g:Demequina
ASV 1844	d:Bacteria	p:Actinobacteria	c:Actinobacteria	o:Gaiellales	f:Gaiellaceae	g:Gaiella
ASV 1845	d:Bacteria	p:Firmicutes	c:Bacilli	o:Bacillales	f:Paenibacillaceae	g:Paenibacillus
ASV 1846	d:Bacteria	p:Proteobacteria	c:Alphaproteobacteria	o:Sphingomonadales	f:Sphingomonadaceae	f:Sphingomonadaceae_spc
ASV 1847	d:Bacteria	p:Proteobacteria	c:Gammaproteobacteria	o:Enterobacteriales	f:Enterobacteriaceae	g:Yersinia
ASV 1848	d:Bacteria	p:Actinobacteria	c:Actinobacteria	o:Actinomycetales	o:Actinomycetales_spc	o:Actinomycetales_spc
ASV 1849	d:Bacteria	p:Firmicutes	c:Bacilli	o:Bacillales	f:Planococcaceae	g:Ureibacillus
ASV 1850	d:Bacteria	p:Proteobacteria	c:Alphaproteobacteria	o:Rhizobiales	f:Hyphomicrobiaceae	g:Hyphomicrobium
ASV 1851	d:Bacteria	p:Actinobacteria	c:Actinobacteria	o:Actinomycetales	f:Streptomycetaceae	g:Streptomyces
ASV 1852	d:Bacteria	p:Firmicutes	c:Bacilli	o:Bacillales	f:Planococcaceae	g:Rummeliibacillus
ASV 1853	d:Bacteria	p:Proteobacteria	c:Alphaproteobacteria	o:Rhizobiales	f:Phyllobacteriaceae	f:Phyllobacteriaceae_spc
ASV 1854	d:Bacteria	p:Acidobacteria	c:Acidobacteria_Gp16	c:Acidobacteria_Gp16_spc	c:Acidobacteria_Gp16_spc	g:Gp16
ASV 1855	d:Bacteria	p:Firmicutes	c:Clostridia	o:Clostridiales	f:Clostridiaceae	g:Alkaliphilus
ASV 1856	d:Bacteria	p:Firmicutes	c:Bacilli	o:Bacillales	f:Bacillaceae	g:Bacillus
ASV 1857	d:Bacteria	p:Proteobacteria	c:Alphaproteobacteria	o:Rhizobiales	o:Rhizobiales_spc	o:Rhizobiales_spc
ASV 1858	d:Bacteria	p:Acidobacteria	c:Acidobacteria_Gp4	c:Acidobacteria_Gp4_spc	c:Acidobacteria_Gp4_spc	g:Gp4
ASV 1859	d:Bacteria	p:Planctomycetes	c:Planctomycetia	o:Planctomycetales	f:Planctomycetaceae	f:Planctomycetaceae_spc
ASV 1860	d:Bacteria	p:Firmicutes	c:Bacilli	o:Bacillales	f:Paenibacillaceae	g:Cohnella
ASV 1861	d:Bacteria	p:Firmicutes	c:Bacilli	o:Bacillales	f:Paenibacillaceae	g:Paenibacillus
ASV 1862	d:Bacteria	p:Proteobacteria	c:Alphaproteobacteria	o:Rhizobiales	o:Rhizobiales_spc	o:Rhizobiales_spc
ASV 1863	d:Bacteria	p:Bacteroidetes	c:Sphingobacteriia	o:Sphingobacteriales	f:Sphingobacteriaceae	g:Sphingobacterium
ASV 1864	d:Bacteria	p:Bacteroidetes	c:Bacteroidia	o:Bacteroidales	f:Porphyromonadaceae	g:Odoribacter
ASV 1865	d:Bacteria	p:Bacteroidetes	p:Bacteroidetes_spc	p:Bacteroidetes_spc	p:Bacteroidetes_spc	p:Bacteroidetes_spc
ASV 1866	d:Bacteria	p:Bacteroidetes	c:Bacteroidia	o:Bacteroidales	f:Porphyromonadaceae	g:Parabacteroides
ASV 1867	d:Bacteria	p:Bacteroidetes	c:Bacteroidia	o:Bacteroidales	f:Porphyromonadaceae	f:Porphyromonadaceae_spc
ASV 1868	d:Bacteria	p:Bacteroidetes	c:Flavobacteriia	o:Flavobacteriales	f:Flavobacteriaceae	g:Flavobacterium
ASV 1869	d:Bacteria	p:Proteobacteria	c:Gammaproteobacteria	o:Xanthomonadales	f:Xanthomonadaceae	f:Xanthomonadaceae_spc
ASV 1870	d:Bacteria	p:Proteobacteria	c:Gammaproteobacteria	o:Xanthomonadales	f:Xanthomonadaceae	g:Lysobacter
ASV 1871	d:Bacteria	p:Actinobacteria	c:Actinobacteria	c:Actinobacteria_spc	c:Actinobacteria_spc	c:Actinobacteria_spc
ASV 1872	d:Bacteria	p:Bacteroidetes	c:Cytophagia	o:Cytophagales	f:Cytophagaceae	g:Cytophaga
ASV 1873	d:Bacteria	p:Actinobacteria	c:Actinobacteria	o:Actinomycetales	f:Micromonosporaceae	g:Rugosimonospora
ASV 1874	d:Bacteria	p:Firmicutes	c:Bacilli	o:Bacillales	f:Planococcaceae	g:Planomicrobium
ASV 1875	d:Bacteria	p:Firmicutes	c:Clostridia	o:Clostridiales	f:Lachnospiraceae	f:Lachnospiraceae_spc
ASV 1876	d:Bacteria	p:Verrucomicrobia	c:Spartobacteria	c:Spartobacteria_spc	c:Spartobacteria_spc	c:Spartobacteria_spc
ASV 1877	d:Bacteria	p:Firmicutes	c:Clostridia	o:Clostridiales	o:Clostridiales_spc	o:Clostridiales_spc
ASV 1878	d:Bacteria	p:Proteobacteria	c:Alphaproteobacteria	o:Rhodobacterales	f:Rhodobacteraceae	g:Rubellimicrobium
ASV 1879	d:Bacteria	p:Proteobacteria	c:Alphaproteobacteria	c:Alphaproteobacteria_spc	c:Alphaproteobacteria_spc	c:Alphaproteobacteria_spc
ASV 1880	d:Bacteria	p:Proteobacteria	c:Deltaproteobacteria	o:Desulfovibrionales	f:Desulfovibrionaceae	g:Bilophila
ASV 1881	d:Bacteria	p:Planctomycetes	c:Planctomycetia	o:Planctomycetales	f:Planctomycetaceae	f:Planctomycetaceae_spc
ASV 1882	d:Bacteria	p:Firmicutes	c:Bacilli	o:Bacillales	f:Paenibacillaceae	g:Brevibacillus
ASV 1883	d:Bacteria	p:Acidobacteria	c:Acidobacteria_Gp6	c:Acidobacteria_Gp6_spc	c:Acidobacteria_Gp6_spc	g:Gp6
ASV 1884	d:Bacteria	p:Actinobacteria	c:Actinobacteria	o:Gaiellales	f:Gaiellaceae	g:Gaiella
ASV 1885	d:Bacteria	p:Proteobacteria	c:Betaproteobacteria	c:Betaproteobacteria_spc	c:Betaproteobacteria_spc	c:Betaproteobacteria_spc
ASV 1886	d:Bacteria	p:Proteobacteria	c:Alphaproteobacteria	o:Sphingomonadales	f:Sphingomonadaceae	g:Sphingomonas
ASV 1887	d:Bacteria	p:Actinobacteria	c:Actinobacteria	o:Acidimicrobiales	o:Acidimicrobiales_spc	o:Acidimicrobiales_spc
ASV 1888	d:Bacteria	p:Bacteroidetes	c:Bacteroidia	o:Bacteroidales	f:Porphyromonadaceae	f:Porphyromonadaceae_spc
ASV 1889	d:Bacteria	p:Actinobacteria	c:Actinobacteria	o:Actinomycetales	f:Kineosporiaceae	g:Kineosporia
ASV 1890	d:Bacteria	p:Proteobacteria	c:Gammaproteobacteria	o:Pseudomonadales	f:Moraxellaceae	f:Moraxellaceae_spc
ASV 1891	d:Bacteria	p:Firmicutes	c:Bacilli	o:Bacillales	f:Alicyclobacillaceae	g:Tumebacillus
ASV 1892	d:Bacteria	p:Proteobacteria	c:Alphaproteobacteria	o:Rhodobacterales	f:Rhodobacteraceae	f:Rhodobacteraceae_spc
ASV 1893	d:Bacteria	p:Bacteroidetes	c:Sphingobacteriia	o:Sphingobacteriales	f:Chitinophagaceae	g:Chitinophaga
ASV 1894	d:Bacteria	p:Actinobacteria	c:Actinobacteria	o:Actinomycetales	f:Micromonosporaceae	g:Actinoplanes
ASV 1895	d:Bacteria	p:Bacteroidetes	c:Bacteroidia	o:Bacteroidales	f:Rikenellaceae	g:Alistipes
ASV 1896	d:Bacteria	p:Bacteroidetes	c:Sphingobacteriia	o:Sphingobacteriales	f:Sphingobacteriaceae	g:Pedobacter
ASV 1897	d:Bacteria	p:Proteobacteria	c:Alphaproteobacteria	o:Sphingomonadales	f:Sphingomonadaceae	g:Novosphingobium
ASV 1898	d:Bacteria	p:Bacteroidetes	p:Bacteroidetes_spc	p:Bacteroidetes_spc	p:Bacteroidetes_spc	p:Bacteroidetes_spc
ASV 1899	d:Bacteria	p:Verrucomicrobia	c:Opitutae	c:Opitutae_spc	c:Opitutae_spc	c:Opitutae_spc
ASV 1900	d:Bacteria	p:Proteobacteria	c:Alphaproteobacteria	o:Rhizobiales	o:Rhizobiales_spc	o:Rhizobiales_spc
ASV 1901	d:Bacteria	p:Bacteroidetes	p:Bacteroidetes_spc	p:Bacteroidetes_spc	p:Bacteroidetes_spc	p:Bacteroidetes_spc
ASV 1902	d:Bacteria	p:Proteobacteria	c:Gammaproteobacteria	o:Salinisphaerales	f:Salinisphaeraceae	g:Salinisphaera
ASV 1903	d:Bacteria	p:Bacteroidetes	c:Sphingobacteriia	o:Sphingobacteriales	f:Chitinophagaceae	f:Chitinophagaceae_spc
ASV 1904	d:Bacteria	p:Firmicutes	c:Clostridia	o:Clostridiales	o:Clostridiales_spc	o:Clostridiales_spc
ASV 1905	d:Bacteria	p:Bacteroidetes	c:Flavobacteriia	o:Flavobacteriales	f:Flavobacteriaceae	g:Flavobacterium
ASV 1906	d:Bacteria	p:Bacteroidetes	p:Bacteroidetes_spc	p:Bacteroidetes_spc	p:Bacteroidetes_spc	p:Bacteroidetes_spc
ASV 1907	d:Bacteria	p:Bacteroidetes	c:Bacteroidia	o:Bacteroidales	f:Bacteroidaceae	g:Bacteroides
ASV 1908	d:Bacteria	p:Proteobacteria	c:Alphaproteobacteria	o:Rhizobiales	o:Rhizobiales_spc	o:Rhizobiales_spc
ASV 1909	d:Bacteria	p:Proteobacteria	c:Gammaproteobacteria	o:Xanthomonadales	f:Xanthomonadaceae	g:Stenotrophomonas
ASV 1910	d:Bacteria	p:Firmicutes	c:Clostridia	o:Clostridiales	o:Clostridiales_spc	o:Clostridiales_spc
ASV 1911	d:Bacteria	p:Actinobacteria	c:Actinobacteria	o:Gaiellales	f:Gaiellaceae	g:Gaiella
ASV 1912	d:Bacteria	p:Proteobacteria	c:Alphaproteobacteria	o:Sphingomonadales	f:Sphingomonadaceae	f:Sphingomonadaceae_spc
ASV 1913	d:Bacteria	p:Firmicutes	c:Clostridia	o:Clostridiales	f:Lachnospiraceae	f:Lachnospiraceae_spc
ASV 1914	d:Bacteria	p:Planctomycetes	c:Planctomycetia	o:Planctomycetales	f:Planctomycetaceae	g:Planctomicrobium
ASV 1915	d:Bacteria	p:Actinobacteria	c:Actinobacteria	o:Gaiellales	f:Gaiellaceae	g:Gaiella
ASV 1916	d:Bacteria	p:Bacteroidetes	c:Flavobacteriia	o:Flavobacteriales	f:Flavobacteriaceae	g:Chryseobacterium
ASV 1917	d:Bacteria	p:Verrucomicrobia	c:Spartobacteria	c:Spartobacteria_spc	c:Spartobacteria_spc	g:Terrimicrobium
ASV 1918	d:Bacteria	p:Verrucomicrobia	c:Spartobacteria	c:Spartobacteria_spc	c:Spartobacteria_spc	g:Spartobacteria_genera_incertae_sedis
ASV 1919	d:Bacteria	p:Bacteroidetes	c:Bacteroidia	o:Bacteroidales	f:Bacteroidaceae	g:Bacteroides
ASV 1920	d:Bacteria	p:Bacteroidetes	c:Bacteroidia	o:Bacteroidales	f:Porphyromonadaceae	g:Parabacteroides
ASV 1921	d:Bacteria	p:candidate_division_WPS-1	p:candidate_division_WPS-1_spc	p:candidate_division_WPS-1_spc	p:candidate_division_WPS-1_spc	g:WPS-1_genera_incertae_sedis
ASV 1922	d:Bacteria	p:Verrucomicrobia	c:Opitutae	o:Opitutales	f:Opitutaceae	g:Opitutus
ASV 1923	d:Bacteria	p:Firmicutes	c:Clostridia	o:Clostridiales	f:Ruminococcaceae	f:Ruminococcaceae_spc
ASV 1924	d:Bacteria	p:Actinobacteria	c:Actinobacteria	o:Actinomycetales	f:Dermacoccaceae	g:Flexivirga
ASV 1925	d:Bacteria	p:Acidobacteria	c:Acidobacteria_Gp16	c:Acidobacteria_Gp16_spc	c:Acidobacteria_Gp16_spc	g:Gp16
ASV 1926	d:Bacteria	p:Acidobacteria	c:Acidobacteria_Gp16	c:Acidobacteria_Gp16_spc	c:Acidobacteria_Gp16_spc	g:Gp16
ASV 1927	d:Bacteria	p:Bacteroidetes	c:Cytophagia	o:Cytophagales	f:Cytophagaceae	g:Adhaeribacter
ASV 1928	d:Bacteria	p:Actinobacteria	c:Actinobacteria	o:Actinomycetales	f:Pseudonocardiaceae	g:Pseudonocardia
ASV 1929	d:Bacteria	p:Proteobacteria	c:Betaproteobacteria	o:Rhodocyclales	f:Rhodocyclaceae	f:Rhodocyclaceae_spc
ASV 1930	d:Bacteria	p:Firmicutes	p:Firmicutes_spc	p:Firmicutes_spc	p:Firmicutes_spc	p:Firmicutes_spc
ASV 1931	d:Bacteria	p:Actinobacteria	c:Actinobacteria	o:Actinomycetales	f:Mycobacteriaceae	g:Mycobacterium
ASV 1932	d:Bacteria	p:Proteobacteria	c:Betaproteobacteria	o:Burkholderiales	f:Alcaligenaceae	g:Bordetella
ASV 1933	d:Bacteria	p:Bacteroidetes	c:Bacteroidia	o:Bacteroidales	f:Bacteroidaceae	g:Bacteroides
ASV 1934	d:Bacteria	p:Actinobacteria	c:Actinobacteria	o:Actinomycetales	f:Nocardioidaceae	g:Nocardioides
ASV 1935	d:Bacteria	p:Acidobacteria	c:Acidobacteria_Gp25	c:Acidobacteria_Gp25_spc	c:Acidobacteria_Gp25_spc	g:Gp25
ASV 1936	d:Bacteria	p:Acidobacteria	c:Acidobacteria_Gp6	c:Acidobacteria_Gp6_spc	c:Acidobacteria_Gp6_spc	g:Gp6
ASV 1937	d:Bacteria	p:Proteobacteria	c:Alphaproteobacteria	o:Sphingomonadales	f:Sphingomonadaceae	f:Sphingomonadaceae_spc
ASV 1938	d:Bacteria	p:Proteobacteria	c:Gammaproteobacteria	o:Pseudomonadales	f:Pseudomonadaceae	f:Pseudomonadaceae_spc
ASV 1939	d:Bacteria	p:Tenericutes	c:Mollicutes	o:Entomoplasmatales	f:Spiroplasmataceae	g:Spiroplasma
ASV 1940	d:Bacteria	p:Actinobacteria	c:Actinobacteria	c:Actinobacteria_spc	c:Actinobacteria_spc	c:Actinobacteria_spc
ASV 1941	d:Bacteria	p:Proteobacteria	c:Betaproteobacteria	o:Burkholderiales	f:Burkholderiales_incertae_sedis	g:Piscinibacter
ASV 1942	d:Bacteria	p:Firmicutes	c:Bacilli	o:Bacillales	f:Bacillaceae	g:Bacillus
ASV 1943	d:Bacteria	p:Proteobacteria	c:Alphaproteobacteria	o:Sphingomonadales	f:Sphingomonadaceae	f:Sphingomonadaceae_spc
ASV 1944	d:Bacteria	p:Proteobacteria	c:Deltaproteobacteria	c:Deltaproteobacteria_spc	c:Deltaproteobacteria_spc	c:Deltaproteobacteria_spc
ASV 1945	d:Bacteria	p:Firmicutes	c:Bacilli	o:Bacillales	f:Paenibacillaceae	g:Paenibacillus
ASV 1946	d:Bacteria	p:Actinobacteria	c:Actinobacteria	o:Rubrobacterales	f:Rubrobacteraceae	g:Rubrobacter
ASV 1947	d:Bacteria	p:Actinobacteria	c:Actinobacteria	o:Actinomycetales	o:Actinomycetales_spc	o:Actinomycetales_spc
ASV 1948	d:Bacteria	p:Proteobacteria	c:Alphaproteobacteria	o:Caulobacterales	f:Caulobacteraceae	g:Asticcacaulis
ASV 1949	d:Bacteria	p:Proteobacteria	c:Oligoflexia	o:Oligoflexales	f:Oligoflexaceae	g:Oligoflexus
ASV 1950	d:Bacteria	p:Proteobacteria	c:Alphaproteobacteria	o:Rhizobiales	o:Rhizobiales_spc	o:Rhizobiales_spc
ASV 1951	d:Bacteria	p:Actinobacteria	c:Actinobacteria	o:Gaiellales	f:Gaiellaceae	g:Gaiella
ASV 1952	d:Bacteria	p:Proteobacteria	p:Proteobacteria_spc	p:Proteobacteria_spc	p:Proteobacteria_spc	p:Proteobacteria_spc
ASV 1953	d:Bacteria	p:Proteobacteria	c:Alphaproteobacteria	o:Rhizobiales	f:Hyphomicrobiaceae	g:Devosia
ASV 1954	d:Bacteria	p:Acidobacteria	c:Acidobacteria_Gp4	c:Acidobacteria_Gp4_spc	c:Acidobacteria_Gp4_spc	g:Gp4
ASV 1955	d:Bacteria	p:Proteobacteria	c:Alphaproteobacteria	c:Alphaproteobacteria_spc	c:Alphaproteobacteria_spc	c:Alphaproteobacteria_spc
ASV 1956	d:Bacteria	p:Acidobacteria	c:Acidobacteria_Gp4	c:Acidobacteria_Gp4_spc	c:Acidobacteria_Gp4_spc	c:Acidobacteria_Gp4_spc
ASV 1957	d:Bacteria	p:Proteobacteria	c:Alphaproteobacteria	o:Sphingomonadales	f:Sphingomonadaceae	g:Sphingomonas
ASV 1958	d:Bacteria	p:Acidobacteria	c:Acidobacteria_Gp6	c:Acidobacteria_Gp6_spc	c:Acidobacteria_Gp6_spc	g:Gp6
ASV 1959	d:Bacteria	p:Firmicutes	c:Clostridia	o:Clostridiales	f:Lachnospiraceae	g:Clostridium_XlVa
ASV 1960	d:Bacteria	p:Firmicutes	c:Clostridia	o:Clostridiales	f:Ruminococcaceae	f:Ruminococcaceae_spc
ASV 1961	d:Bacteria	p:Proteobacteria	c:Alphaproteobacteria	o:Rhizobiales	f:Phyllobacteriaceae	g:Mesorhizobium
ASV 1962	d:Bacteria	p:Actinobacteria	c:Actinobacteria	o:Actinomycetales	f:Nocardioidaceae	g:Nocardioides
ASV 1963	d:Bacteria	p:Proteobacteria	c:Alphaproteobacteria	o:Rhodobacterales	f:Rhodobacteraceae	f:Rhodobacteraceae_spc
ASV 1964	d:Bacteria	p:Chloroflexi	c:Caldilineae	o:Caldilineales	f:Caldilineaceae	g:Litorilinea
ASV 1965	d:Bacteria	p:Firmicutes	c:Clostridia	o:Clostridiales	f:Lachnospiraceae	g:Clostridium_XlVa
ASV 1966	d:Bacteria	p:Bacteroidetes	c:Sphingobacteriia	o:Sphingobacteriales	f:Chitinophagaceae	g:Parafilimonas
ASV 1967	d:Bacteria	p:Proteobacteria	c:Gammaproteobacteria	o:Enterobacteriales	f:Enterobacteriaceae	g:Erwinia
ASV 1968	d:Bacteria	p:Actinobacteria	c:Actinobacteria	o:Actinomycetales	f:Microbacteriaceae	g:Curtobacterium
ASV 1969	d:Bacteria	p:Proteobacteria	c:Gammaproteobacteria	o:Pseudomonadales	f:Moraxellaceae	g:Acinetobacter
ASV 1970	d:Bacteria	p:Bacteroidetes	c:Cytophagia	o:Cytophagales	f:Cytophagaceae	g:Dyadobacter
ASV 1971	d:Bacteria	p:Proteobacteria	c:Alphaproteobacteria	o:Rhizobiales	f:Hyphomicrobiaceae	g:Devosia
ASV 1972	d:Bacteria	p:Bacteroidetes	c:Cytophagia	o:Cytophagales	f:Cytophagaceae	g:Sporocytophaga
ASV 1973	d:Bacteria	p:Proteobacteria	c:Alphaproteobacteria	c:Alphaproteobacteria_spc	c:Alphaproteobacteria_spc	c:Alphaproteobacteria_spc
ASV 1974	d:Archaea	p:Thaumarchaeota	p:Thaumarchaeota_spc	o:Nitrososphaerales	f:Nitrososphaeraceae	g:Nitrososphaera
ASV 1975	d:Bacteria	p:Bacteroidetes	p:Bacteroidetes_spc	p:Bacteroidetes_spc	p:Bacteroidetes_spc	p:Bacteroidetes_spc
ASV 1976	d:Bacteria	p:Elusimicrobia	c:Elusimicrobia	o:Elusimicrobiales	f:Elusimicrobiaceae	g:Elusimicrobium
ASV 1977	d:Bacteria	p:Bacteroidetes	c:Sphingobacteriia	o:Sphingobacteriales	f:Chitinophagaceae	f:Chitinophagaceae_spc
ASV 1978	d:Bacteria	p:Proteobacteria	c:Alphaproteobacteria	o:Rhizobiales	o:Rhizobiales_spc	o:Rhizobiales_spc
ASV 1979	d:Bacteria	p:Proteobacteria	c:Deltaproteobacteria	o:Myxococcales	f:Labilitrichaceae	g:Labilithrix
ASV 1980	d:Bacteria	p:Proteobacteria	c:Alphaproteobacteria	c:Alphaproteobacteria_spc	c:Alphaproteobacteria_spc	c:Alphaproteobacteria_spc
ASV 1981	d:Bacteria	p:Firmicutes	c:Clostridia	o:Clostridiales	f:Lachnospiraceae	f:Lachnospiraceae_spc
ASV 1982	d:Bacteria	p:Actinobacteria	c:Actinobacteria	o:Actinomycetales	f:Nocardioidaceae	g:Nocardioides
ASV 1983	d:Bacteria	p:Proteobacteria	c:Gammaproteobacteria	o:Xanthomonadales	f:Xanthomonadaceae	f:Xanthomonadaceae_spc
ASV 1984	d:Bacteria	p:Firmicutes	c:Clostridia	o:Clostridiales	f:Lachnospiraceae	g:Clostridium_XlVb
ASV 1985	d:Bacteria	p:Proteobacteria	c:Alphaproteobacteria	o:Rhizobiales	f:Beijerinckiaceae	g:Methylorosula
ASV 1986	d:Bacteria	p:Firmicutes	c:Bacilli	o:Bacillales	f:Paenibacillaceae	g:Paenibacillus
ASV 1987	d:Bacteria	p:Firmicutes	c:Clostridia	o:Clostridiales	o:Clostridiales_spc	o:Clostridiales_spc
ASV 1988	d:Bacteria	p:Acidobacteria	c:Acidobacteria_Gp16	c:Acidobacteria_Gp16_spc	c:Acidobacteria_Gp16_spc	g:Gp16
ASV 1989	d:Bacteria	p:Acidobacteria	c:Acidobacteria_Gp6	c:Acidobacteria_Gp6_spc	c:Acidobacteria_Gp6_spc	g:Gp6
ASV 1990	d:Bacteria	p:Bacteroidetes	c:Cytophagia	o:Cytophagales	f:Cytophagaceae	f:Cytophagaceae_spc
ASV 1991	d:Bacteria	p:Proteobacteria	p:Proteobacteria_spc	p:Proteobacteria_spc	p:Proteobacteria_spc	p:Proteobacteria_spc
ASV 1992	d:Bacteria	p:Firmicutes	c:Bacilli	o:Bacillales	f:Bacillaceae	f:Bacillaceae_spc
ASV 1993	d:Bacteria	p:Acidobacteria	c:Acidobacteria_Gp4	c:Acidobacteria_Gp4_spc	c:Acidobacteria_Gp4_spc	g:Aridibacter
ASV 1994	d:Bacteria	p:Proteobacteria	c:Gammaproteobacteria	o:Pseudomonadales	f:Pseudomonadaceae	g:Cellvibrio
ASV 1995	d:Bacteria	p:Bacteroidetes	c:Cytophagia	o:Cytophagales	o:Cytophagales_spc	g:Ohtaekwangia
ASV 1996	d:Bacteria	p:Bacteroidetes	p:Bacteroidetes_spc	p:Bacteroidetes_spc	p:Bacteroidetes_spc	p:Bacteroidetes_spc
ASV 1997	d:Bacteria	p:Bacteroidetes	p:Bacteroidetes_spc	p:Bacteroidetes_spc	p:Bacteroidetes_spc	p:Bacteroidetes_spc
ASV 1998	d:Bacteria	p:Chloroflexi	c:Caldilineae	o:Caldilineales	f:Caldilineaceae	g:Litorilinea
ASV 1999	d:Bacteria	p:Proteobacteria	c:Alphaproteobacteria	o:Rhizobiales	o:Rhizobiales_spc	o:Rhizobiales_spc
[truncated: 4,175 more rows]
