# Supplementary material for: From Alien Species to Alien Communities: Host- and Habitat-Associated Microbiomes in an Alien Amphibian
Source: Microb Ecol. 2023 May 26;86(4):2373–85. doi: 10.1007/s00248-023-02227-5 (PMC10640505; doi:10.1007/s00248-023-02227-5)
Supplement: Supplementary file 5 — Supplementary information S5 Environmental, gut, and skin core microbiomes across the whole sampled range, and for each region individually. For each region (whole range, LCA, GLP, COL, EUR), all core genera, their prevalence and abundance (average abundance in all samples of the respective subset) are given. (XLSX 23 kb) [file 248_2023_2227_MOESM5_ESM.xlsx]

## Sheet: Core environment
Region	Core genera	Prevalence	Abundance
whole range	c:Gammaproteobacteria_spc	1	0.0158986
whole range	g:Spartobacteria_genera_incertae_sedis	1	0.0202875
whole range	g:Nitrososphaera	1	0.0209307
whole range	g:Bacillus	1	0.0910723
whole range	g:Subdivision3_genera_incertae_sedis	1	0.0129799
whole range	g:Sphingomonas	1	0.0251517
whole range	g:Gp6	1	0.0398977
whole range	f:Planctomycetaceae_spc	1	0.0165646
whole range	c:Actinobacteria_spc	1	0.018922
whole range	o:Rhizobiales_spc	1	0.0162286
whole range	g:Gp4	1	0.0123051
whole range	g:Pseudomonas	1	0.0174723
whole range	g:Nocardioides	0.97619	0.0176874
whole range	c:Alphaproteobacteria_spc	0.97619	0.0055385
whole range	p:Bacteroidetes_spc	0.97619	0.0144749
whole range	f:Chitinophagaceae_spc	0.97619	0.0246928
whole range	o:Solirubrobacterales_spc	0.97619	0.0106885
whole range	f:Sphingomonadaceae_spc	0.97619	0.0131389
whole range	g:Pseudonocardia	0.97619	0.00806485
whole range	g:Gaiella	0.952381	0.0110316
whole range	c:Betaproteobacteria_spc	0.952381	0.00498189
whole range	p:Actinobacteria_spc	0.952381	0.0121176
whole range	o:Actinomycetales_spc	0.952381	0.00566399
whole range	g:Bacteroides	0.952381	0.0175079
whole range	g:WPS-1_genera_incertae_sedis	0.952381	0.00667825
whole range	g:Methylobacterium	0.952381	0.00373581
whole range	g:Paenibacillus	0.952381	0.0106035
whole range	g:Gp16	0.952381	0.0142537
whole range	o:Myxococcales_spc	0.952381	0.00379347
whole range	c:Acidobacteria_Gp4_spc	0.952381	0.0201168
whole range	f:Lachnospiraceae_spc	0.952381	0.00574943
whole range	g:Clostridium_sensu_stricto	0.928571	0.0105314
whole range	g:Devosia	0.928571	0.00638149
whole range	g:Solirubrobacter	0.928571	0.00308168
whole range	g:Rhizobium	0.928571	0.00670233
whole range	g:Mycobacterium	0.928571	0.0086407
whole range	p:Proteobacteria_spc	0.904762	0.00482443
whole range	o:Clostridiales_spc	0.904762	0.00597323
whole range	g:Acinetobacter	0.904762	0.00423542
whole range	c:Deltaproteobacteria_spc	0.904762	0.00185542
whole range	o:Bacillales_spc	0.904762	0.00684425
whole range	g:Mesorhizobium	0.904762	0.00381047
LCA	g:Pseudomonas4	1	0.0282682
LCA	g:Gp44	1	0.015955
LCA	o:Rhizobiales_spc4	1	0.0101947
LCA	c:Actinobacteria_spc4	1	0.0102373
LCA	f:Planctomycetaceae_spc4	1	0.0125819
LCA	g:Gp64	1	0.0403333
LCA	g:Sphingomonas4	1	0.0622621
LCA	g:Subdivision3_genera_incertae_sedis4	1	0.0055183
LCA	g:Bacillus4	1	0.0476944
LCA	g:Methylobacterium2	1	0.00348783
LCA	g:Nitrososphaera4	1	0.0170672
LCA	g:Acinetobacter3	1	0.0108831
LCA	g:Spartobacteria_genera_incertae_sedis4	1	0.0279343
LCA	c:Alphaproteobacteria_spc3	1	0.00517902
LCA	c:Gammaproteobacteria_spc4	1	0.00758841
LCA	g:Nocardioides3	1	0.0152295
GLP	g:Pseudomonas1	1	0.0206096
GLP	g:Gp25	1	0.0070637
GLP	g:Pseudonocardia3	1	0.00502953
GLP	f:Sphingomonadaceae_spc3	1	0.0187222
GLP	o:Bacillales_spc2	1	0.0106397
GLP	g:Gp41	1	0.0256079
GLP	o:Solirubrobacterales_spc3	1	0.00654267
GLP	g:Enhydrobacter	1	0.00155491
GLP	o:Rhizobiales_spc1	1	0.011033
GLP	c:Actinobacteria_spc1	1	0.0264249
GLP	g:Escherichia/Shigella	1	0.0773624
GLP	f:Chitinophagaceae_spc3	1	0.0167026
GLP	f:Planctomycetaceae_spc1	1	0.0123044
GLP	g:Gp61	1	0.0584471
GLP	g:Sphingomonas1	1	0.0196351
GLP	g:Subdivision3_genera_incertae_sedis1	1	0.00792652
GLP	g:Staphylococcus	1	0.0478582
GLP	g:Bacillus1	1	0.104035
GLP	g:Nitrososphaera1	1	0.0326955
GLP	g:Acinetobacter1	1	0.00338543
GLP	g:Bacteroides2	1	0.0181818
GLP	p:Bacteroidetes_spc3	1	0.00789693
GLP	g:Bradyrhizobium	1	0.000627898
GLP	g:Spartobacteria_genera_incertae_sedis1	1	0.0116647
GLP	g:Clostridium_sensu_stricto2	1	0.0152733
GLP	c:Gammaproteobacteria_spc1	1	0.00758733
GLP	c:Betaproteobacteria_spc3	1	0.00417898
GLP	g:Gaiella3	1	0.0105214
COL	g:Pseudomonas2	1	0.0167827
COL	f:Lachnospiraceae_spc2	1	0.00288745
COL	g:Pseudonocardia1	1	0.00756357
COL	g:Mesorhizobium2	1	0.00413686
COL	f:Sphingomonadaceae_spc1	1	0.00676186
COL	g:Caulobacter	1	0.00188729
COL	c:Acidobacteria_Gp4_spc2	1	0.00681635
COL	g:Gp42	1	0.00521526
COL	g:Mycobacterium2	1	0.00807678
COL	o:Solirubrobacterales_spc1	1	0.0104365
COL	g:Rhizobium2	1	0.011499
COL	g:Solirubrobacter2	1	0.00378713
COL	o:Rhizobiales_spc2	1	0.0146551
COL	c:Actinobacteria_spc2	1	0.0126158
COL	p:Firmicutes_spc	1	0.00157763
COL	o:Myxococcales_spc2	1	0.00309924
COL	f:Chitinophagaceae_spc1	1	0.0169954
COL	f:Planctomycetaceae_spc2	1	0.0158083
COL	g:Akkermansia	1	0.00107865
COL	g:Gp62	1	0.0247039
COL	g:Gp162	1	0.00863402
COL	g:Litorilinea	1	0.00116888
COL	g:Sphingomonas2	1	0.0094239
COL	c:Deltaproteobacteria_spc2	1	0.00145473
COL	p:Verrucomicrobia_spc	1	0.00336026
COL	g:Arthrobacter	1	0.00237133
COL	g:Subdivision3_genera_incertae_sedis2	1	0.0122923
COL	g:Devosia2	1	0.0119093
COL	g:Paenibacillus2	1	0.018879
COL	g:Parabacteroides	1	0.000984295
COL	g:Opitutus	1	0.0046909
COL	g:Flavobacterium	1	0.0130295
COL	o:Acidimicrobiales_spc	1	0.00108348
COL	g:Bacillus2	1	0.132826
COL	g:Methylobacterium1	1	0.00366173
COL	g:Paenisporosarcina	1	0.00866572
COL	g:Prosthecobacter	1	0.00186391
COL	g:Pseudoxanthomonas	1	0.0108329
COL	g:Nitrososphaera2	1	0.0174983
COL	f:Sphingobacteriaceae_spc	1	0.00428203
COL	g:Acinetobacter2	1	0.0029778
COL	g:WPS-1_genera_incertae_sedis2	1	0.00510309
COL	g:Cellvibrio	1	0.0034798
COL	g:Bacteroides1	1	0.00307164
COL	p:Bacteroidetes_spc1	1	0.0180165
COL	o:Actinomycetales_spc2	1	0.00512826
COL	g:Spartobacteria_genera_incertae_sedis2	1	0.0187794
COL	g:Ohtaekwangia	1	0.00996206
COL	g:Phenylobacterium	1	0.00334394
COL	o:Cytophagales_spc	1	0.0098918
COL	c:Alphaproteobacteria_spc1	1	0.00572494
COL	g:Clostridium_sensu_stricto1	1	0.0123841
COL	g:Lysobacter	1	0.00374689
COL	c:Spartobacteria_spc	1	0.00736641
COL	o:Clostridiales_spc2	1	0.00266032
COL	c:Gammaproteobacteria_spc2	1	0.0254528
COL	p:Actinobacteria_spc2	1	0.0074417
COL	g:Nocardioides1	1	0.0157883
COL	g:Adhaeribacter	1	0.00388724
COL	p:Proteobacteria_spc2	1	0.00778392
COL	c:Betaproteobacteria_spc1	1	0.00565197
COL	g:Blastocatella	1	0.00229575
COL	g:Brevundimonas	1	0.0074841
COL	g:Gaiella1	1	0.00655259
COL	g:Stenotrophomonas	0.933333	0.0096263
COL	o:Bacillales_spc1	0.933333	0.00676361
COL	f:Caulobacteraceae_spc	0.933333	0.00208366
COL	g:Ensifer	0.933333	0.00115017
COL	f:Bacillaceae_spc	0.933333	0.0114816
COL	g:Povalibacter	0.933333	0.00198638
COL	g:Alistipes	0.933333	0.00156455
COL	g:Lysinibacillus	0.933333	0.00750347
COL	g:Agromyces	0.933333	0.00106556
COL	f:Xanthomonadaceae_spc	0.933333	0.00807044
COL	f:Opitutaceae_spc	0.933333	0.00408791
COL	g:Pedobacter	0.933333	0.00200509
COL	g:Staphylococcus1	0.933333	0.0100742
COL	g:Cohnella	0.933333	0.00166384
COL	g:Microvirga	0.933333	0.00255094
COL	g:Streptomyces	0.933333	0.00933545
COL	f:Hyphomicrobiaceae_spc	0.933333	0.00280891
COL	f:Rhodobacteraceae_spc	0.933333	0.00128927
COL	g:Dyadobacter	0.933333	0.00212185
COL	g:Arenimonas	0.933333	0.00144833
COL	g:Hyphomicrobium	0.933333	0.00277629
COL	g:Sporomusa	0.933333	0.00098742
COL	g:Sphingobacterium	0.933333	0.00443074
COL	f:Polyangiaceae_spc	0.933333	0.00111417
COL	f:Verrucomicrobiaceae_spc	0.933333	0.00421988
COL	g:Bradyrhizobium1	0.933333	0.00123355
COL	g:Luteimonas	0.933333	0.00512617
COL	g:Aureimonas	0.933333	0.000859333
COL	g:Sporosarcina	0.933333	0.00437276
COL	g:Cellulosimicrobium	0.933333	0.00245261
COL	g:Peredibacter	0.933333	0.0031924
COL	g:Microbacterium	0.933333	0.00412412
EUR	g:Pseudomonas3	1	0.00468865
EUR	f:Lachnospiraceae_spc1	1	0.0068501
EUR	g:Pseudonocardia2	1	0.0138305
EUR	g:Mesorhizobium1	1	0.0074867
EUR	f:Sphingomonadaceae_spc2	1	0.0103041
EUR	g:Ensifer1	1	0.00121221
EUR	c:Acidobacteria_Gp4_spc1	1	0.0136339
EUR	g:Gp43	1	0.00716886
EUR	g:Mycobacterium1	1	0.0177592
EUR	o:Solirubrobacterales_spc2	1	0.012651
EUR	g:Rhizobium1	1	0.00563232
EUR	g:Terrimicrobium	1	0.0030905
EUR	g:Solirubrobacter1	1	0.00195491
EUR	g:Oligoflexus	1	0.00328138
EUR	o:Rhizobiales_spc3	1	0.0300806
EUR	c:Actinobacteria_spc3	1	0.0306142
EUR	o:Myxococcales_spc1	1	0.00559843
EUR	g:Bosea	1	0.00336468
EUR	f:Chitinophagaceae_spc2	1	0.0146035
EUR	f:Planctomycetaceae_spc3	1	0.0260682
EUR	g:Gp63	1	0.0462355
EUR	g:Gp161	1	0.0277331
EUR	g:Sphingomonas3	1	0.0197708
EUR	c:Deltaproteobacteria_spc1	1	0.0037711
EUR	p:Verrucomicrobia_spc1	1	0.004334
EUR	g:Subdivision3_genera_incertae_sedis3	1	0.0266411
EUR	g:Devosia1	1	0.00433413
EUR	g:Paenibacillus1	1	0.0102254
EUR	g:Parabacteroides1	1	0.0045043
EUR	g:Opitutus1	1	0.00373624
EUR	g:Bacillus3	1	0.051898
EUR	f:Nocardioidaceae_spc	1	0.00203414
EUR	g:Streptomyces1	1	0.00475336
EUR	f:Hyphomicrobiaceae_spc1	1	0.0102168
EUR	g:Hyphomicrobium1	1	0.00709508
EUR	g:Nitrososphaera3	1	0.0187501
EUR	g:WPS-1_genera_incertae_sedis1	1	0.00593618
EUR	p:Bacteroidetes_spc2	1	0.0230328
EUR	o:Actinomycetales_spc1	1	0.00932765
EUR	g:Spartobacteria_genera_incertae_sedis3	1	0.0237769
EUR	g:Phenylobacterium1	1	0.00182442
EUR	o:Cytophagales_spc1	1	0.01882
EUR	c:Alphaproteobacteria_spc2	1	0.0073245
EUR	g:Gp7	1	0.00135464
EUR	o:Clostridiales_spc1	1	0.0103803
EUR	c:Gammaproteobacteria_spc3	1	0.0165963
EUR	p:Actinobacteria_spc1	1	0.0232222
EUR	g:Nocardioides2	1	0.0318962
EUR	p:Proteobacteria_spc1	1	0.00609705
EUR	c:Betaproteobacteria_spc2	1	0.00728113
EUR	g:Actinomycetospora	1	0.00160566
EUR	g:Gaiella2	1	0.0161476

## Sheet: Core gut
Region	Core genera	Prevalence	Abundance
whole range	o:Clostridiales_spc	1	0.0540519
whole range	f:Porphyromonadaceae_spc	1	0.0066982
whole range	g:Clostridium_sensu_stricto	1	0.122843
whole range	f:Erysipelotrichaceae_spc	1	0.0174047
whole range	g:Bacteroides	1	0.169786
whole range	g:Bacillus	1	0.0336676
whole range	g:Parabacteroides	1	0.0568324
whole range	g:Akkermansia	1	0.0357935
whole range	g:Alistipes	1	0.0763029
whole range	p:Firmicutes_spc	1	0.0147484
whole range	g:Odoribacter	1	0.0189607
whole range	o:Bacteroidales_spc	1	0.0103137
whole range	f:Lachnospiraceae_spc	1	0.0508199
whole range	f:Veillonellaceae_spc	0.984848	0.0127193
whole range	c:Alphaproteobacteria_spc	0.984848	0.0133233
whole range	p:Bacteroidetes_spc	0.984848	0.0360211
whole range	f:Ruminococcaceae_spc	0.984848	0.0203106
whole range	g:Desulfovibrio	0.969697	0.00522076
whole range	g:Clostridium_XlVa	0.969697	0.00568187
whole range	g:Clostridium_IV	0.939394	0.00296925
whole range	g:Clostridium_XlVb	0.924242	0.00118908
whole range	f:Verrucomicrobiaceae_spc	0.924242	0.0146483
whole range	g:Butyricimonas	0.924242	0.0025725
whole range	g:Pantoea	0.924242	0.00624899
whole range	o:Bacillales_spc	0.924242	0.00264057
whole range	o:Verrucomicrobiales_spc	0.909091	0.010872
whole range	g:Paenibacillus	0.909091	0.00223637
LCA	f:Lachnospiraceae_spc	1	0.0439639
LCA	o:Bacteroidales_spc	1	0.0081165
LCA	g:Odoribacter	1	0.0152996
LCA	p:Firmicutes_spc	1	0.0201059
LCA	g:Alistipes	1	0.0634328
LCA	g:Akkermansia	1	0.0721677
LCA	g:Parabacteroides	1	0.0305644
LCA	g:Bacillus	1	0.0228076
LCA	g:Bacteroides	1	0.137926
LCA	f:Erysipelotrichaceae_spc	1	0.0109811
LCA	g:Clostridium_sensu_stricto	1	0.0957769
LCA	f:Porphyromonadaceae_spc	1	0.00613152
LCA	o:Clostridiales_spc	1	0.0753815
LCA	g:Pseudonocardia	0.923077	0.00106556
LCA	c:Actinobacteria_spc	0.923077	0.00153032
LCA	g:Erysipelotrichaceae_incertae_sedis	0.923077	0.00645605
LCA	p:Verrucomicrobia_spc	0.923077	0.0114366
LCA	f:Ruminococcaceae_spc	0.923077	0.0265439
LCA	p:Bacteroidetes_spc	0.923077	0.0349729
LCA	c:Alphaproteobacteria_spc	0.923077	0.0137598
LCA	f:Veillonellaceae_spc	0.923077	0.0101701
LCA	p:Proteobacteria_spc	0.923077	0.00254207
GLP	g:Pseudomonas	1	0.00974134
GLP	g:Comamonas	1	0.00312945
GLP	f:Lachnospiraceae_spc	1	0.0268983
GLP	g:Stenotrophomonas	1	0.00162706
GLP	g:Treponema	1	0.0215807
GLP	g:Pseudonocardia	1	0.00151853
GLP	g:Romboutsia	1	0.0308058
GLP	g:Elusimicrobium	1	0.00580445
GLP	o:Bacillales_spc	1	0.00502163
GLP	o:Bacteroidales_spc	1	0.00846619
GLP	g:Mycobacterium	1	0.00184039
GLP	g:Rhizobium	1	0.000474012
GLP	g:Raoultella	1	0.00751801
GLP	g:Solirubrobacter	1	0.000364633
GLP	g:Odoribacter	1	0.0202353
GLP	o:Rhizobiales_spc	1	0.00218294
GLP	c:Actinobacteria_spc	1	0.000928184
GLP	g:Pantoea	1	0.00320261
GLP	p:Firmicutes_spc	1	0.00958884
GLP	g:Alistipes	1	0.07823
GLP	g:Lysinibacillus	1	0.000886232
GLP	f:Enterobacteriaceae_spc	1	0.00118054
GLP	g:Akkermansia	1	0.0483544
GLP	g:Erysipelotrichaceae_incertae_sedis	1	0.00595223
GLP	g:Mucispirillum	1	0.00174948
GLP	g:Butyricimonas	1	0.00237355
GLP	g:Rikenella	1	0.00144489
GLP	p:Verrucomicrobia_spc	1	0.0177316
GLP	g:Paenibacillus	1	0.00190746
GLP	g:Parabacteroides	1	0.0377709
GLP	g:Staphylococcus	1	0.000641608
GLP	g:Bacillus	1	0.041199
GLP	g:Clostridium_XlVa	1	0.00473124
GLP	g:Klebsiella	1	0.000785959
GLP	f:Ruminococcaceae_spc	1	0.0166146
GLP	c:Mollicutes_spc	1	0.00308439
GLP	o:Verrucomicrobiales_spc	1	0.000684058
GLP	g:Nitrososphaera	1	0.00118471
GLP	g:Acinetobacter	1	0.0153233
GLP	g:Bacteroides	1	0.114808
GLP	f:Desulfovibrionaceae_spc	1	0.000900168
GLP	p:Bacteroidetes_spc	1	0.0437916
GLP	f:Verrucomicrobiaceae_spc	1	0.00349564
GLP	g:Spartobacteria_genera_incertae_sedis	1	0.000969841
GLP	g:Isoptericola	1	0.000838064
GLP	g:Aureimonas	1	0.000453925
GLP	c:Alphaproteobacteria_spc	1	0.0143999
GLP	f:Erysipelotrichaceae_spc	1	0.00743303
GLP	g:Clostridium_sensu_stricto	1	0.223186
GLP	f:Porphyromonadaceae_spc	1	0.00441277
GLP	g:Victivallis	1	0.00114763
GLP	o:Clostridiales_spc	1	0.0777108
GLP	p:Actinobacteria_spc	1	0.000539254
GLP	g:Brevibacterium	1	0.0010638
GLP	g:Nocardioides	1	0.00078071
GLP	f:Veillonellaceae_spc	1	0.00403776
GLP	g:Aeromonas	1	0.000997175
GLP	p:Proteobacteria_spc	1	0.00346356
GLP	g:Helicobacter	1	0.0005322
GLP	g:Microbacterium	1	0.00199034
GLP	g:Clostridium_IV	1	0.00312114
GLP	g:Desulfovibrio	1	0.00387416
GLP	g:Chryseobacterium	0.916667	0.000278963
GLP	o:Solirubrobacterales_spc	0.916667	0.000627724
GLP	g:Terrimicrobium	0.916667	0.000358475
GLP	g:Clostridium_XVIII	0.916667	0.000651972
GLP	f:Planctomycetaceae_spc	0.916667	0.000727205
GLP	g:Turicibacter	0.916667	0.00145476
GLP	g:Peptococcus	0.916667	0.000850546
GLP	g:Agromyces	0.916667	0.000809104
GLP	g:Gordonibacter	0.916667	0.000187102
GLP	g:Hydrogenoanaerobacterium	0.916667	0.000413447
GLP	g:Shewanella	0.916667	0.00246861
GLP	c:Opitutae_spc	0.916667	0.000615091
GLP	g:Streptomyces	0.916667	0.000887105
GLP	g:Phascolarctobacterium	0.916667	0.000863067
GLP	o:Actinomycetales_spc	0.916667	0.000574474
GLP	f:Acidaminococcaceae_spc	0.916667	0.000366629
GLP	g:Clostridium_XlVb	0.916667	0.00109456
GLP	g:Cronobacter	0.916667	0.00083248
GLP	g:Roseburia	0.916667	0.000835161
GLP	g:Fusobacterium	0.916667	0.000309155
GLP	g:Clostridium_XI	0.916667	0.00163096
GLP	g:Diplorickettsia	0.916667	0.000466276
COL	f:Lachnospiraceae_spc	1	0.06646
COL	o:Bacteroidales_spc	1	0.00800113
COL	g:Odoribacter	1	0.020735
COL	p:Firmicutes_spc	1	0.00814153
COL	g:Alistipes	1	0.0548249
COL	g:Akkermansia	1	0.0248693
COL	g:Parabacteroides	1	0.0582534
COL	g:Bacillus	1	0.0365235
COL	g:Clostridium_XlVa	1	0.00904432
COL	f:Ruminococcaceae_spc	1	0.0187642
COL	g:Bacteroides	1	0.192515
COL	p:Bacteroidetes_spc	1	0.0308619
COL	c:Alphaproteobacteria_spc	1	0.00951869
COL	f:Erysipelotrichaceae_spc	1	0.0143802
COL	g:Clostridium_sensu_stricto	1	0.12791
COL	f:Porphyromonadaceae_spc	1	0.00618305
COL	o:Clostridiales_spc	1	0.0294213
COL	f:Veillonellaceae_spc	1	0.0206848
COL	g:Desulfovibrio	1	0.00552773
COL	g:Mycobacterium	0.961538	0.000930684
COL	f:Verrucomicrobiaceae_spc	0.961538	0.028073
COL	g:Pantoea	0.923077	0.00466453
COL	g:Butyricimonas	0.923077	0.00178955
COL	g:Rikenella	0.923077	0.00808795
COL	g:Paenibacillus	0.923077	0.00296497
COL	o:Verrucomicrobiales_spc	0.923077	0.0214113
COL	g:Clostridium_XlVb	0.923077	0.00104307
COL	g:Microbacterium	0.923077	0.00145585
COL	g:Clostridium_IV	0.923077	0.0028774
EUR	f:Lachnospiraceae_spc	1	0.0487894
EUR	o:Bacillales_spc	1	0.000718964
EUR	o:Bacteroidales_spc	1	0.0177045
EUR	g:Raoultella	1	0.00369191
EUR	g:Odoribacter	1	0.0180385
EUR	p:Firmicutes_spc	1	0.0256847
EUR	g:Alistipes	1	0.123144
EUR	g:Akkermansia	1	0.0131558
EUR	g:Parabacteroides	1	0.0923842
EUR	g:Bacillus	1	0.0321044
EUR	g:Clostridium_XlVa	1	0.00230869
EUR	f:Ruminococcaceae_spc	1	0.0205459
EUR	o:Verrucomicrobiales_spc	1	0.00926451
EUR	g:Bacteroides	1	0.201984
EUR	p:Bacteroidetes_spc	1	0.0396558
EUR	c:Alphaproteobacteria_spc	1	0.0186785
EUR	f:Erysipelotrichaceae_spc	1	0.0361914
EUR	g:Clostridium_sensu_stricto	1	0.057246
EUR	f:Porphyromonadaceae_spc	1	0.0099106
EUR	o:Clostridiales_spc	1	0.059332
EUR	g:Clostridium_XlVb	1	0.000382641
EUR	f:Veillonellaceae_spc	1	0.00806697
EUR	g:Helicobacter	1	0.0039214
EUR	g:Clostridium_IV	1	0.00313199
EUR	g:Desulfovibrio	1	0.00711408
EUR	g:Pantoea	0.933333	0.00344099
EUR	f:Rikenellaceae_spc	0.933333	0.00655381
EUR	g:Butyricimonas	0.933333	0.00483951
EUR	g:Paenibacillus	0.933333	0.000792563
EUR	c:Mollicutes_spc	0.933333	0.00751161

## Sheet: Core skin
Region	Core genera	Prevalence	Abundance
whole range	g:Acinetobacter	0.984615	0.118526
whole range	g:Pseudomonas	0.984615	0.0621227
whole range	g:Bacteroides	0.923077	0.159237
whole range	g:Comamonas	0.923077	0.0107034
LCA	g:Pseudomonas4	1	0.0426636
LCA	f:Lachnospiraceae_spc	1	0.059383
LCA	g:Bacteroides2	1	0.246894
LCA	g:Odoribacter	0.933333	0.0332939
LCA	p:Firmicutes_spc	0.933333	0.0163205
LCA	g:Alistipes	0.933333	0.0734007
LCA	g:Akkermansia	0.933333	0.0209073
LCA	g:Parabacteroides	0.933333	0.0323473
LCA	f:Ruminococcaceae_spc	0.933333	0.0180371
LCA	g:Acinetobacter4	0.933333	0.079917
LCA	o:Clostridiales_spc	0.933333	0.0300169
GLP	g:Pseudomonas1	1	0.0573296
GLP	g:Comamonas3	1	0.0138209
GLP	g:Acinetobacter1	1	0.0593725
GLP	g:Bacteroides1	1	0.218656
GLP	g:Alistipes1	0.923077	0.0728943
COL	g:Pseudomonas2	1	0.0858458
COL	g:Acinetobacter2	1	0.212845
COL	g:Comamonas1	0.913043	0.0115203
EUR	f:Sphingomonadaceae_spc	1	0.00971516
EUR	o:Rhizobiales_spc	1	0.00975123
EUR	g:Escherichia/Shigella	1	0.0265331
EUR	g:Bacillus	1	0.0225577
EUR	g:Methylobacterium	1	0.012629
EUR	g:Acinetobacter3	1	0.0598681
EUR	p:Bacteroidetes_spc	1	0.0155521
EUR	g:Nocardioides	1	0.0136059
EUR	g:Pseudomonas3	0.928571	0.0484488
EUR	g:Comamonas2	0.928571	0.0066672
EUR	g:Pseudonocardia	0.928571	0.00566852
EUR	g:Enhydrobacter	0.928571	0.0432829
EUR	g:Micrococcus	0.928571	0.00550124
EUR	f:Chitinophagaceae_spc	0.928571	0.0347143
EUR	g:Gp6	0.928571	0.0149553
EUR	g:Sphingomonas	0.928571	0.0434802
EUR	g:Staphylococcus	0.928571	0.028253
EUR	g:Marmoricola	0.928571	0.0015916
EUR	g:Alcanivorax	0.928571	0.0141645
