# Supplementary material for: From Alien Species to Alien Communities: Host- and Habitat-Associated Microbiomes in an Alien Amphibian
Source: Microb Ecol. 2023 May 26;86(4):2373–85. doi: 10.1007/s00248-023-02227-5 (PMC10640505; doi:10.1007/s00248-023-02227-5)
Supplement: Supplementary file 6 — Supplementary information S6 Differentially abundant microbial taxa identified with LefSe between the three sources (skin, gut, environment) and between the four regions (LCA, GLP, COL, EUR) for each source individually. For each differentially abundant taxa, the class that is characterized by its differential abundance (skin/gut/env or LCA/GLP/COL/EUR for the individual sources), LDA effect size, and p-values are given. (XLSX 57 kb) [file 248_2023_2227_MOESM6_ESM.xlsx]

## Sheet: LefSe Templates (environment, g
Differentially abundant taxa	Class	LDA effect size	p-value
d_Bacteria.p_Acidobacteria	environment	4.72809	5.4129e-18
d_Bacteria.p_Planctomycetes.c_Planctomycetia.o_Planctomycetales	environment	3.98674	1.48676e-23
d_Bacteria.p_Bacteroidetes.c_Sphingobacteriia.o_Sphingobacteriales.o_Sphingobacteriales_spc	environment	3.47777	5.5928e-16
d_Bacteria.p_Acidobacteria.c_Acidobacteria_Gp16	environment	3.83476	1.1729e-15
d_Bacteria.p_Proteobacteria.c_Alphaproteobacteria.o_Sphingomonadales.o_Sphingomonadales_spc.o_Sphingomonadales_spc	environment	3.38389	2.00391e-13
d_Bacteria.p_Verrucomicrobia.c_Subdivision3	environment	3.85002	1.44538e-21
d_Bacteria.p_Actinobacteria.c_Actinobacteria.o_Solirubrobacterales.f_Solirubrobacteraceae	environment	3.34929	2.9555e-15
d_Bacteria.p_Proteobacteria.c_Deltaproteobacteria.o_Myxococcales.o_Myxococcales_spc	environment	3.49575	8.98045e-22
d_Archaea.p_Thaumarchaeota	environment	4.10071	4.22874e-18
d_Bacteria.p_Verrucomicrobia.c_Subdivision3.c_Subdivision3_spc	environment	3.84909	1.44538e-21
d_Bacteria.p_Proteobacteria.c_Deltaproteobacteria.o_Bdellovibrionales	environment	3.45879	3.33771e-13
d_Bacteria.p_Firmicutes.c_Bacilli.o_Bacillales.f_Planococcaceae	environment	3.8788	2.4063e-12
d_Bacteria.p_Acidobacteria.c_Acidobacteria_Gp16.c_Acidobacteria_Gp16_spc.c_Acidobacteria_Gp16_spc.g_Gp16	environment	3.83155	1.1729e-15
d_Bacteria.p_Bacteroidetes.c_Sphingobacteriia.o_Sphingobacteriales.f_Sphingobacteriaceae	environment	3.64171	8.81809e-14
d_Bacteria.p_Proteobacteria.c_Gammaproteobacteria.o_Xanthomonadales.f_Sinobacteraceae	environment	3.50321	5.50091e-20
d_Bacteria.p_Firmicutes.c_Bacilli.o_Bacillales.o_Bacillales_spc	environment	3.45073	1.2019e-13
d_Bacteria.p_Acidobacteria.c_Acidobacteria_Gp4.c_Acidobacteria_Gp4_spc.c_Acidobacteria_Gp4_spc.c_Acidobacteria_Gp4_spc	environment	4.01916	9.58347e-18
d_Bacteria.p_Proteobacteria.c_Alphaproteobacteria.o_Rhizobiales.f_Hyphomicrobiaceae.f_Hyphomicrobiaceae_spc	environment	3.47592	8.96633e-19
d_Bacteria.p_Proteobacteria.c_Alphaproteobacteria.o_Rhizobiales.f_Hyphomicrobiaceae.g_Hyphomicrobium	environment	3.54387	1.91552e-16
d_Bacteria.p_Actinobacteria.c_Actinobacteria.o_Actinomycetales.f_Micromonosporaceae	environment	3.54324	4.88581e-18
d_Bacteria.p_Proteobacteria.c_Alphaproteobacteria.o_Sphingomonadales.f_Sphingomonadaceae.f_Sphingomonadaceae_spc	environment	3.86137	2.66732e-18
d_Bacteria.p_Acidobacteria.c_Acidobacteria_Gp3.c_Acidobacteria_Gp3_spc.c_Acidobacteria_Gp3_spc	environment	3.22724	2.39189e-20
d_Bacteria.p_Verrucomicrobia.c_Opitutae.o_Opitutales.f_Opitutaceae	environment	3.54864	9.12989e-25
d_Bacteria.p_Verrucomicrobia.c_Opitutae.o_Opitutales	environment	3.5528	9.12989e-25
d_Bacteria.p_Proteobacteria.c_Gammaproteobacteria.c_Gammaproteobacteria_spc.c_Gammaproteobacteria_spc.c_Gammaproteobacteria_spc	environment	3.91936	1.95492e-18
d_Bacteria.p_Proteobacteria.c_Deltaproteobacteria.c_Deltaproteobacteria_spc.c_Deltaproteobacteria_spc.c_Deltaproteobacteria_spc	environment	3.35474	1.90061e-21
d_Bacteria.p_Acidobacteria.c_Acidobacteria_Gp3.c_Acidobacteria_Gp3_spc	environment	3.20874	2.39189e-20
d_Bacteria.p_Acidobacteria.c_Acidobacteria_Gp4.c_Acidobacteria_Gp4_spc.c_Acidobacteria_Gp4_spc.g_Blastocatella	environment	3.60822	3.15803e-17
d_Bacteria.p_Actinobacteria.c_Actinobacteria.o_Acidimicrobiales.f_Iamiaceae	environment	3.72794	6.92374e-15
d_Bacteria.p_Proteobacteria.c_Alphaproteobacteria.o_Rhodospirillales.o_Rhodospirillales_spc	environment	3.40417	2.7561e-19
d_Bacteria.p_Actinobacteria.c_Actinobacteria.o_Solirubrobacterales	environment	3.86778	1.19528e-14
d_Bacteria.p_Armatimonadetes.p_Armatimonadetes_spc.p_Armatimonadetes_spc.p_Armatimonadetes_spc	environment	3.27547	3.30548e-19
d_Bacteria.p_Proteobacteria.c_Gammaproteobacteria.c_Gammaproteobacteria_spc.c_Gammaproteobacteria_spc	environment	3.91643	1.95492e-18
d_Bacteria.p_Nitrospirae	environment	3.31436	8.26919e-16
d_Bacteria.p_Actinobacteria.c_Actinobacteria.o_Actinomycetales.f_Nocardioidaceae	environment	4.03451	4.0307e-14
d_Bacteria.p_Planctomycetes.c_Planctomycetia.o_Planctomycetales.f_Planctomycetaceae.f_Planctomycetaceae_spc	environment	3.94672	2.82671e-23
d_Bacteria.p_Proteobacteria.c_Betaproteobacteria.c_Betaproteobacteria_spc.c_Betaproteobacteria_spc	environment	3.45707	3.61943e-12
d_Bacteria.p_Firmicutes.c_Bacilli.o_Bacillales.f_Paenibacillaceae	environment	3.8256	2.34417e-19
d_Bacteria.p_Firmicutes.c_Bacilli.o_Bacillales.o_Bacillales_spc.o_Bacillales_spc	environment	3.45398	1.2019e-13
d_Bacteria.p_Acidobacteria.c_Acidobacteria_Gp16.c_Acidobacteria_Gp16_spc	environment	3.83387	1.1729e-15
d_Bacteria.p_Proteobacteria.c_Betaproteobacteria.o_Burkholderiales.f_Alcaligenaceae	environment	3.3831	6.58732e-11
d_Archaea	environment	4.10074	4.22874e-18
d_Bacteria.p_Bacteroidetes.c_Cytophagia	environment	4.02366	3.61311e-16
d_Bacteria.p_Actinobacteria.c_Actinobacteria.o_Actinomycetales.o_Actinomycetales_spc	environment	3.48552	8.36221e-13
d_Bacteria.p_Verrucomicrobia.c_Spartobacteria.c_Spartobacteria_spc.c_Spartobacteria_spc	environment	4.1256	1.24838e-22
d_Bacteria.p_Firmicutes.c_Bacilli.o_Bacillales.f_Bacillaceae	environment	4.62733	1.21799e-11
d_Bacteria.p_Proteobacteria.c_Deltaproteobacteria.c_Deltaproteobacteria_spc.c_Deltaproteobacteria_spc	environment	3.36049	1.90061e-21
d_Bacteria.p_Acidobacteria.c_Acidobacteria_Gp4.c_Acidobacteria_Gp4_spc	environment	4.33587	1.5696e-17
d_Bacteria.p_Bacteroidetes.c_Cytophagia.o_Cytophagales	environment	4.02374	3.61311e-16
d_Bacteria.p_candidate_division_WPS_1.p_candidate_division_WPS_1_spc.p_candidate_division_WPS_1_spc.p_candidate_division_WPS_1_spc.g_WPS_1_genera_incertae_sedis	environment	3.57355	1.96674e-22
d_Bacteria.p_Proteobacteria.c_Alphaproteobacteria.o_Rhizobiales.f_Hyphomicrobiaceae.g_Devosia	environment	3.61118	4.08982e-16
d_Bacteria.p_Actinobacteria.c_Actinobacteria.o_Actinomycetales.f_Nocardioidaceae.g_Nocardioides	environment	3.95808	6.9513e-15
d_Bacteria.p_Bacteroidetes.c_Cytophagia.o_Cytophagales.o_Cytophagales_spc.o_Cytophagales_spc	environment	3.66749	9.20274e-20
d_Bacteria.p_Acidobacteria.c_Acidobacteria_Gp6.c_Acidobacteria_Gp6_spc.c_Acidobacteria_Gp6_spc.g_Gp6	environment	4.3126	2.18896e-20
d_Bacteria.p_Actinobacteria.c_Actinobacteria.o_Acidimicrobiales.f_Iamiaceae.g_Aquihabitans	environment	3.91547	6.14193e-12
d_Bacteria.p_Actinobacteria.c_Actinobacteria.o_Actinomycetales.f_Mycobacteriaceae	environment	3.60706	2.19524e-15
d_Bacteria.p_Proteobacteria.c_Alphaproteobacteria.o_Rhodospirillales	environment	3.2594	7.46148e-10
d_Bacteria.p_Actinobacteria.c_Actinobacteria.o_Solirubrobacterales.f_Solirubrobacteraceae.g_Solirubrobacter	environment	3.34399	2.9555e-15
d_Bacteria.p_Acidobacteria.c_Acidobacteria_Gp4.c_Acidobacteria_Gp4_spc.c_Acidobacteria_Gp4_spc	environment	4.33576	1.5696e-17
d_Bacteria.p_Actinobacteria.c_Actinobacteria.o_Actinomycetales.f_Pseudonocardiaceae	environment	3.66238	2.87331e-14
d_Bacteria.p_Acidobacteria.c_Acidobacteria_Gp3.c_Acidobacteria_Gp3_spc.c_Acidobacteria_Gp3_spc.c_Acidobacteria_Gp3_spc	environment	3.92404	2.82925e-13
d_Bacteria.p_Proteobacteria.c_Gammaproteobacteria.o_Pseudomonadales.f_Pseudomonadaceae.g_Cellvibrio	environment	3.6061	1.85499e-17
d_Bacteria.p_Acidobacteria.c_Acidobacteria_Gp7.c_Acidobacteria_Gp7_spc	environment	3.2616	1.34436e-18
d_Bacteria.p_Chloroflexi.c_Caldilineae.o_Caldilineales.f_Caldilineaceae	environment	3.4287	9.6815e-22
d_Bacteria.p_Bacteroidetes.c_Cytophagia.o_Cytophagales.o_Cytophagales_spc	environment	3.88536	3.69949e-19
d_Bacteria.p_Firmicutes.c_Bacilli.o_Bacillales.f_Bacillaceae.f_Bacillaceae_spc	environment	3.61203	3.56646e-14
d_Bacteria.p_Actinobacteria.c_Actinobacteria.o_Actinomycetales.f_Mycobacteriaceae.g_Mycobacterium	environment	3.59638	2.19524e-15
d_Bacteria.p_Proteobacteria.c_Alphaproteobacteria.o_Sphingomonadales.o_Sphingomonadales_spc	environment	3.40002	2.00391e-13
d_Bacteria.p_Actinobacteria.p_Actinobacteria_spc.p_Actinobacteria_spc	environment	3.79156	3.52808e-17
d_Bacteria.p_Firmicutes.c_Bacilli.o_Bacillales.f_Alicyclobacillaceae	environment	3.43152	3.25345e-16
d_Bacteria.p_Proteobacteria.c_Alphaproteobacteria.o_Rhizobiales.f_Phyllobacteriaceae.g_Mesorhizobium	environment	3.63087	5.24863e-20
d_Bacteria.p_Bacteroidetes.c_Sphingobacteriia.o_Sphingobacteriales.o_Sphingobacteriales_spc.o_Sphingobacteriales_spc	environment	3.45226	1.56767e-16
d_Bacteria.p_Acidobacteria.c_Acidobacteria_Gp7.c_Acidobacteria_Gp7_spc.c_Acidobacteria_Gp7_spc.g_Gp7	environment	3.20115	1.34436e-18
d_Bacteria.p_Nitrospirae.c_Nitrospira	environment	3.32344	8.26919e-16
d_Bacteria.p_Proteobacteria.c_Gammaproteobacteria.o_Legionellales.f_Coxiellaceae.g_Aquicella	environment	3.42657	8.1991e-17
d_Bacteria.p_Acidobacteria.c_Acidobacteria_Gp6.c_Acidobacteria_Gp6_spc	environment	4.31177	2.18896e-20
d_Bacteria.p_Proteobacteria.c_Deltaproteobacteria.o_Myxococcales.f_Polyangiaceae.f_Polyangiaceae_spc	environment	3.45519	8.83939e-19
d_Bacteria.p_Proteobacteria.c_Alphaproteobacteria.o_Rhodobacterales.f_Rhodobacteraceae.f_Rhodobacteraceae_spc	environment	3.51626	1.09083e-13
d_Bacteria.p_Acidobacteria.c_Acidobacteria_Gp3	environment	3.2209	2.39189e-20
d_Bacteria.p_Acidobacteria.c_Acidobacteria_Gp4	environment	4.33564	1.5696e-17
d_Bacteria.p_Acidobacteria.c_Acidobacteria_Gp7	environment	3.19713	1.34436e-18
d_Bacteria.p_Acidobacteria.c_Acidobacteria_Gp6	environment	4.31109	2.18896e-20
d_Archaea.p_Thaumarchaeota.p_Thaumarchaeota_spc	environment	4.10062	4.22874e-18
d_Bacteria.p_Verrucomicrobia.c_Spartobacteria	environment	4.12592	1.24838e-22
d_Bacteria.p_Acidobacteria.c_Acidobacteria_Gp16.c_Acidobacteria_Gp16_spc.c_Acidobacteria_Gp16_spc	environment	3.83424	1.1729e-15
d_Bacteria.p_Actinobacteria	environment	4.77092	1.58809e-14
d_Bacteria.p_Proteobacteria.c_Alphaproteobacteria.o_Rhizobiales.f_Methylobacteriaceae.f_Methylobacteriaceae_spc	environment	3.65214	8.65927e-12
d_Bacteria.p_Proteobacteria.c_Gammaproteobacteria.o_Xanthomonadales.f_Xanthomonadaceae.g_Lysobacter	environment	3.55957	3.66876e-13
d_Bacteria.p_Actinobacteria.p_Actinobacteria_spc.p_Actinobacteria_spc.p_Actinobacteria_spc	environment	3.7938	3.52808e-17
d_Bacteria.p_Proteobacteria.c_Alphaproteobacteria.o_Rhizobiales.o_Rhizobiales_spc	environment	3.90152	7.40565e-17
d_Archaea.p_Thaumarchaeota.p_Thaumarchaeota_spc.o_Nitrososphaerales	environment	4.01216	1.03148e-17
d_Bacteria.p_Proteobacteria.c_Alphaproteobacteria.o_Rhizobiales.o_Rhizobiales_spc.o_Rhizobiales_spc	environment	3.89908	7.40565e-17
d_Bacteria.p_Actinobacteria.c_Actinobacteria	environment	4.72512	3.80624e-14
d_Bacteria.p_Actinobacteria.c_Actinobacteria.c_Actinobacteria_spc.c_Actinobacteria_spc.c_Actinobacteria_spc	environment	3.96928	1.4839e-19
d_Bacteria.p_Chloroflexi.c_Caldilineae.o_Caldilineales	environment	3.32776	9.6815e-22
d_Bacteria.p_Actinobacteria.p_Actinobacteria_spc.p_Actinobacteria_spc.p_Actinobacteria_spc.p_Actinobacteria_spc	environment	3.79367	3.52808e-17
d_Bacteria.p_Proteobacteria.c_Gammaproteobacteria.o_Xanthomonadales.f_Sinobacteraceae.g_Povalibacter	environment	3.46762	1.58007e-21
d_Bacteria.p_Proteobacteria.c_Deltaproteobacteria.o_Myxococcales.o_Myxococcales_spc.o_Myxococcales_spc	environment	3.48327	8.98045e-22
d_Bacteria.p_Proteobacteria.c_Deltaproteobacteria	environment	3.67128	2.95794e-09
d_Bacteria.p_Proteobacteria.c_Alphaproteobacteria.o_Rhodospirillales.o_Rhodospirillales_spc.o_Rhodospirillales_spc	environment	3.51407	3.6196e-15
d_Bacteria.p_Actinobacteria.c_Actinobacteria.o_Solirubrobacterales.o_Solirubrobacterales_spc	environment	3.7374	4.78474e-16
d_Bacteria.p_Verrucomicrobia.c_Spartobacteria.c_Spartobacteria_spc.c_Spartobacteria_spc.c_Spartobacteria_spc	environment	3.51051	6.28919e-17
d_Bacteria.p_Planctomycetes.c_Planctomycetia	environment	3.98955	1.48676e-23
d_Bacteria.p_Proteobacteria.c_Alphaproteobacteria.o_Rhizobiales.f_Rhizobiaceae.g_Ensifer	environment	3.6745	4.63843e-14
d_Bacteria.p_Chloroflexi	environment	3.5542	3.71727e-22
d_Bacteria.p_Firmicutes.c_Bacilli.o_Bacillales.f_Bacillaceae.g_Bacillus	environment	4.56973	9.64354e-12
d_Bacteria.p_Actinobacteria.c_Actinobacteria.c_Actinobacteria_spc	environment	3.96876	1.4839e-19
d_Archaea.p_Thaumarchaeota.p_Thaumarchaeota_spc.o_Nitrososphaerales.f_Nitrososphaeraceae.g_Nitrososphaera	environment	4.0114	1.03148e-17
d_Bacteria.p_Proteobacteria.c_Deltaproteobacteria.o_Myxococcales	environment	3.7635	4.59127e-20
d_Bacteria.p_Acidobacteria.c_Acidobacteria_Gp4.c_Acidobacteria_Gp4_spc.c_Acidobacteria_Gp4_spc.g_Gp4	environment	3.83824	1.2816e-18
d_Bacteria.p_Acidobacteria.c_Acidobacteria_Gp6.c_Acidobacteria_Gp6_spc.c_Acidobacteria_Gp6_spc	environment	4.31184	2.18896e-20
d_Bacteria.p_Verrucomicrobia.c_Opitutae.o_Opitutales.f_Opitutaceae.g_Opitutus	environment	3.55195	4.60117e-26
d_Bacteria.p_Armatimonadetes	environment	3.44184	5.58131e-18
d_Bacteria.p_candidate_division_WPS_1.p_candidate_division_WPS_1_spc.p_candidate_division_WPS_1_spc	environment	3.59211	1.96674e-22
d_Bacteria.p_Actinobacteria.p_Actinobacteria_spc	environment	3.79319	3.52808e-17
d_Bacteria.p_Bacteroidetes.c_Flavobacteriia.o_Flavobacteriales.f_Flavobacteriaceae.g_Flavobacterium	environment	3.55825	1.12535e-15
d_Bacteria.p_Acidobacteria.c_Acidobacteria_Gp7.c_Acidobacteria_Gp7_spc.c_Acidobacteria_Gp7_spc	environment	3.14451	1.34436e-18
d_Bacteria.p_Actinobacteria.c_Actinobacteria.c_Actinobacteria_spc.c_Actinobacteria_spc	environment	3.96477	1.4839e-19
d_Bacteria.p_Proteobacteria.c_Betaproteobacteria.c_Betaproteobacteria_spc	environment	3.46425	3.61943e-12
d_Bacteria.p_Proteobacteria.c_Alphaproteobacteria.o_Sphingomonadales.f_Erythrobacteraceae.g_Altererythrobacter	environment	3.6117	2.53326e-18
d_Bacteria.p_Proteobacteria.c_Gammaproteobacteria.c_Gammaproteobacteria_spc	environment	3.91182	1.95492e-18
d_Bacteria.p_Proteobacteria.c_Alphaproteobacteria.o_Caulobacterales.f_Caulobacteraceae.g_Phenylobacterium	environment	3.73554	8.48687e-21
d_Bacteria.p_Armatimonadetes.p_Armatimonadetes_spc	environment	3.22495	3.30548e-19
d_Bacteria.p_Actinobacteria.c_Actinobacteria.o_Actinomycetales.o_Actinomycetales_spc.o_Actinomycetales_spc	environment	3.52225	8.36221e-13
d_Bacteria.p_Nitrospirae.c_Nitrospira.o_Nitrospirales.f_Nitrospiraceae.g_Nitrospira	environment	3.31827	8.26919e-16
d_Archaea.p_Thaumarchaeota.p_Thaumarchaeota_spc.o_Nitrososphaerales.f_Nitrososphaeraceae	environment	4.01105	1.03148e-17
d_Bacteria.p_Actinobacteria.c_Actinobacteria.o_Actinomycetales	environment	4.4835	1.88974e-11
d_Bacteria.p_Actinobacteria.c_Actinobacteria.o_Acidimicrobiales	environment	3.56507	2.92819e-18
d_Bacteria.p_Planctomycetes.c_Planctomycetia.o_Planctomycetales.f_Planctomycetaceae	environment	3.98695	1.48676e-23
d_Bacteria.p_Planctomycetes	environment	3.99629	1.42632e-23
d_Bacteria.p_Chloroflexi.c_Caldilineae	environment	3.33707	9.6815e-22
d_Bacteria.p_Proteobacteria.c_Betaproteobacteria.o_Burkholderiales.f_Comamonadaceae.g_Ramlibacter	environment	3.40959	1.75938e-17
d_Bacteria.p_Verrucomicrobia.c_Spartobacteria.c_Spartobacteria_spc.c_Spartobacteria_spc.g_Spartobacteria_genera_incertae_sedis	environment	4.0079	3.46282e-21
d_Bacteria.p_Proteobacteria.c_Alphaproteobacteria.o_Rhizobiales	environment	4.41394	1.29812e-16
d_Bacteria.p_Verrucomicrobia.c_Spartobacteria.c_Spartobacteria_spc	environment	4.12503	1.24838e-22
d_Bacteria.p_candidate_division_WPS_1.p_candidate_division_WPS_1_spc	environment	3.57625	1.96674e-22
d_Bacteria.p_Actinobacteria.c_Actinobacteria.o_Actinomycetales.f_Pseudonocardiaceae.g_Pseudonocardia	environment	3.63073	1.51923e-14
d_Bacteria.p_candidate_division_WPS_1	environment	3.57563	1.96674e-22
d_Bacteria.p_Nitrospirae.c_Nitrospira.o_Nitrospirales.f_Nitrospiraceae	environment	3.33052	8.26919e-16
d_Bacteria.p_Nitrospirae.c_Nitrospira.o_Nitrospirales	environment	3.31781	8.26919e-16
d_Bacteria.p_Proteobacteria.c_Betaproteobacteria.c_Betaproteobacteria_spc.c_Betaproteobacteria_spc.c_Betaproteobacteria_spc	environment	3.43477	3.61943e-12
d_Bacteria.p_Firmicutes.c_Bacilli.o_Bacillales.f_Paenibacillaceae.g_Paenibacillus	environment	3.73486	3.83168e-20
d_Bacteria.p_Proteobacteria.c_Alphaproteobacteria.o_Rhizobiales.f_Bradyrhizobiaceae.g_Bradyrhizobium	environment	3.60641	8.91279e-14
d_Bacteria.p_Proteobacteria.c_Deltaproteobacteria.c_Deltaproteobacteria_spc	environment	3.45155	1.90061e-21
d_Bacteria.p_Actinobacteria.c_Actinobacteria.o_Solirubrobacterales.o_Solirubrobacterales_spc.o_Solirubrobacterales_spc	environment	3.73979	4.78474e-16
d_Bacteria.p_Proteobacteria.c_Deltaproteobacteria.o_Bdellovibrionales.f_Bacteriovoracaceae	environment	3.50588	3.71514e-13
d_Bacteria.p_Proteobacteria.c_Alphaproteobacteria.o_Rhizobiales.f_Phyllobacteriaceae	environment	3.51448	8.12966e-17
d_Bacteria.p_Firmicutes.c_Bacilli.o_Bacillales	environment	4.80076	9.91854e-10
d_Bacteria.p_Proteobacteria.c_Deltaproteobacteria.o_Myxococcales.f_Polyangiaceae	environment	3.44133	9.93667e-18
d_Bacteria.p_Armatimonadetes.p_Armatimonadetes_spc.p_Armatimonadetes_spc	environment	3.22816	3.30548e-19
d_Bacteria.p_Proteobacteria.c_Alphaproteobacteria.o_Rhizobiales.f_Hyphomicrobiaceae	environment	3.84192	2.60651e-19
d_Bacteria.p_Bacteroidetes.c_Cytophagia.o_Cytophagales.o_Cytophagales_spc.g_Ohtaekwangia	environment	3.54928	5.55711e-20
d_Bacteria.p_candidate_division_WPS_1.p_candidate_division_WPS_1_spc.p_candidate_division_WPS_1_spc.p_candidate_division_WPS_1_spc	environment	3.58175	1.96674e-22
d_Bacteria.p_Verrucomicrobia.c_Subdivision3.c_Subdivision3_spc.c_Subdivision3_spc.g_Subdivision3_genera_incertae_sedis	environment	3.83187	1.31729e-21
d_Bacteria.p_Proteobacteria.c_Alphaproteobacteria.o_Rhizobiales.f_Bradyrhizobiaceae	environment	3.53972	5.5919e-13
d_Bacteria.p_Verrucomicrobia.c_Opitutae	environment	3.59815	4.67063e-16
d_Bacteria.p_Verrucomicrobia.c_Subdivision3.c_Subdivision3_spc.c_Subdivision3_spc	environment	3.85067	1.44538e-21
d_Bacteria.p_Firmicutes.c_Clostridia.o_Clostridiales.o_Clostridiales_spc	gut	4.36832	3.62243e-15
d_Bacteria.p_Firmicutes.c_Clostridia.o_Clostridiales.f_Peptococcaceae	gut	3.44606	4.07018e-19
d_Bacteria.p_Proteobacteria.c_Gammaproteobacteria.o_Legionellales.f_Coxiellaceae	gut	3.77652	4.20346e-14
d_Bacteria.p_Firmicutes.c_Negativicutes.o_Selenomonadales.f_Acidaminococcaceae	gut	3.06788	5.35385e-13
d_Bacteria.p_Firmicutes.c_Clostridia.o_Clostridiales	gut	5.10146	3.81586e-22
d_Bacteria.p_Bacteroidetes.c_Bacteroidia.o_Bacteroidales.f_Bacteroidaceae	gut	4.89319	6.04542e-13
d_Bacteria.p_Verrucomicrobia.p_Verrucomicrobia_spc.p_Verrucomicrobia_spc	gut	3.85962	2.55413e-11
d_Bacteria.p_Firmicutes.c_Clostridia.o_Clostridiales.o_Clostridiales_spc.o_Clostridiales_spc	gut	4.36818	3.57283e-15
d_Bacteria.p_Firmicutes.c_Clostridia.o_Clostridiales.f_Lachnospiraceae.g_Clostridium_XlVb	gut	3.00876	1.22031e-18
d_Bacteria.p_Bacteroidetes	gut	5.11978	9.46749e-12
d_Bacteria.p_Bacteroidetes.c_Bacteroidia	gut	5.20539	6.40371e-14
d_Bacteria.p_Firmicutes.c_Clostridia	gut	5.10059	3.92624e-22
d_Bacteria.p_Proteobacteria.c_Gammaproteobacteria.o_Legionellales	gut	3.77414	4.20346e-14
d_Bacteria.p_Verrucomicrobia.c_Verrucomicrobiae	gut	4.42723	5.22647e-12
d_Bacteria	gut	4.09517	4.22874e-18
d_Bacteria.p_Verrucomicrobia.c_Verrucomicrobiae.o_Verrucomicrobiales.f_Verrucomicrobiaceae	gut	4.32765	2.39721e-09
d_Bacteria.p_Verrucomicrobia.p_Verrucomicrobia_spc	gut	3.86039	2.55413e-11
d_Bacteria.p_Verrucomicrobia.p_Verrucomicrobia_spc.p_Verrucomicrobia_spc.p_Verrucomicrobia_spc	gut	3.85982	2.55413e-11
d_Bacteria.p_Bacteroidetes.c_Bacteroidia.o_Bacteroidales.f_Bacteroidaceae.g_Bacteroides	gut	4.88941	6.3771e-13
d_Bacteria.p_Firmicutes.c_Erysipelotrichia.o_Erysipelotrichales.f_Erysipelotrichaceae.g_Clostridium_XVIII	gut	3.07166	4.11628e-18
d_Bacteria.p_Verrucomicrobia.p_Verrucomicrobia_spc.p_Verrucomicrobia_spc.p_Verrucomicrobia_spc.p_Verrucomicrobia_spc	gut	3.85975	2.55413e-11
d_Bacteria.p_Verrucomicrobia.c_Verrucomicrobiae.o_Verrucomicrobiales	gut	4.42723	5.22647e-12
d_Bacteria.p_Firmicutes	gut	5.03696	1.61912e-13
d_Bacteria.p_Verrucomicrobia.c_Verrucomicrobiae.o_Verrucomicrobiales.o_Verrucomicrobiales_spc	gut	3.74398	1.23056e-18
d_Bacteria.p_Verrucomicrobia.c_Verrucomicrobiae.o_Verrucomicrobiales.o_Verrucomicrobiales_spc.o_Verrucomicrobiales_spc	gut	3.74368	1.23056e-18
d_Bacteria.p_Bacteroidetes.c_Bacteroidia.o_Bacteroidales	gut	5.20539	6.40371e-14
d_Bacteria.p_Firmicutes.c_Clostridia.o_Clostridiales.f_Peptococcaceae.g_Peptococcus	gut	3.45767	1.193e-20
d_Bacteria.p_Firmicutes.c_Clostridia.o_Clostridiales.f_Lachnospiraceae.g_Lactonifactor	gut	3.44869	4.59092e-16
d_Bacteria.p_Firmicutes.c_Clostridia.o_Clostridiales.f_Ruminococcaceae.g_Clostridium_IV	gut	3.21908	2.82835e-20
d_Bacteria.p_Firmicutes.c_Negativicutes.o_Selenomonadales.f_Acidaminococcaceae.g_Phascolarctobacterium	gut	3.16833	1.01061e-12
d_Bacteria.p_Proteobacteria.c_Gammaproteobacteria.o_Oceanospirillales.f_Alcanivoracaceae	skin	3.88701	4.74266e-17
d_Bacteria.p_Proteobacteria.c_Gammaproteobacteria.o_Oceanospirillales.f_Alcanivoracaceae.g_Alcanivorax	skin	3.88436	4.74266e-17
d_Bacteria.p_Proteobacteria.c_Gammaproteobacteria.o_Pseudomonadales.f_Moraxellaceae.g_Acinetobacter	skin	4.75164	1.1954e-18
d_Bacteria.p_Proteobacteria.c_Betaproteobacteria.o_Burkholderiales.f_Comamonadaceae	skin	3.77591	1.02374e-16
d_Bacteria.p_Proteobacteria.c_Gammaproteobacteria.o_Pseudomonadales.f_Pseudomonadaceae	skin	4.47473	3.45311e-20
d_Bacteria.p_Proteobacteria.c_Betaproteobacteria.o_Burkholderiales	skin	4.23469	1.28524e-18
d_Bacteria.p_Proteobacteria.c_Gammaproteobacteria.o_Oceanospirillales	skin	3.8918	2.25942e-16
d_Bacteria.p_Proteobacteria.c_Gammaproteobacteria.o_Pseudomonadales.f_Pseudomonadaceae.g_Pseudomonas	skin	4.46733	4.58242e-19
d_Bacteria.p_Proteobacteria.c_Gammaproteobacteria	skin	5.03086	5.34116e-16
d_Bacteria.p_Proteobacteria.c_Gammaproteobacteria.o_Pseudomonadales.f_Moraxellaceae	skin	4.82124	1.07167e-20
d_Bacteria.p_Proteobacteria	skin	5.19551	4.58554e-20
d_Bacteria.p_Proteobacteria.c_Gammaproteobacteria.o_Pseudomonadales	skin	4.96654	2.24534e-22

## Sheet: LefSe Environment-Regions (LCA,
Differentially abundant taxa	Class	LDA effect size	p-value
d_Bacteria.p_Firmicutes.c_Bacilli.o_Bacillales	COL	4.82372	0.0123341
d_Bacteria.p_Firmicutes.c_Bacilli.o_Bacillales.f_Bacillaceae	COL	4.70647	0.00613741
d_Bacteria.p_Firmicutes.c_Bacilli.o_Bacillales.f_Bacillaceae.g_Bacillus	COL	4.63371	0.0104041
d_Bacteria.p_Proteobacteria.c_Gammaproteobacteria.o_Xanthomonadales	COL	4.28294	0.00629703
d_Bacteria.p_Proteobacteria.c_Gammaproteobacteria.o_Xanthomonadales.f_Xanthomonadaceae	COL	4.27012	0.0033942
d_Bacteria.p_Firmicutes.c_Bacilli.o_Bacillales.f_Planococcaceae	COL	4.03956	0.00919577
d_Bacteria.p_Bacteroidetes.c_Flavobacteriia.o_Flavobacteriales	COL	4.00337	0.00576021
d_Bacteria.p_Bacteroidetes.c_Flavobacteriia	COL	4.00337	0.00576021
d_Bacteria.p_Firmicutes.c_Bacilli.o_Bacillales.f_Paenibacillaceae	COL	3.98129	0.00129569
d_Bacteria.p_Proteobacteria.c_Gammaproteobacteria.c_Gammaproteobacteria_spc.c_Gammaproteobacteria_spc.c_Gammaproteobacteria_spc	COL	3.95311	0.00017978
d_Bacteria.p_Proteobacteria.c_Gammaproteobacteria.c_Gammaproteobacteria_spc.c_Gammaproteobacteria_spc	COL	3.95311	0.00017978
d_Bacteria.p_Proteobacteria.c_Gammaproteobacteria.c_Gammaproteobacteria_spc	COL	3.95311	0.00017978
d_Bacteria.p_Bacteroidetes.c_Flavobacteriia.o_Flavobacteriales.f_Flavobacteriaceae	COL	3.93893	0.0157198
d_Bacteria.p_Bacteroidetes.c_Sphingobacteriia.o_Sphingobacteriales.f_Sphingobacteriaceae	COL	3.87689	0.000705033
d_Bacteria.p_Firmicutes.c_Bacilli.o_Bacillales.f_Paenibacillaceae.g_Paenibacillus	COL	3.87566	0.000470709
d_Bacteria.p_Proteobacteria.c_Betaproteobacteria	COL	3.86179	0.042736
d_Bacteria.p_Proteobacteria.c_Alphaproteobacteria.o_Caulobacterales.f_Caulobacteraceae	COL	3.79142	0.00743554
d_Bacteria.p_Proteobacteria.c_Alphaproteobacteria.o_Caulobacterales	COL	3.79142	0.00743554
d_Bacteria.p_Bacteroidetes.c_Flavobacteriia.o_Flavobacteriales.f_Flavobacteriaceae.g_Flavobacterium	COL	3.76257	0.00636428
d_Bacteria.p_Proteobacteria.c_Gammaproteobacteria.o_Xanthomonadales.f_Xanthomonadaceae.g_Pseudoxanthomonas	COL	3.74679	0.000123141
d_Bacteria.p_Proteobacteria.c_Alphaproteobacteria.o_Rhizobiales.f_Rhizobiaceae	COL	3.74518	0.0108211
d_Bacteria.p_Actinobacteria.c_Actinobacteria.o_Actinomycetales.f_Brevibacteriaceae.g_Brevibacterium	COL	3.73321	0.00264857
d_Bacteria.p_Actinobacteria.c_Actinobacteria.o_Actinomycetales.f_Brevibacteriaceae	COL	3.73304	0.00264857
d_Bacteria.p_Proteobacteria.c_Alphaproteobacteria.o_Rhizobiales.f_Hyphomicrobiaceae.g_Devosia	COL	3.70071	0.0142951
d_Bacteria.p_Actinobacteria.c_Actinobacteria.o_Actinomycetales.f_Promicromonosporaceae	COL	3.6979	8.74844e-05
d_Bacteria.p_Proteobacteria.c_Gammaproteobacteria.o_Xanthomonadales.f_Xanthomonadaceae.g_Stenotrophomonas	COL	3.69733	0.000790562
d_Bacteria.p_Proteobacteria.c_Alphaproteobacteria.o_Rhizobiales.f_Rhizobiaceae.g_Rhizobium	COL	3.67813	0.0231395
d_Bacteria.p_Bacteroidetes.c_Cytophagia.o_Cytophagales.o_Cytophagales_spc.g_Ohtaekwangia	COL	3.66226	0.00300342
d_Bacteria.p_Actinobacteria.c_Actinobacteria.o_Actinomycetales.f_Streptomycetaceae.g_Streptomyces	COL	3.65093	0.00124645
d_Bacteria.p_Actinobacteria.c_Actinobacteria.o_Actinomycetales.f_Streptomycetaceae	COL	3.65046	0.00127255
d_Bacteria.p_Verrucomicrobia.c_Opitutae	COL	3.61962	0.00106667
d_Bacteria.p_Firmicutes.c_Bacilli.o_Bacillales.f_Planococcaceae.g_Paenisporosarcina	COL	3.61538	0.00103184
d_Bacteria.p_Verrucomicrobia.c_Opitutae.o_Opitutales.f_Opitutaceae	COL	3.5913	0.00215481
d_Bacteria.p_Verrucomicrobia.c_Opitutae.o_Opitutales	COL	3.5913	0.00215481
d_Bacteria.p_Proteobacteria.c_Alphaproteobacteria.o_Caulobacterales.f_Caulobacteraceae.g_Brevundimonas	COL	3.55785	0.00194467
d_Bacteria.p_Actinobacteria.c_Actinobacteria.o_Actinomycetales.f_Microbacteriaceae	COL	3.52566	0.00317084
d_Bacteria.p_Bacteroidetes.c_Cytophagia.o_Cytophagales.f_Cytophagaceae	COL	3.47023	0.0351209
d_Bacteria.p_Proteobacteria.p_Proteobacteria_spc.p_Proteobacteria_spc.p_Proteobacteria_spc	COL	3.45856	0.000292565
d_Bacteria.p_Proteobacteria.p_Proteobacteria_spc.p_Proteobacteria_spc	COL	3.45856	0.000292565
d_Bacteria.p_Proteobacteria.p_Proteobacteria_spc	COL	3.45856	0.000292565
d_Bacteria.p_Proteobacteria.p_Proteobacteria_spc.p_Proteobacteria_spc.p_Proteobacteria_spc.p_Proteobacteria_spc	COL	3.45856	0.000292565
d_Bacteria.p_Proteobacteria.c_Gammaproteobacteria.o_Xanthomonadales.f_Xanthomonadaceae.g_Luteimonas	COL	3.4235	0.000510701
d_Bacteria.p_Firmicutes.c_Bacilli.o_Bacillales.f_Thermoactinomycetaceae	COL	3.39937	0.0102597
d_Bacteria.p_Actinobacteria.c_Actinobacteria.o_Actinomycetales.f_Promicromonosporaceae.g_Promicromonospora	COL	3.36729	0.00144414
d_Bacteria.p_Bacteroidetes.c_Sphingobacteriia.o_Sphingobacteriales.f_Sphingobacteriaceae.g_Sphingobacterium	COL	3.36531	7.9277e-05
d_Bacteria.p_Firmicutes.c_Bacilli.o_Bacillales.f_Planococcaceae.g_Sporosarcina	COL	3.33575	0.000669055
d_Bacteria.p_Verrucomicrobia.c_Opitutae.o_Opitutales.f_Opitutaceae.f_Opitutaceae_spc	COL	3.32495	0.000120116
d_Bacteria.p_Proteobacteria.c_Deltaproteobacteria.o_Myxococcales.f_Cystobacteraceae	COL	3.32396	0.00164468
d_Bacteria.p_Bacteroidetes.c_Flavobacteriia.o_Flavobacteriales.f_Flavobacteriaceae.f_Flavobacteriaceae_spc	COL	3.31448	0.00370592
d_Bacteria.p_Proteobacteria.c_Deltaproteobacteria.o_Myxococcales.f_Cystobacteraceae.g_Cystobacter	COL	3.31446	0.000698979
d_Bacteria.p_Proteobacteria.c_Betaproteobacteria.o_Burkholderiales.f_Alcaligenaceae	COL	3.30771	0.00778253
d_Bacteria.p_Verrucomicrobia.c_Opitutae.o_Opitutales.f_Opitutaceae.g_Opitutus	COL	3.27922	0.00422097
d_Bacteria.p_Actinobacteria.c_Actinobacteria.o_Actinomycetales.f_Microbacteriaceae.g_Microbacterium	COL	3.2771	0.00546689
d_Bacteria.p_Bacteroidetes.c_Cytophagia.o_Cytophagales.f_Cytophagaceae.g_Adhaeribacter	COL	3.23781	0.000993811
d_Bacteria.p_Proteobacteria.c_Betaproteobacteria.o_Burkholderiales.f_Alcaligenaceae.g_Achromobacter	COL	3.16812	0.000789492
d_Bacteria.p_Actinobacteria.c_Actinobacteria.o_Actinomycetales.f_Promicromonosporaceae.g_Isoptericola	COL	3.1489	0.000398368
d_Bacteria.p_Firmicutes.c_Bacilli.o_Bacillales.f_Thermoactinomycetaceae.g_Planifilum	COL	3.14237	0.00403472
d_Bacteria.p_Actinobacteria.c_Actinobacteria.o_Actinomycetales.f_Dermabacteraceae.g_Brachybacterium	COL	3.12432	0.00143386
d_Bacteria.p_Actinobacteria.c_Actinobacteria.o_Actinomycetales.f_Dermabacteraceae	COL	3.12428	0.00143386
d_Bacteria.p_Proteobacteria.c_Gammaproteobacteria.o_Pseudomonadales.f_Pseudomonadaceae.g_Cellvibrio	COL	3.12158	0.0126229
d_Bacteria.p_Proteobacteria.c_Alphaproteobacteria.o_Rhizobiales.f_Methylobacteriaceae.g_Microvirga	COL	3.12024	0.00170968
d_Bacteria.p_Proteobacteria.c_Betaproteobacteria.o_Burkholderiales.f_Comamonadaceae.g_Xenophilus	COL	3.11196	0.00141335
d_Bacteria.p_Actinobacteria.c_Actinobacteria.o_Actinomycetales.f_Micrococcaceae	COL	3.10996	0.00199386
d_Bacteria.p_Proteobacteria.c_Alphaproteobacteria.o_Rhodospirillales.f_Rhodospirillaceae.g_Skermanella	COL	3.10202	0.0320845
d_Bacteria.p_Actinobacteria.c_Actinobacteria.o_Actinomycetales.f_Promicromonosporaceae.g_Cellulosimicrobium	COL	3.09586	0.000278266
d_Bacteria.p_Bacteroidetes.c_Cytophagia.o_Cytophagales.f_Cytophagaceae.g_Dyadobacter	COL	3.06464	9.90094e-05
d_Bacteria.p_Actinobacteria.c_Actinobacteria.o_Actinomycetales.f_Micrococcaceae.g_Arthrobacter	COL	3.04729	0.000228139
d_Bacteria.p_Tenericutes.c_Mollicutes	COL	3.0418	0.00476738
d_Bacteria.p_Tenericutes	COL	3.04173	0.00476738
d_Bacteria.p_Tenericutes.c_Mollicutes.o_Acholeplasmatales	COL	3.03599	0.000640113
d_Bacteria.p_Tenericutes.c_Mollicutes.o_Acholeplasmatales.f_Acholeplasmataceae	COL	3.03596	0.000640113
d_Bacteria.p_Tenericutes.c_Mollicutes.o_Acholeplasmatales.f_Acholeplasmataceae.g_Acholeplasma	COL	3.03592	0.000640113
d_Bacteria.p_Bacteroidetes.c_Sphingobacteriia.o_Sphingobacteriales.f_Sphingobacteriaceae.g_Pedobacter	COL	3.025	0.000415908
d_Bacteria.p_Proteobacteria.c_Alphaproteobacteria.o_Rhizobiales.f_Brucellaceae.g_Ochrobactrum	COL	3.01982	0.019092
d_Bacteria.p_Firmicutes.c_Bacilli.o_Bacillales.f_Alicyclobacillaceae.g_Tumebacillus	COL	3.01243	0.0065238
d_Bacteria.p_Bacteroidetes.c_Sphingobacteriia.o_Sphingobacteriales.f_Sphingobacteriaceae.g_Mucilaginibacter	COL	3.0095	0.033483
d_Bacteria.p_Chloroflexi	COL	2.99847	0.041439
d_Bacteria.p_Firmicutes.c_Bacilli.o_Bacillales.f_Bacillaceae.g_Terribacillus	COL	2.99484	0.00529169
d_Bacteria.p_Verrucomicrobia.c_Verrucomicrobiae.o_Verrucomicrobiales.f_Verrucomicrobiaceae.g_Prosthecobacter	COL	2.97309	6.64239e-05
d_Bacteria.p_Deinococcus_Thermus.c_Deinococci.o_Deinococcales.f_Trueperaceae.g_Truepera	COL	2.96895	0.00162594
d_Bacteria.p_Deinococcus_Thermus.c_Deinococci.o_Deinococcales.f_Trueperaceae	COL	2.96744	0.00162594
d_Bacteria.p_Proteobacteria.c_Alphaproteobacteria.o_Rhodospirillales.f_Acetobacteraceae	COL	2.96724	0.0113193
d_Bacteria.p_Proteobacteria.c_Epsilonproteobacteria.o_Campylobacterales.f_Campylobacteraceae	COL	2.93369	0.000173585
d_Bacteria.p_Proteobacteria.c_Epsilonproteobacteria.o_Campylobacterales.f_Campylobacteraceae.g_Arcobacter	COL	2.93355	0.000173585
d_Bacteria.p_Bacteroidetes.c_Sphingobacteriia.o_Sphingobacteriales.f_Chitinophagaceae.g_Taibaiella	COL	2.93181	0.0230072
d_Bacteria.p_Planctomycetes.c_Planctomycetia.o_Planctomycetales.f_Planctomycetaceae.g_Planctomicrobium	COL	2.93163	0.0250191
d_Bacteria.p_Proteobacteria.c_Epsilonproteobacteria	COL	2.92772	0.00323074
d_Bacteria.p_Proteobacteria.c_Epsilonproteobacteria.o_Campylobacterales	COL	2.92755	0.00323074
d_Bacteria.p_Deinococcus_Thermus	COL	2.91742	0.0216722
d_Bacteria.p_Deinococcus_Thermus.c_Deinococci	COL	2.91742	0.0216722
d_Bacteria.p_Deinococcus_Thermus.c_Deinococci.o_Deinococcales	COL	2.91524	0.0216722
d_Bacteria.p_Proteobacteria.c_Betaproteobacteria.o_Burkholderiales.f_Oxalobacteraceae	COL	2.90488	0.00750429
d_Bacteria.p_Proteobacteria.c_Alphaproteobacteria.o_Caulobacterales.f_Caulobacteraceae.g_Asticcacaulis	COL	2.89034	0.0335778
d_Bacteria.p_Bacteroidetes.c_Sphingobacteriia.o_Sphingobacteriales.f_Sphingobacteriaceae.g_Olivibacter	COL	2.88735	0.00972143
d_Bacteria.p_Proteobacteria.c_Alphaproteobacteria.o_Rhizobiales.f_Phyllobacteriaceae.g_Pseudaminobacter	COL	2.86918	0.00243731
d_Bacteria.p_Proteobacteria.c_Gammaproteobacteria.o_Enterobacteriales.f_Enterobacteriaceae.g_Franconibacter	COL	2.86563	0.000135374
d_Bacteria.p_Proteobacteria.c_Gammaproteobacteria.o_Pseudomonadales.f_Pseudomonadaceae.f_Pseudomonadaceae_spc	COL	2.86374	0.00412865
d_Bacteria.p_Actinobacteria.c_Actinobacteria.o_Actinomycetales.f_Cellulomonadaceae	COL	2.86359	0.00524709
d_Bacteria.p_Proteobacteria.c_Gammaproteobacteria.o_Xanthomonadales.f_Xanthomonadaceae.g_Arenimonas	COL	2.85748	0.00968464
d_Bacteria.p_Firmicutes.c_Bacilli.o_Bacillales.f_Thermoactinomycetaceae.g_Thermoactinomyces	COL	2.85416	0.0118653
d_Bacteria.p_Firmicutes.c_Bacilli.o_Bacillales.f_Planococcaceae.g_Rummeliibacillus	COL	2.85094	0.0494273
d_Bacteria.p_Proteobacteria.c_Gammaproteobacteria.o_Xanthomonadales.f_Sinobacteraceae.f_Sinobacteraceae_spc	COL	2.84252	0.000677873
d_Bacteria.p_Proteobacteria.c_Alphaproteobacteria.o_Rhizobiales.f_Beijerinckiaceae	COL	2.84188	0.00282771
d_Bacteria.p_Firmicutes.c_Bacilli.o_Bacillales.f_Paenibacillaceae.g_Cohnella	COL	2.83241	0.00259504
d_Bacteria.p_Proteobacteria.c_Deltaproteobacteria.o_Myxococcales.f_Myxococcaceae	COL	2.82706	0.0115859
d_Bacteria.p_Proteobacteria.c_Alphaproteobacteria.o_Rhodobacterales.f_Rhodobacteraceae.g_Paracoccus	COL	2.81399	0.0415294
d_Bacteria.p_Actinobacteria.c_Actinobacteria.o_Actinomycetales.f_Beutenbergiaceae.g_Miniimonas	COL	2.8035	0.0192419
d_Bacteria.p_Proteobacteria.c_Deltaproteobacteria.o_Myxococcales.f_Polyangiaceae.g_Sorangium	COL	2.79028	0.00283444
d_Bacteria.p_Bacteroidetes.c_Sphingobacteriia.o_Sphingobacteriales.f_Chitinophagaceae.g_Flavitalea	COL	2.78777	0.0327533
d_Bacteria.p_Proteobacteria.c_Gammaproteobacteria.o_Enterobacteriales.f_Enterobacteriaceae.g_Kosakonia	COL	2.78098	0.0114694
d_Bacteria.p_Proteobacteria.c_Alphaproteobacteria.o_Sphingomonadales.f_Sphingomonadaceae.g_Sphingobium	COL	2.75469	0.0268577
d_Bacteria.p_Actinobacteria.c_Actinobacteria.o_Actinomycetales.f_Cellulomonadaceae.g_Cellulomonas	COL	2.75072	0.00961007
d_Bacteria.p_Proteobacteria.c_Betaproteobacteria.o_Burkholderiales.f_Comamonadaceae.g_Variovorax	COL	2.73923	0.0239714
d_Bacteria.p_Bacteroidetes.c_Cytophagia.o_Cytophagales.f_Cytophagaceae.g_Sporocytophaga	COL	2.73818	0.0104196
d_Bacteria.p_Bacteroidetes.c_Sphingobacteriia.o_Sphingobacteriales.f_Chitinophagaceae.g_Filimonas	COL	2.73311	0.00840325
d_Bacteria.p_Proteobacteria.c_Gammaproteobacteria.o_Xanthomonadales.f_Sinobacteraceae.g_Steroidobacter	COL	2.72123	0.0237988
d_Bacteria.p_Proteobacteria.c_Betaproteobacteria.o_Burkholderiales.f_Comamonadaceae.g_Acidovorax	COL	2.71012	0.0482001
d_Bacteria.p_Proteobacteria.c_Alphaproteobacteria.o_Rhizobiales.f_Aurantimonadaceae.g_Aureimonas	COL	2.70266	0.0474035
d_Bacteria.p_Proteobacteria.c_Alphaproteobacteria.o_Rhizobiales.f_Aurantimonadaceae	COL	2.69527	0.0474035
d_Bacteria.p_Proteobacteria.c_Deltaproteobacteria.o_Myxococcales.f_Myxococcaceae.g_Myxococcus	COL	2.69151	0.0107321
d_Bacteria.p_Bacteroidetes.c_Cytophagia.o_Cytophagales.f_Cytophagaceae.f_Cytophagaceae_spc	COL	2.69026	0.00177254
d_Bacteria.p_Actinobacteria.c_Actinobacteria.o_Actinomycetales.f_Micrococcaceae.g_Citricoccus	COL	2.68845	0.00947223
d_Bacteria.p_Proteobacteria.c_Gammaproteobacteria.o_Legionellales.f_Coxiellaceae.g_Diplorickettsia	COL	2.68672	0.0396116
d_Bacteria.p_Firmicutes.c_Clostridia.o_Clostridiales.f_Clostridiales_Incertae_Sedis_XI.g_Sedimentibacter	COL	2.67663	0.00671036
d_Bacteria.p_Firmicutes.c_Clostridia.o_Clostridiales.f_Clostridiaceae.g_Alkaliphilus	COL	2.67371	0.0133292
d_Bacteria.p_Planctomycetes.c_Planctomycetia.o_Planctomycetales.f_Planctomycetaceae.g_Rhodopirellula	COL	2.66066	0.00864746
d_Bacteria.p_Proteobacteria.c_Betaproteobacteria.o_Burkholderiales.f_Comamonadaceae.g_Pseudorhodoferax	COL	2.65833	0.0148674
d_Bacteria.p_Actinobacteria.c_Actinobacteria.o_Actinomycetales.f_Streptosporangiaceae	COL	2.65627	0.00490502
d_Bacteria.p_Actinobacteria.c_Actinobacteria.o_Actinomycetales.f_Pseudonocardiaceae.g_Actinophytocola	COL	2.6416	0.00324196
d_Bacteria.p_Proteobacteria.c_Alphaproteobacteria.o_Rhodobacterales.f_Rhodobacteraceae.g_Rhodobacter	COL	2.64052	0.0132136
d_Bacteria.p_Proteobacteria.c_Betaproteobacteria.o_Neisseriales.f_Neisseriaceae.g_Aquaspirillum	COL	2.63863	0.00154455
d_Bacteria.p_Firmicutes.c_Bacilli.o_Bacillales.f_Bacillaceae.g_Oceanobacillus	COL	2.63404	0.000147177
d_Bacteria.p_Actinobacteria.c_Actinobacteria.o_Actinomycetales.f_Microbacteriaceae.g_Clavibacter	COL	2.63334	0.00631233
d_Bacteria.p_Proteobacteria.c_Betaproteobacteria.o_Burkholderiales.f_Oxalobacteraceae.g_Oxalicibacterium	COL	2.63332	0.00145953
d_Bacteria.p_Proteobacteria.c_Gammaproteobacteria.o_Xanthomonadales.f_Xanthomonadaceae.g_Xanthomonas	COL	2.63078	0.0475153
d_Bacteria.p_Actinobacteria.c_Actinobacteria.o_Actinomycetales.f_Streptosporangiaceae.g_Nonomuraea	COL	2.62488	0.000289263
d_Bacteria.p_Proteobacteria.c_Alphaproteobacteria.o_Alphaproteobacteria_incertae_sedis.o_Alphaproteobacteria_incertae_sedis_spc.g_Geminicoccus	COL	2.62403	0.00173775
d_Bacteria.p_Proteobacteria.c_Gammaproteobacteria.o_Oceanospirillales.f_Oceanospirillales_incertae_sedis	COL	2.62257	0.000243968
d_Bacteria.p_Proteobacteria.c_Deltaproteobacteria.o_Myxococcales.f_Nannocystaceae	COL	2.62095	0.0383229
d_Bacteria.p_Proteobacteria.c_Gammaproteobacteria.o_Oceanospirillales.f_Oceanospirillales_incertae_sedis.g_Pseudohongiella	COL	2.62038	0.000243968
d_Bacteria.p_Actinobacteria.c_Actinobacteria.o_Actinomycetales.f_Microbacteriaceae.g_Salinibacterium	COL	2.61856	0.0047632
d_Bacteria.p_Actinobacteria.c_Actinobacteria.o_Actinomycetales.f_Nocardiopsaceae.g_Nocardiopsis	COL	2.61018	0.00354729
d_Bacteria.p_Actinobacteria.c_Actinobacteria.o_Actinomycetales.f_Nocardiopsaceae	COL	2.61004	0.00354729
d_Bacteria.p_Proteobacteria.c_Alphaproteobacteria.o_Alphaproteobacteria_incertae_sedis	COL	2.60878	0.000189232
d_Bacteria.p_Actinobacteria.c_Actinobacteria.o_Actinomycetales.f_Pseudonocardiaceae.g_Actinosynnema	COL	2.60802	0.00313724
d_Bacteria.p_Proteobacteria.c_Betaproteobacteria.o_Burkholderiales.f_Comamonadaceae.g_Hydrogenophaga	COL	2.60607	0.000303234
d_Bacteria.p_Proteobacteria.c_Betaproteobacteria.o_Methylophilales	COL	2.59725	0.00149304
d_Bacteria.p_Proteobacteria.c_Betaproteobacteria.o_Methylophilales.f_Methylophilaceae	COL	2.59646	0.00149304
d_Bacteria.p_Verrucomicrobia.c_Verrucomicrobiae.o_Verrucomicrobiales.f_Verrucomicrobiaceae.g_Verrucomicrobium	COL	2.59643	0.00481338
d_Bacteria.p_Firmicutes.c_Bacilli.o_Bacillales.f_Thermoactinomycetaceae.g_Shimazuella	COL	2.59261	0.0199117
d_Bacteria.p_Proteobacteria.c_Alphaproteobacteria.o_Alphaproteobacteria_incertae_sedis.o_Alphaproteobacteria_incertae_sedis_spc	COL	2.5921	0.000189232
d_Bacteria.p_Bacteroidetes.c_Sphingobacteriia.o_Sphingobacteriales.f_Sphingobacteriaceae.g_Parapedobacter	COL	2.59188	0.000967336
d_Bacteria.p_Proteobacteria.c_Deltaproteobacteria.o_Myxococcales.f_Polyangiaceae.g_Chondromyces	COL	2.59045	0.00847024
d_Bacteria.p_Proteobacteria.c_Alphaproteobacteria.o_Rhodospirillales.f_Rhodospirillaceae.g_Azospirillum	COL	2.58958	0.0103957
d_Bacteria.p_Actinobacteria.c_Actinobacteria.o_Actinomycetales.f_Micromonosporaceae.g_Verrucosispora	COL	2.58804	0.0192419
d_Bacteria.p_Bacteroidetes.c_Bacteroidia.o_Bacteroidales.f_Porphyromonadaceae.g_Dysgonomonas	COL	2.56782	0.00209439
d_Bacteria.p_Bacteroidetes.c_Sphingobacteriia.o_Sphingobacteriales.f_Chitinophagaceae.g_Chitinophaga	COL	2.56595	0.013335
d_Bacteria.p_Proteobacteria.c_Betaproteobacteria.o_Burkholderiales.f_Comamonadaceae.g_Brachymonas	COL	2.55664	0.00219133
d_Bacteria.p_Bacteroidetes.c_Flavobacteriia.o_Flavobacteriales.f_Cryomorphaceae.f_Cryomorphaceae_spc	COL	2.55149	0.0106388
d_Bacteria.p_Actinobacteria.c_Actinobacteria.o_Actinomycetales.f_Beutenbergiaceae	COL	2.54778	0.019023
d_Bacteria.p_Proteobacteria.c_Deltaproteobacteria.o_Myxococcales.f_Myxococcaceae.g_Corallococcus	COL	2.53371	0.0184029
d_Bacteria.p_Verrucomicrobia.c_Opitutae.c_Opitutae_spc	COL	2.5331	0.00190537
d_Bacteria.p_Verrucomicrobia.c_Opitutae.c_Opitutae_spc.c_Opitutae_spc.c_Opitutae_spc	COL	2.53255	0.00190537
d_Bacteria.p_Verrucomicrobia.c_Opitutae.c_Opitutae_spc.c_Opitutae_spc	COL	2.53194	0.00190537
d_Bacteria.p_Bacteroidetes.c_Sphingobacteriia.o_Sphingobacteriales.f_Rhodothermaceae	COL	2.52962	0.00310987
d_Bacteria.p_Bacteroidetes.c_Sphingobacteriia.o_Sphingobacteriales.f_Rhodothermaceae.f_Rhodothermaceae_spc	COL	2.52959	0.00310987
d_Bacteria.p_Proteobacteria.c_Alphaproteobacteria.o_Sneathiellales.f_Sneathiellaceae	COL	2.52623	0.0104196
d_Bacteria.p_Proteobacteria.c_Alphaproteobacteria.o_Sneathiellales	COL	2.52465	0.0104196
d_Bacteria.p_Actinobacteria.c_Actinobacteria.o_Actinomycetales.f_Microbacteriaceae.g_Leucobacter	COL	2.52278	0.00243731
d_Bacteria.p_Actinobacteria.c_Actinobacteria.o_Actinomycetales.f_Microbacteriaceae.f_Microbacteriaceae_spc	COL	2.52175	0.0109453
d_Bacteria.p_Proteobacteria.c_Alphaproteobacteria.o_Sneathiellales.f_Sneathiellaceae.g_Ferrovibrio	COL	2.52035	0.0104196
d_Bacteria.p_Firmicutes.c_Clostridia.o_Clostridiales.f_Lachnospiraceae.g_Mobilitalea	COL	2.51946	0.0136419
d_Bacteria.p_Proteobacteria.c_Alphaproteobacteria.o_Rhodobacterales.f_Rhodobacteraceae.g_Gemmobacter	COL	2.51648	0.00375334
d_Bacteria.p_Proteobacteria.c_Alphaproteobacteria.o_Rhizobiales.f_Phyllobacteriaceae.g_Aquamicrobium	COL	2.50096	0.00759065
d_Bacteria.p_Firmicutes.c_Negativicutes.o_Selenomonadales.f_Veillonellaceae.g_Anaerospora	COL	2.49972	0.0148723
d_Bacteria.p_Firmicutes.c_Bacilli.o_Bacillales.f_Planococcaceae.g_Planomicrobium	COL	2.49233	0.00283627
d_Bacteria.p_Proteobacteria.c_Betaproteobacteria.o_Burkholderiales.f_Alcaligenaceae.g_Bordetella	COL	2.49108	0.017085
d_Bacteria.p_Actinobacteria.c_Actinobacteria.o_Actinomycetales.f_Pseudonocardiaceae.g_Amycolatopsis	COL	2.48478	0.0398377
d_Bacteria.p_Bacteroidetes.c_Cytophagia.o_Cytophagales.f_Cyclobacteriaceae	COL	2.48074	0.000669898
d_Bacteria.p_Bacteroidetes.c_Cytophagia.o_Cytophagales.f_Cyclobacteriaceae.f_Cyclobacteriaceae_spc	COL	2.48074	0.000669898
d_Bacteria.p_Actinobacteria.c_Actinobacteria.o_Actinomycetales.f_Cellulomonadaceae.g_Actinotalea	COL	2.46852	0.0142962
d_Bacteria.p_Proteobacteria.c_Deltaproteobacteria.o_Bdellovibrionales.f_Bdellovibrionaceae	COL	2.45953	0.00072063
d_Bacteria.p_Proteobacteria.c_Deltaproteobacteria.o_Bdellovibrionales.f_Bacteriovoracaceae.g_Halobacteriovorax	COL	2.45036	0.0192419
d_Bacteria.p_Proteobacteria.c_Gammaproteobacteria.o_Xanthomonadales.f_Xanthomonadaceae.g_Pseudofulvimonas	COL	2.44981	0.00219133
d_Bacteria.p_Proteobacteria.c_Gammaproteobacteria.o_Enterobacteriales.f_Enterobacteriaceae.g_Klebsiella	COL	2.44306	0.00759065
d_Bacteria.p_Actinobacteria.c_Actinobacteria.o_Actinomycetales.f_Glycomycetaceae	COL	2.44275	0.00215237
d_Bacteria.p_Actinobacteria.c_Actinobacteria.o_Actinomycetales.f_Glycomycetaceae.g_Glycomyces	COL	2.44266	0.00215237
d_Bacteria.p_Actinobacteria.c_Actinobacteria.o_Actinomycetales.f_Pseudonocardiaceae.g_Saccharopolyspora	COL	2.43615	0.00369857
d_Bacteria.p_Bacteroidetes.c_Sphingobacteriia.o_Sphingobacteriales.f_Chitinophagaceae.g_Flavihumibacter	COL	2.42577	0.00777065
d_Bacteria.p_Bacteroidetes.c_Flavobacteriia.o_Flavobacteriales.o_Flavobacteriales_spc	COL	2.41359	0.0373867
d_Bacteria.p_Proteobacteria.c_Alphaproteobacteria.o_Rhizobiales.f_Beijerinckiaceae.g_Chelatococcus	COL	2.41345	0.000522665
d_Bacteria.p_Proteobacteria.c_Betaproteobacteria.o_Methylophilales.f_Methylophilaceae.g_Methylobacillus	COL	2.41111	0.00191846
d_Bacteria.p_Actinobacteria.c_Actinobacteria.o_Actinomycetales.f_Micrococcineae_incertae_sedis	COL	2.4108	0.0134644
d_Bacteria.p_Actinobacteria.c_Actinobacteria.o_Actinomycetales.f_Micrococcineae_incertae_sedis.g_Luteimicrobium	COL	2.41043	0.0134644
d_Bacteria.p_Bacteroidetes.c_Cytophagia.o_Cytophagales.f_Cytophagaceae.g_Siphonobacter	COL	2.4048	0.0272464
d_Bacteria.p_Bacteroidetes.c_Flavobacteriia.o_Flavobacteriales.o_Flavobacteriales_spc.o_Flavobacteriales_spc	COL	2.40397	0.0373867
d_Bacteria.p_Proteobacteria.c_Betaproteobacteria.o_Methylophilales.f_Methylophilaceae.g_Methylophilus	COL	2.37913	0.002677
d_Bacteria.p_Proteobacteria.c_Betaproteobacteria.o_Burkholderiales.f_Comamonadaceae.g_Delftia	COL	2.3743	0.00233999
d_Bacteria.p_Proteobacteria.c_Deltaproteobacteria.o_Bdellovibrionales.f_Bdellovibrionaceae.g_Bdellovibrio	COL	2.19208	0.0258031
d_Bacteria.p_Actinobacteria	EUR	4.68215	0.0441791
d_Bacteria.p_Actinobacteria.c_Actinobacteria	EUR	4.61614	0.0377102
d_Bacteria.p_Actinobacteria.c_Actinobacteria.o_Actinomycetales	EUR	4.52684	0.00128689
d_Bacteria.p_Proteobacteria.c_Alphaproteobacteria.o_Rhizobiales	EUR	4.41248	9.85288e-05
d_Bacteria.p_Bacteroidetes.c_Cytophagia	EUR	4.13389	0.000703717
d_Bacteria.p_Bacteroidetes.c_Cytophagia.o_Cytophagales	EUR	4.13389	0.000703717
d_Bacteria.p_Bacteroidetes.c_Cytophagia.o_Cytophagales.o_Cytophagales_spc	EUR	4.08853	0.000506514
d_Bacteria.p_Bacteroidetes.c_Cytophagia.o_Cytophagales.o_Cytophagales_spc.o_Cytophagales_spc	EUR	3.98271	0.000296275
d_Bacteria.p_Actinobacteria.c_Actinobacteria.c_Actinobacteria_spc.c_Actinobacteria_spc.c_Actinobacteria_spc	EUR	3.98113	0.026077
d_Bacteria.p_Actinobacteria.c_Actinobacteria.c_Actinobacteria_spc	EUR	3.98113	0.026077
d_Bacteria.p_Actinobacteria.c_Actinobacteria.c_Actinobacteria_spc.c_Actinobacteria_spc	EUR	3.98113	0.026077
d_Bacteria.p_Bacteroidetes.p_Bacteroidetes_spc.p_Bacteroidetes_spc	EUR	3.96936	0.0199775
d_Bacteria.p_Bacteroidetes.p_Bacteroidetes_spc.p_Bacteroidetes_spc.p_Bacteroidetes_spc	EUR	3.96936	0.0199775
d_Bacteria.p_Bacteroidetes.p_Bacteroidetes_spc	EUR	3.96936	0.0199775
d_Bacteria.p_Bacteroidetes.p_Bacteroidetes_spc.p_Bacteroidetes_spc.p_Bacteroidetes_spc.p_Bacteroidetes_spc	EUR	3.96936	0.0199775
d_Bacteria.p_Proteobacteria.c_Alphaproteobacteria.o_Rhizobiales.f_Hyphomicrobiaceae	EUR	3.96397	7.23297e-05
d_Bacteria.p_Proteobacteria.c_Alphaproteobacteria.o_Rhizobiales.o_Rhizobiales_spc	EUR	3.95527	0.00788998
d_Bacteria.p_Proteobacteria.c_Alphaproteobacteria.o_Rhizobiales.o_Rhizobiales_spc.o_Rhizobiales_spc	EUR	3.95527	0.00788998
d_Archaea.p_Thaumarchaeota.p_Thaumarchaeota_spc.o_Nitrosopumilales	EUR	3.85367	0.0118442
d_Archaea.p_Thaumarchaeota.p_Thaumarchaeota_spc.o_Nitrosopumilales.f_Nitrosopumilaceae.g_Nitrosopumilus	EUR	3.85367	0.0118442
d_Archaea.p_Thaumarchaeota.p_Thaumarchaeota_spc.o_Nitrosopumilales.f_Nitrosopumilaceae	EUR	3.85367	0.0118442
d_Bacteria.p_Actinobacteria.c_Actinobacteria.o_Actinomycetales.f_Mycobacteriaceae	EUR	3.81741	0.0384244
d_Bacteria.p_Actinobacteria.c_Actinobacteria.o_Actinomycetales.f_Mycobacteriaceae.g_Mycobacterium	EUR	3.81741	0.0384244
d_Bacteria.p_Proteobacteria.c_Alphaproteobacteria.o_Rhizobiales.f_Hyphomicrobiaceae.f_Hyphomicrobiaceae_spc	EUR	3.66459	0.0112742
d_Bacteria.p_Proteobacteria.c_Alphaproteobacteria.o_Rhizobiales.f_Hyphomicrobiaceae.g_Hyphomicrobium	EUR	3.55298	0.000309855
d_Bacteria.p_Proteobacteria.c_Alphaproteobacteria.o_Rhizobiales.f_Phyllobacteriaceae	EUR	3.45911	0.0015364
d_Bacteria.p_Proteobacteria.c_Alphaproteobacteria.o_Rhizobiales.f_Phyllobacteriaceae.g_Mesorhizobium	EUR	3.45545	0.00227638
d_Bacteria.p_Proteobacteria.c_Alphaproteobacteria.o_Rhizobiales.f_Bradyrhizobiaceae	EUR	3.42603	0.00374916
d_Bacteria.p_Proteobacteria.c_Gammaproteobacteria.o_Chromatiales.f_Chromatiaceae.g_Rheinheimera	EUR	3.41161	0.00262402
d_Bacteria.p_Proteobacteria.c_Gammaproteobacteria.o_Chromatiales.f_Chromatiaceae	EUR	3.41161	0.00262402
d_Bacteria.p_Proteobacteria.c_Gammaproteobacteria.o_Chromatiales	EUR	3.4116	0.00262402
d_Bacteria.p_Bacteroidetes.c_Sphingobacteriia.o_Sphingobacteriales.f_Sphingobacteriaceae.f_Sphingobacteriaceae_spc	EUR	3.36384	0.000304496
d_Bacteria.p_Bacteroidetes.c_Flavobacteriia.o_Flavobacteriales.f_Cryomorphaceae	EUR	3.35105	0.000584098
d_Bacteria.p_Proteobacteria.c_Alphaproteobacteria.o_Rhodospirillales	EUR	3.34025	0.00425756
d_Bacteria.p_Firmicutes.c_Bacilli.o_Bacillales.f_Bacillaceae.g_Geobacillus	EUR	3.31229	0.00485023
d_Bacteria.p_Bacteroidetes.c_Flavobacteriia.o_Flavobacteriales.f_Cryomorphaceae.g_Fluviicola	EUR	3.30319	0.00188302
d_Bacteria.p_Latescibacteria.p_Latescibacteria_spc.p_Latescibacteria_spc	EUR	3.28958	0.0304108
d_Bacteria.p_Latescibacteria.p_Latescibacteria_spc.p_Latescibacteria_spc.p_Latescibacteria_spc.g_Latescibacteria_genera_incertae_sedis	EUR	3.28957	0.0304108
d_Bacteria.p_Latescibacteria.p_Latescibacteria_spc	EUR	3.28956	0.0304108
d_Bacteria.p_Latescibacteria.p_Latescibacteria_spc.p_Latescibacteria_spc.p_Latescibacteria_spc	EUR	3.2895	0.0304108
d_Bacteria.p_Latescibacteria	EUR	3.28948	0.0304108
d_Bacteria.p_Actinobacteria.c_Actinobacteria.o_Actinomycetales.f_Nocardioidaceae.g_Aeromicrobium	EUR	3.26619	0.000558468
d_Bacteria.p_Proteobacteria.c_Alphaproteobacteria.o_Rhizobiales.f_Bradyrhizobiaceae.g_Bosea	EUR	3.21547	0.00123282
d_Bacteria.p_Verrucomicrobia.c_Spartobacteria.c_Spartobacteria_spc.c_Spartobacteria_spc.g_Terrimicrobium	EUR	3.20128	0.00165112
d_Bacteria.p_Proteobacteria.c_Oligoflexia.o_Oligoflexales.f_Oligoflexaceae	EUR	3.16763	0.0182729
d_Bacteria.p_Proteobacteria.c_Oligoflexia.o_Oligoflexales	EUR	3.16718	0.0182729
d_Bacteria.p_Proteobacteria.c_Oligoflexia.o_Oligoflexales.f_Oligoflexaceae.g_Oligoflexus	EUR	3.16691	0.0182729
d_Bacteria.p_Proteobacteria.c_Oligoflexia	EUR	3.16675	0.0182729
d_Bacteria.p_Spirochaetes.c_Spirochaetia	EUR	3.14088	0.0430667
d_Bacteria.p_Spirochaetes	EUR	3.14082	0.0430667
d_Bacteria.p_Spirochaetes.c_Spirochaetia.o_Spirochaetales	EUR	3.14077	0.0430667
d_Bacteria.p_Proteobacteria.c_Alphaproteobacteria.o_Caulobacterales.f_Caulobacteraceae.f_Caulobacteraceae_spc	EUR	3.12513	0.0261417
d_Bacteria.p_Firmicutes.c_Bacilli.o_Bacillales.f_Alicyclobacillaceae.g_Alicyclobacillus	EUR	3.0797	0.0158051
d_Bacteria.p_Proteobacteria.c_Alphaproteobacteria.o_Sphingomonadales.f_Sphingomonadaceae.g_Sphingopyxis	EUR	3.04245	0.00466877
d_Bacteria.p_Firmicutes.c_Negativicutes.o_Selenomonadales.f_Veillonellaceae.g_Sporomusa	EUR	3.01957	0.0260069
d_Bacteria.p_Actinobacteria.c_Actinobacteria.o_Actinomycetales.f_Nocardioidaceae.f_Nocardioidaceae_spc	EUR	3.01617	0.000654964
d_Bacteria.p_Bacteroidetes.c_Sphingobacteriia.o_Sphingobacteriales.f_Sphingobacteriaceae.g_Solitalea	EUR	2.95542	0.00911471
d_Bacteria.p_Actinobacteria.c_Actinobacteria.o_Actinomycetales.f_Nakamurellaceae.g_Nakamurella	EUR	2.90346	0.00643763
d_Bacteria.p_Actinobacteria.c_Actinobacteria.o_Actinomycetales.f_Nakamurellaceae	EUR	2.90307	0.00643763
d_Bacteria.p_Firmicutes.c_Clostridia.c_Clostridia_spc	EUR	2.89517	0.0459739
d_Bacteria.p_Firmicutes.c_Clostridia.c_Clostridia_spc.c_Clostridia_spc	EUR	2.89506	0.0459739
d_Bacteria.p_Firmicutes.c_Clostridia.c_Clostridia_spc.c_Clostridia_spc.c_Clostridia_spc	EUR	2.89501	0.0459739
d_Bacteria.p_Actinobacteria.c_Actinobacteria.o_Acidimicrobiales.o_Acidimicrobiales_spc.o_Acidimicrobiales_spc	EUR	2.81186	0.0105794
d_Bacteria.p_Actinobacteria.c_Actinobacteria.o_Acidimicrobiales.o_Acidimicrobiales_spc	EUR	2.81186	0.0105794
d_Bacteria.p_Actinobacteria.c_Actinobacteria.o_Actinomycetales.f_Micrococcaceae.f_Micrococcaceae_spc	EUR	2.80693	0.0203268
d_Bacteria.p_Actinobacteria.c_Actinobacteria.o_Actinomycetales.f_Pseudonocardiaceae.g_Actinomycetospora	EUR	2.80652	0.00363378
d_Bacteria.p_Proteobacteria.c_Deltaproteobacteria.o_Bdellovibrionales.f_Bacteriovoracaceae.f_Bacteriovoracaceae_spc	EUR	2.78021	0.0346205
d_Bacteria.p_Proteobacteria.c_Alphaproteobacteria.o_Rhizobiales.f_Xanthobacteraceae	EUR	2.76742	0.0195913
d_Bacteria.p_Actinobacteria.c_Actinobacteria.o_Actinomycetales.f_Microbacteriaceae.g_Agromyces	EUR	2.74913	0.00781582
d_Bacteria.p_Proteobacteria.c_Alphaproteobacteria.o_Rhizobiales.f_Rhizobiaceae.g_Ensifer	EUR	2.71463	0.0124334
d_Bacteria.p_Firmicutes.c_Negativicutes.o_Selenomonadales.f_Veillonellaceae.g_Propionispira	EUR	2.62304	0.0372324
d_Bacteria.p_Proteobacteria.c_Alphaproteobacteria.o_Rhizobiales.f_Methylocystaceae.g_Methylopila	EUR	2.55698	0.0464136
d_Bacteria.p_Firmicutes.c_Clostridia.o_Clostridiales.f_Peptococcaceae.g_Peptococcus	EUR	2.52634	0.00911471
d_Bacteria.p_Firmicutes.c_Clostridia.o_Clostridiales.f_Peptococcaceae	EUR	2.51135	0.0301417
d_Bacteria.p_Firmicutes.c_Bacilli.o_Bacillales.f_Thermoactinomycetaceae.g_Laceyella	EUR	2.49903	0.0490546
d_Bacteria.p_Actinobacteria.c_Actinobacteria.o_Actinomycetales.f_Microbacteriaceae.g_Agrococcus	EUR	2.4915	0.0226181
d_Bacteria.p_Firmicutes.c_Negativicutes.o_Selenomonadales.f_Veillonellaceae.g_Pelosinus	EUR	2.4745	0.0375574
d_Bacteria.p_Proteobacteria.c_Gammaproteobacteria.o_Alteromonadales	EUR	2.45552	0.0386037
d_Bacteria.p_Proteobacteria.c_Gammaproteobacteria.o_Xanthomonadales.f_Xanthomonadaceae.g_Thermomonas	EUR	2.44862	0.00401288
d_Bacteria.p_Firmicutes.c_Bacilli.o_Bacillales.f_Planococcaceae.g_Planococcaceae_incertae_sedis	EUR	2.43971	0.0244978
d_Bacteria.p_Proteobacteria.c_Gammaproteobacteria.o_Alteromonadales.f_Alteromonadaceae.g_Haliea	EUR	2.4366	0.0256311
d_Bacteria.p_Actinobacteria.c_Actinobacteria.o_Actinomycetales.f_Thermomonosporaceae.g_Actinomadura	EUR	2.39531	0.0370877
d_Bacteria.p_Proteobacteria.c_Alphaproteobacteria.o_Rhizobiales.f_Rhizobiaceae.g_Kaistia	EUR	2.38709	0.0335208
d_Bacteria.p_Spirochaetes.c_Spirochaetia.o_Spirochaetales.f_Brevinemataceae.g_Brevinema	EUR	2.3514	0.0204232
d_Bacteria.p_Spirochaetes.c_Spirochaetia.o_Spirochaetales.f_Brevinemataceae	EUR	2.34909	0.0204232
d_Bacteria.p_Firmicutes	GLP	4.91913	0.0369438
d_Bacteria.p_Firmicutes.c_Bacilli	GLP	4.91831	0.0161329
d_Bacteria.p_Proteobacteria.c_Gammaproteobacteria.o_Enterobacteriales.f_Enterobacteriaceae	GLP	4.69734	0.0206806
d_Bacteria.p_Proteobacteria.c_Gammaproteobacteria.o_Enterobacteriales	GLP	4.69734	0.0206806
d_Bacteria.p_Acidobacteria	GLP	4.67789	0.0213577
d_Bacteria.p_Proteobacteria.c_Gammaproteobacteria.o_Enterobacteriales.f_Enterobacteriaceae.g_Escherichia_Shigella	GLP	4.57024	7.4993e-05
d_Bacteria.p_Firmicutes.c_Bacilli.o_Bacillales.f_Staphylococcaceae	GLP	4.36626	0.00461498
d_Bacteria.p_Firmicutes.c_Bacilli.o_Bacillales.f_Staphylococcaceae.g_Staphylococcus	GLP	4.3646	0.00832182
d_Bacteria.p_Firmicutes.c_Bacilli.o_Lactobacillales	GLP	4.09376	0.000383167
d_Bacteria.p_Firmicutes.c_Bacilli.o_Bacillales.f_Listeriaceae.g_Listeria	GLP	4.08005	0.00560679
d_Bacteria.p_Firmicutes.c_Bacilli.o_Bacillales.f_Listeriaceae	GLP	4.08003	0.00560679
d_Bacteria.p_Acidobacteria.c_Acidobacteria_Gp4.c_Acidobacteria_Gp4_spc.c_Acidobacteria_Gp4_spc.g_Gp4	GLP	4.02409	0.0164865
d_Bacteria.p_Firmicutes.c_Bacilli.o_Lactobacillales.f_Enterococcaceae.g_Enterococcus	GLP	4.02244	0.0102182
d_Bacteria.p_Firmicutes.c_Bacilli.o_Lactobacillales.f_Enterococcaceae	GLP	4.02244	0.0102182
d_Bacteria.p_Firmicutes.c_Bacilli.o_Bacillales.f_Bacillaceae.f_Bacillaceae_spc	GLP	3.86754	0.00151013
d_Bacteria.p_Firmicutes.c_Clostridia.o_Clostridiales.f_Clostridiaceae.g_Clostridium_sensu_stricto	GLP	3.7331	0.0359165
d_Bacteria.p_Firmicutes.c_Clostridia.o_Clostridiales.f_Clostridiaceae	GLP	3.72869	0.0360379
d_Bacteria.p_Firmicutes.c_Bacilli.o_Bacillales.f_Planococcaceae.g_Lysinibacillus	GLP	3.64423	0.0160682
d_Bacteria.p_Acidobacteria.c_Acidobacteria_Gp25.c_Acidobacteria_Gp25_spc.c_Acidobacteria_Gp25_spc	GLP	3.55631	0.00021286
d_Bacteria.p_Acidobacteria.c_Acidobacteria_Gp25.c_Acidobacteria_Gp25_spc	GLP	3.55618	0.00021286
d_Bacteria.p_Acidobacteria.c_Acidobacteria_Gp25.c_Acidobacteria_Gp25_spc.c_Acidobacteria_Gp25_spc.g_Gp25	GLP	3.55618	0.00021286
d_Bacteria.p_Acidobacteria.c_Acidobacteria_Gp25	GLP	3.55588	0.00021286
d_Bacteria.p_Proteobacteria.c_Gammaproteobacteria.o_Enterobacteriales.f_Enterobacteriaceae.f_Enterobacteriaceae_spc	GLP	3.45007	0.0225066
d_Bacteria.p_Firmicutes.c_Bacilli.o_Bacillales.f_Bacillaceae.g_Amphibacillus	GLP	3.1564	0.00657561
d_Bacteria.p_Firmicutes.c_Clostridia.o_Clostridiales.f_Peptostreptococcaceae.g_Sporacetigenium	GLP	2.98936	0.0142645
d_Bacteria.p_Firmicutes.c_Bacilli.o_Bacillales.f_Planococcaceae.g_Solibacillus	GLP	2.96738	0.0326904
d_Bacteria.p_Bacteroidetes.c_Flavobacteriia.o_Flavobacteriales.f_Flavobacteriaceae.g_Cloacibacterium	GLP	2.85686	0.0028171
d_Bacteria.p_Firmicutes.c_Bacilli.o_Bacillales.f_Planococcaceae.f_Planococcaceae_spc	GLP	2.84296	0.00456629
d_Bacteria.p_Firmicutes.c_Bacilli.o_Bacillales.f_Bacillaceae.g_Fictibacillus	GLP	2.81932	0.00102543
d_Bacteria.p_Planctomycetes.c_Planctomycetia.o_Planctomycetales.f_Planctomycetaceae.g_Zavarzinella	GLP	2.79603	0.0298889
d_Bacteria.p_Verrucomicrobia.c_Verrucomicrobiae.o_Verrucomicrobiales.f_Verrucomicrobiaceae.g_Luteolibacter	GLP	2.77059	0.0218604
d_Bacteria.p_Firmicutes.c_Negativicutes.o_Selenomonadales.f_Acidaminococcaceae.g_Phascolarctobacterium	GLP	2.68574	0.0481162
d_Bacteria.p_Bacteroidetes.c_Flavobacteriia.o_Flavobacteriales.f_Flavobacteriaceae.g_Moheibacter	GLP	2.39521	0.0229598
d_Bacteria.p_Acidobacteria.c_Acidobacteria_Gp4.c_Acidobacteria_Gp4_spc	LCA	4.43757	0.0232972
d_Bacteria.p_Acidobacteria.c_Acidobacteria_Gp4.c_Acidobacteria_Gp4_spc.c_Acidobacteria_Gp4_spc	LCA	4.43757	0.0232972
d_Bacteria.p_Acidobacteria.c_Acidobacteria_Gp4	LCA	4.43757	0.0232972
d_Bacteria.p_Proteobacteria.c_Alphaproteobacteria.o_Sphingomonadales.f_Sphingomonadaceae.g_Sphingomonas	LCA	4.4014	0.0281585
d_Bacteria.p_Proteobacteria.c_Gammaproteobacteria.o_Pseudomonadales	LCA	4.30126	0.00886172
d_Bacteria.p_Proteobacteria.c_Gammaproteobacteria.o_Pseudomonadales.f_Pseudomonadaceae	LCA	4.1046	0.0279103
d_Bacteria.p_Proteobacteria.c_Gammaproteobacteria.o_Enterobacteriales.f_Enterobacteriaceae.g_Salmonella	LCA	3.9176	0.00214266
d_Bacteria.p_Proteobacteria.c_Gammaproteobacteria.o_Pseudomonadales.f_Moraxellaceae	LCA	3.86351	0.00176809
d_Bacteria.p_Proteobacteria.c_Gammaproteobacteria.o_Pseudomonadales.f_Moraxellaceae.g_Acinetobacter	LCA	3.74478	0.00613571
d_Bacteria.p_Firmicutes.c_Bacilli.o_Lactobacillales.f_Lactobacillaceae.g_Lactobacillus	LCA	3.44476	0.000181032
d_Bacteria.p_Firmicutes.c_Bacilli.o_Lactobacillales.f_Lactobacillaceae	LCA	3.4447	0.000181032
d_Bacteria.p_Proteobacteria.c_Gammaproteobacteria.o_Oceanospirillales.f_Alcanivoracaceae.g_Alcanivorax	LCA	3.28975	0.0360475
d_Bacteria.p_Proteobacteria.c_Gammaproteobacteria.o_Oceanospirillales.f_Alcanivoracaceae	LCA	3.28919	0.0360475
d_Bacteria.p_Proteobacteria.c_Gammaproteobacteria.o_Oceanospirillales	LCA	3.28233	0.0246344
d_Bacteria.p_Proteobacteria.c_Gammaproteobacteria.o_Pseudomonadales.f_Moraxellaceae.g_Enhydrobacter	LCA	3.26595	0.00605209
d_Bacteria.p_Proteobacteria.c_Betaproteobacteria.o_Burkholderiales.f_Comamonadaceae.g_Comamonas	LCA	3.25094	0.0379296
d_Bacteria.p_Bacteroidetes.c_Sphingobacteriia.o_Sphingobacteriales.f_Chitinophagaceae.g_Flavisolibacter	LCA	3.24647	0.0477996
d_Bacteria.p_Bacteroidetes.c_Bacteroidia.o_Bacteroidales.o_Bacteroidales_spc.o_Bacteroidales_spc	LCA	3.05614	0.034473
d_Bacteria.p_Bacteroidetes.c_Bacteroidia.o_Bacteroidales.o_Bacteroidales_spc	LCA	3.05552	0.034473
d_Bacteria.p_Firmicutes.c_Bacilli.o_Bacillales.f_Staphylococcaceae.g_Macrococcus	LCA	2.94349	0.0112651
d_Bacteria.p_Actinobacteria.c_Actinobacteria.o_Actinomycetales.f_Kineosporiaceae.g_Angustibacter	LCA	2.91932	0.014894
d_Bacteria.p_BRC1.p_BRC1_spc.p_BRC1_spc.p_BRC1_spc.g_BRC1_genera_incertae_sedis	LCA	2.75971	0.045159
d_Bacteria.p_Proteobacteria.c_Betaproteobacteria.o_Burkholderiales.f_Burkholderiales_incertae_sedis.g_Aquabacterium	LCA	2.75951	0.0473501
d_Bacteria.p_BRC1	LCA	2.75635	0.045159
d_Bacteria.p_BRC1.p_BRC1_spc	LCA	2.75349	0.045159
d_Bacteria.p_BRC1.p_BRC1_spc.p_BRC1_spc	LCA	2.75101	0.045159
d_Bacteria.p_BRC1.p_BRC1_spc.p_BRC1_spc.p_BRC1_spc	LCA	2.74956	0.045159
d_Bacteria.p_Firmicutes.c_Bacilli.o_Lactobacillales.f_Streptococcaceae.g_Streptococcus	LCA	2.72082	0.0467054
d_Bacteria.p_Acidobacteria.c_Acidobacteria_Gp1.c_Acidobacteria_Gp1_spc.c_Acidobacteria_Gp1_spc.g_Gp1	LCA	2.7178	0.0373867
d_Bacteria.p_Acidobacteria.c_Acidobacteria_Gp1.c_Acidobacteria_Gp1_spc	LCA	2.69167	0.0413107
d_Bacteria.p_Acidobacteria.c_Acidobacteria_Gp1.c_Acidobacteria_Gp1_spc.c_Acidobacteria_Gp1_spc	LCA	2.68985	0.0413107
d_Bacteria.p_Acidobacteria.c_Acidobacteria_Gp1	LCA	2.68964	0.0413107
d_Bacteria.p_Firmicutes.c_Bacilli.o_Lactobacillales.f_Streptococcaceae	LCA	2.64538	0.0286293

## Sheet: LefSe Gut-Regions (LCA, GLP, CO
Differentially abundant taxa	Class	LDA effect size	p-value
d_Bacteria.p_Firmicutes.c_Clostridia.o_Clostridiales.f_Lachnospiraceae.f_Lachnospiraceae_spc	COL	4.25012	0.0440564
d_Bacteria.p_Verrucomicrobia.c_Verrucomicrobiae.o_Verrucomicrobiales.f_Verrucomicrobiaceae.f_Verrucomicrobiaceae_spc	COL	4.15307	0.0109416
d_Bacteria.p_Bacteroidetes.c_Bacteroidia.o_Bacteroidales.f_Rikenellaceae.g_Rikenella	COL	3.56666	1.26515e-05
d_Bacteria.p_Deferribacteres.c_Deferribacteres.o_Deferribacterales.f_Deferribacteraceae.g_Mucispirillum	COL	3.41582	0.0492404
d_Bacteria.p_Deferribacteres.c_Deferribacteres.o_Deferribacterales.f_Deferribacteraceae	COL	3.41582	0.0492404
d_Bacteria.p_Deferribacteres.c_Deferribacteres	COL	3.41582	0.0492404
d_Bacteria.p_Deferribacteres	COL	3.41582	0.0492404
d_Bacteria.p_Deferribacteres.c_Deferribacteres.o_Deferribacterales	COL	3.41582	0.0492404
d_Bacteria.p_Proteobacteria.c_Alphaproteobacteria.o_Rhodobacterales.f_Rhodobacteraceae.g_Rhodobacter	COL	3.29398	0.0188175
d_Bacteria.p_Firmicutes.c_Clostridia.o_Clostridiales.f_Lachnospiraceae.g_Roseburia	COL	3.23652	0.0103883
d_Bacteria.p_Firmicutes.c_Bacilli.o_Bacillales.f_Planococcaceae	COL	3.01921	0.00274433
d_Bacteria.p_Firmicutes.c_Negativicutes.o_Selenomonadales.f_Veillonellaceae.g_Propionispira	COL	2.99596	0.0110562
d_Bacteria.p_Proteobacteria.c_Gammaproteobacteria.o_Enterobacteriales.f_Enterobacteriaceae.g_Morganella	COL	2.96176	0.000123522
d_Bacteria.p_Fusobacteria.c_Fusobacteriia	COL	2.84211	0.000142909
d_Bacteria.p_Fusobacteria.c_Fusobacteriia.o_Fusobacteriales.f_Fusobacteriaceae	COL	2.84177	0.000142909
d_Bacteria.p_Fusobacteria.c_Fusobacteriia.o_Fusobacteriales	COL	2.84164	0.000142909
d_Bacteria.p_Fusobacteria.c_Fusobacteriia.o_Fusobacteriales.f_Fusobacteriaceae.g_Fusobacterium	COL	2.83998	9.26303e-05
d_Bacteria.p_Fusobacteria	COL	2.81736	0.000142909
d_Bacteria.p_Firmicutes.c_Bacilli.o_Lactobacillales.f_Streptococcaceae.g_Lactococcus	COL	2.78889	0.00070349
d_Bacteria.p_Firmicutes.c_Bacilli.o_Lactobacillales.f_Streptococcaceae	COL	2.786	0.00232893
d_Bacteria.p_Firmicutes.c_Bacilli.o_Bacillales.f_Planococcaceae.g_Lysinibacillus	COL	2.77566	0.000487517
d_Bacteria.p_Firmicutes.c_Bacilli.o_Bacillales.f_Bacillaceae.f_Bacillaceae_spc	COL	2.5772	0.00403843
d_Bacteria.p_Proteobacteria.c_Deltaproteobacteria.o_Bdellovibrionales	COL	2.40181	0.0423855
d_Bacteria.p_Proteobacteria.c_Deltaproteobacteria.o_Bdellovibrionales.f_Bacteriovoracaceae	COL	2.40134	0.0423855
d_Bacteria.p_Proteobacteria.c_Deltaproteobacteria.o_Bdellovibrionales.f_Bacteriovoracaceae.g_Peredibacter	COL	2.39792	0.0423855
d_Bacteria.p_Actinobacteria.c_Actinobacteria.o_Acidimicrobiales.f_Iamiaceae.g_Aquihabitans	COL	2.34231	0.0346043
d_Bacteria.p_Bacteroidetes.c_Bacteroidia	EUR	5.04692	0.000371689
d_Bacteria.p_Bacteroidetes.c_Bacteroidia.o_Bacteroidales	EUR	5.04692	0.000371689
d_Bacteria.p_Bacteroidetes	EUR	5.04112	0.000503434
d_Bacteria.p_Bacteroidetes.c_Bacteroidia.o_Bacteroidales.f_Rikenellaceae	EUR	4.49623	0.00174246
d_Bacteria.p_Firmicutes.c_Erysipelotrichia.o_Erysipelotrichales.f_Erysipelotrichaceae.f_Erysipelotrichaceae_spc	EUR	4.20398	0.0475659
d_Bacteria.p_Bacteroidetes.c_Bacteroidia.o_Bacteroidales.o_Bacteroidales_spc.o_Bacteroidales_spc	EUR	3.65228	0.000957025
d_Bacteria.p_Bacteroidetes.c_Bacteroidia.o_Bacteroidales.o_Bacteroidales_spc	EUR	3.65228	0.000957025
d_Bacteria.p_Actinobacteria.c_Actinobacteria.o_Actinomycetales.f_Microbacteriaceae.g_Leucobacter	EUR	3.49145	9.95119e-05
d_Bacteria.p_Bacteroidetes.c_Bacteroidia.o_Bacteroidales.f_Bacteroidaceae.g_Anaerorhabdus	EUR	3.47889	0.00846009
d_Bacteria.p_Bacteroidetes.c_Bacteroidia.o_Bacteroidales.f_Rikenellaceae.f_Rikenellaceae_spc	EUR	3.47437	0.0482542
d_Bacteria.p_Bacteroidetes.c_Bacteroidia.o_Bacteroidales.f_Porphyromonadaceae.g_Butyricimonas	EUR	3.24918	0.00481459
d_Bacteria.p_Proteobacteria.c_Epsilonproteobacteria.o_Campylobacterales.f_Helicobacteraceae	EUR	3.22465	0.00175914
d_Bacteria.p_Proteobacteria.c_Epsilonproteobacteria.o_Campylobacterales.f_Helicobacteraceae.g_Helicobacter	EUR	3.22465	0.00175914
d_Bacteria.p_Proteobacteria.c_Epsilonproteobacteria.o_Campylobacterales	EUR	3.22461	0.00128031
d_Bacteria.p_Proteobacteria.c_Epsilonproteobacteria	EUR	3.22461	0.00128031
d_Bacteria.p_Actinobacteria.c_Actinobacteria.o_Coriobacteriales.f_Coriobacteriaceae.f_Coriobacteriaceae_spc	EUR	2.85926	0.00234167
d_Bacteria.p_Firmicutes.c_Clostridia.o_Clostridiales.f_Ruminococcaceae.g_Clostridium_IV	EUR	2.83229	0.00340837
d_Bacteria.p_Firmicutes.c_Clostridia.o_Clostridiales.f_Christensenellaceae.g_Christensenella	EUR	2.59021	0.000536754
d_Bacteria.p_Firmicutes.c_Clostridia.o_Clostridiales.f_Christensenellaceae	EUR	2.58952	0.000536754
d_Bacteria.p_Firmicutes.c_Clostridia.o_Clostridiales	GLP	4.97064	0.00581748
d_Bacteria.p_Firmicutes.c_Clostridia	GLP	4.97055	0.00581748
d_Bacteria.p_Firmicutes.c_Clostridia.o_Clostridiales.f_Clostridiaceae	GLP	4.94654	0.020704
d_Bacteria.p_Firmicutes.c_Clostridia.o_Clostridiales.f_Clostridiaceae.g_Clostridium_sensu_stricto	GLP	4.94632	0.0214989
d_Bacteria.p_Firmicutes.c_Clostridia.o_Clostridiales.o_Clostridiales_spc.o_Clostridiales_spc	GLP	4.37108	0.000430191
d_Bacteria.p_Firmicutes.c_Clostridia.o_Clostridiales.o_Clostridiales_spc	GLP	4.37097	0.000427329
d_Bacteria.p_Firmicutes.c_Clostridia.o_Clostridiales.f_Peptostreptococcaceae.g_Romboutsia	GLP	4.18144	6.47575e-06
d_Bacteria.p_Spirochaetes.c_Spirochaetia	GLP	3.95509	0.000375344
d_Bacteria.p_Spirochaetes.c_Spirochaetia.o_Spirochaetales	GLP	3.95509	0.000375344
d_Bacteria.p_Spirochaetes	GLP	3.95509	0.000375344
d_Bacteria.p_Spirochaetes.c_Spirochaetia.o_Spirochaetales.f_Spirochaetaceae.g_Treponema	GLP	3.9462	0.000510289
d_Bacteria.p_Spirochaetes.c_Spirochaetia.o_Spirochaetales.f_Spirochaetaceae	GLP	3.9462	0.000510289
d_Bacteria.p_Proteobacteria.c_Gammaproteobacteria.o_Pseudomonadales.f_Pseudomonadaceae	GLP	3.56892	0.00341682
d_Bacteria.p_Proteobacteria.c_Gammaproteobacteria.o_Pseudomonadales.f_Pseudomonadaceae.g_Pseudomonas	GLP	3.56872	0.00339526
d_Bacteria.p_Elusimicrobia.c_Elusimicrobia.o_Elusimicrobiales.f_Elusimicrobiaceae.g_Elusimicrobium	GLP	3.44081	1.07893e-05
d_Bacteria.p_Elusimicrobia.c_Elusimicrobia.o_Elusimicrobiales.f_Elusimicrobiaceae	GLP	3.44052	1.07893e-05
d_Bacteria.p_Elusimicrobia	GLP	3.44038	1.07893e-05
d_Bacteria.p_Elusimicrobia.c_Elusimicrobia.o_Elusimicrobiales	GLP	3.44036	1.07893e-05
d_Bacteria.p_Elusimicrobia.c_Elusimicrobia	GLP	3.44009	1.07893e-05
d_Bacteria.p_Proteobacteria.c_Alphaproteobacteria.o_Rhodobacterales.f_Rhodobacteraceae.g_Gemmobacter	GLP	3.24764	0.0030166
d_Bacteria.p_Proteobacteria.p_Proteobacteria_spc.p_Proteobacteria_spc.p_Proteobacteria_spc	GLP	3.18349	4.64777e-05
d_Bacteria.p_Proteobacteria.p_Proteobacteria_spc.p_Proteobacteria_spc	GLP	3.18349	4.64777e-05
d_Bacteria.p_Proteobacteria.p_Proteobacteria_spc	GLP	3.18349	4.64777e-05
d_Bacteria.p_Proteobacteria.p_Proteobacteria_spc.p_Proteobacteria_spc.p_Proteobacteria_spc.p_Proteobacteria_spc	GLP	3.18349	4.64777e-05
d_Bacteria.p_Proteobacteria.c_Betaproteobacteria.o_Burkholderiales.f_Comamonadaceae.g_Delftia	GLP	3.13368	0.0030166
d_Bacteria.p_Actinobacteria.c_Actinobacteria.o_Actinomycetales.f_Actinospicaceae.g_Actinospica	GLP	3.03927	0.000293922
d_Bacteria.p_Actinobacteria.c_Actinobacteria.o_Actinomycetales.f_Actinospicaceae	GLP	3.02971	0.000293922
d_Bacteria.p_Actinobacteria.c_Actinobacteria.o_Actinomycetales.f_Pseudonocardiaceae	GLP	2.9966	0.000285874
d_Bacteria.p_Proteobacteria.c_Alphaproteobacteria.o_Rhizobiales.o_Rhizobiales_spc	GLP	2.99332	5.29642e-06
d_Bacteria.p_Proteobacteria.c_Alphaproteobacteria.o_Rhizobiales.o_Rhizobiales_spc.o_Rhizobiales_spc	GLP	2.99332	5.29642e-06
d_Bacteria.p_Actinobacteria.c_Actinobacteria.o_Actinomycetales.f_Mycobacteriaceae	GLP	2.94581	9.06673e-06
d_Bacteria.p_Actinobacteria.c_Actinobacteria.o_Actinomycetales.f_Mycobacteriaceae.g_Mycobacterium	GLP	2.94581	9.06673e-06
d_Bacteria.p_Proteobacteria.c_Gammaproteobacteria.o_Xanthomonadales	GLP	2.94139	0.000251996
d_Bacteria.p_Proteobacteria.c_Gammaproteobacteria.o_Xanthomonadales.f_Xanthomonadaceae	GLP	2.92091	0.000302634
d_Bacteria.p_Verrucomicrobia.c_Opitutae.o_Puniceicoccales.f_Puniceicoccaceae.f_Puniceicoccaceae_spc	GLP	2.86043	8.29404e-05
d_Bacteria.p_Actinobacteria.c_Actinobacteria.o_Actinomycetales.f_Promicromonosporaceae	GLP	2.85759	0.000278937
d_Bacteria.p_Spirochaetes.c_Spirochaetia.o_Spirochaetales.f_Brachyspiraceae	GLP	2.85758	8.27776e-06
d_Bacteria.p_Proteobacteria.c_Gammaproteobacteria.o_Enterobacteriales.f_Enterobacteriaceae.g_Sodalis	GLP	2.85613	3.10436e-09
d_Bacteria.p_Spirochaetes.c_Spirochaetia.o_Spirochaetales.f_Brachyspiraceae.g_Brachyspira	GLP	2.84527	8.27776e-06
d_Bacteria.p_Proteobacteria.c_Gammaproteobacteria.o_Xanthomonadales.f_Xanthomonadaceae.g_Stenotrophomonas	GLP	2.84139	0.00111405
d_Bacteria.p_Actinobacteria.c_Actinobacteria.o_Actinomycetales.f_Pseudonocardiaceae.g_Pseudonocardia	GLP	2.82016	8.83555e-05
d_Bacteria.p_Firmicutes.c_Clostridia.o_Clostridiales.f_Clostridiales_Incertae_Sedis_XIII.f_Clostridiales_Incertae_Sedis_XIII_spc	GLP	2.79377	0.000621527
d_Bacteria.p_Actinobacteria.c_Actinobacteria.o_Actinomycetales.f_Thermomonosporaceae.g_Actinomadura	GLP	2.7663	8.48827e-05
d_Bacteria.p_Firmicutes.c_Bacilli.o_Bacillales.f_Planococcaceae.g_Kurthia	GLP	2.76466	0.0181498
d_Bacteria.p_Actinobacteria.c_Actinobacteria.o_Actinomycetales.f_Streptosporangiaceae	GLP	2.70568	0.000192827
d_Bacteria.p_Actinobacteria.c_Actinobacteria.o_Actinomycetales.f_Streptomycetaceae	GLP	2.70401	0.00359487
d_Bacteria.p_Actinobacteria.c_Actinobacteria.o_Actinomycetales.f_Pseudonocardiaceae.g_Saccharopolyspora	GLP	2.70338	0.0103654
d_Bacteria.p_Actinobacteria.c_Actinobacteria.o_Actinomycetales.f_Microbacteriaceae.g_Lysinimonas	GLP	2.69842	0.0485095
d_Bacteria.p_Proteobacteria.c_Gammaproteobacteria.o_Enterobacteriales.f_Enterobacteriaceae.g_Klebsiella	GLP	2.69533	9.77757e-08
d_Bacteria.p_Actinobacteria.c_Actinobacteria.o_Actinomycetales.f_Streptosporangiaceae.g_Nonomuraea	GLP	2.68728	3.24279e-07
d_Bacteria.p_Actinobacteria.c_Actinobacteria.o_Actinomycetales.f_Streptomycetaceae.g_Streptomyces	GLP	2.6862	0.00300192
d_Bacteria.p_Actinobacteria.c_Actinobacteria.o_Actinomycetales.f_Promicromonosporaceae.g_Isoptericola	GLP	2.67218	2.25525e-05
d_Bacteria.p_Actinobacteria.c_Actinobacteria.o_Actinomycetales.f_Promicromonosporaceae.f_Promicromonosporaceae_spc	GLP	2.66745	5.84266e-06
d_Bacteria.p_Proteobacteria.c_Gammaproteobacteria.o_Enterobacteriales.f_Enterobacteriaceae.g_Cronobacter	GLP	2.64996	0.000459325
d_Bacteria.p_Actinobacteria.c_Actinobacteria.o_Actinomycetales.f_Micrococcaceae.g_Nesterenkonia	GLP	2.64038	8.0351e-05
d_Bacteria.p_Verrucomicrobia.c_Opitutae	GLP	2.63887	7.12495e-06
d_Bacteria.p_Actinobacteria.c_Actinobacteria.o_Actinomycetales.f_Microbacteriaceae.g_Agromyces	GLP	2.62122	8.09577e-05
d_Bacteria.p_Verrucomicrobia.c_Opitutae.c_Opitutae_spc	GLP	2.60557	2.28886e-06
d_Bacteria.p_Verrucomicrobia.c_Opitutae.c_Opitutae_spc.c_Opitutae_spc	GLP	2.60519	2.28886e-06
d_Bacteria.p_Verrucomicrobia.c_Opitutae.c_Opitutae_spc.c_Opitutae_spc.c_Opitutae_spc	GLP	2.60518	2.28886e-06
d_Bacteria.p_Actinobacteria.c_Actinobacteria.o_Actinomycetales.f_Nocardiaceae.g_Williamsia	GLP	2.57402	1.94647e-06
d_Bacteria.p_Proteobacteria.c_Alphaproteobacteria.o_Rhizobiales.f_Brucellaceae	GLP	2.57121	1.88289e-06
d_Bacteria.p_Firmicutes.c_Clostridia.o_Clostridiales.f_Ruminococcaceae.g_Hydrogenoanaerobacterium	GLP	2.50646	0.000105318
d_Bacteria.p_Proteobacteria.c_Alphaproteobacteria.o_Rhizobiales.f_Brucellaceae.g_Ochrobactrum	GLP	2.5046	0.000216267
d_Bacteria.p_Actinobacteria.c_Actinobacteria.o_Actinomycetales.f_Nocardiaceae	GLP	2.46835	0.00115763
d_Bacteria.p_Actinobacteria.c_Actinobacteria.o_Acidimicrobiales.f_Iamiaceae	GLP	2.4601	0.0333973
d_Bacteria.p_Firmicutes.c_Bacilli.o_Bacillales.f_Staphylococcaceae.f_Staphylococcaceae_spc	GLP	2.45927	0.000477643
d_Bacteria.p_Tenericutes.c_Mollicutes.o_Entomoplasmatales.f_Entomoplasmataceae.f_Entomoplasmataceae_spc	GLP	2.42018	0.000201821
d_Bacteria.p_Tenericutes.c_Mollicutes.o_Entomoplasmatales.f_Entomoplasmataceae	GLP	2.41816	0.000201821
d_Bacteria.p_Actinobacteria.c_Actinobacteria.o_Solirubrobacterales.f_Solirubrobacteraceae.g_Solirubrobacter	GLP	2.37533	5.59238e-05
d_Bacteria.p_Actinobacteria.c_Actinobacteria.o_Solirubrobacterales.f_Solirubrobacteraceae	GLP	2.37342	5.59238e-05
d_Bacteria.p_Verrucomicrobia.c_Verrucomicrobiae.o_Verrucomicrobiales.f_Verrucomicrobiaceae	LCA	4.5576	0.000148297
d_Bacteria.p_Verrucomicrobia.c_Verrucomicrobiae	LCA	4.50727	0.00631057
d_Bacteria.p_Verrucomicrobia.c_Verrucomicrobiae.o_Verrucomicrobiales	LCA	4.50727	0.00631057
d_Bacteria.p_Firmicutes.c_Clostridia.o_Clostridiales.f_Peptostreptococcaceae	LCA	4.13619	0.0119074
d_Bacteria.p_Proteobacteria.c_Gammaproteobacteria.o_Pseudomonadales	LCA	4.01372	0.00194585
d_Bacteria.p_Proteobacteria.c_Betaproteobacteria	LCA	4.00636	1.67972e-05
d_Bacteria.p_Firmicutes.c_Erysipelotrichia.o_Erysipelotrichales.f_Erysipelotrichaceae.g_Turicibacter	LCA	3.95847	3.17553e-05
d_Bacteria.p_Proteobacteria.c_Betaproteobacteria.o_Burkholderiales	LCA	3.94429	6.74106e-05
d_Bacteria.p_Proteobacteria.c_Gammaproteobacteria.o_Pseudomonadales.f_Moraxellaceae	LCA	3.87858	0.00258031
d_Bacteria.p_Proteobacteria.c_Gammaproteobacteria.o_Pseudomonadales.f_Moraxellaceae.g_Acinetobacter	LCA	3.81213	0.00296275
d_Bacteria.p_Proteobacteria.c_Gammaproteobacteria.o_Alteromonadales	LCA	3.79052	1.56772e-06
d_Bacteria.p_Proteobacteria.c_Gammaproteobacteria.o_Alteromonadales.f_Shewanellaceae	LCA	3.79052	9.45327e-07
d_Bacteria.p_Proteobacteria.c_Gammaproteobacteria.o_Alteromonadales.f_Shewanellaceae.g_Shewanella	LCA	3.79052	9.45327e-07
d_Bacteria.p_Proteobacteria.c_Betaproteobacteria.o_Burkholderiales.f_Comamonadaceae.g_Comamonas	LCA	3.76938	1.65983e-05
d_Bacteria.p_Proteobacteria.c_Alphaproteobacteria.o_Rhizobiales	LCA	3.48273	0.000214142
d_Bacteria.p_Bacteroidetes.c_Sphingobacteriia.o_Sphingobacteriales.f_Sphingobacteriaceae.g_Mucilaginibacter	LCA	3.43624	0.00555812
d_Bacteria.p_Verrucomicrobia.c_Spartobacteria.c_Spartobacteria_spc.c_Spartobacteria_spc	LCA	3.31064	0.000520951
d_Bacteria.p_Verrucomicrobia.c_Spartobacteria	LCA	3.31064	0.000520951
d_Bacteria.p_Verrucomicrobia.c_Spartobacteria.c_Spartobacteria_spc	LCA	3.31064	0.000520951
d_Bacteria.p_Actinobacteria.c_Actinobacteria.o_Actinomycetales.f_Microbacteriaceae.g_Curtobacterium	LCA	3.25567	0.00254803
d_Bacteria.p_Bacteroidetes.c_Flavobacteriia.o_Flavobacteriales	LCA	3.17956	1.94021e-05
d_Bacteria.p_Bacteroidetes.c_Flavobacteriia	LCA	3.17952	1.94021e-05
d_Bacteria.p_Bacteroidetes.c_Flavobacteriia.o_Flavobacteriales.f_Flavobacteriaceae	LCA	3.17915	4.2992e-05
d_Bacteria.p_Actinobacteria.c_Actinobacteria.o_Actinomycetales.f_Microbacteriaceae.g_Microbacterium	LCA	3.17749	0.000296391
d_Bacteria.p_Actinobacteria.c_Actinobacteria.o_Actinomycetales.f_Brevibacteriaceae.g_Brevibacterium	LCA	3.0852	2.28806e-06
d_Bacteria.p_Actinobacteria.c_Actinobacteria.o_Actinomycetales.f_Brevibacteriaceae	LCA	3.08516	2.28806e-06
d_Bacteria.p_Actinobacteria.c_Actinobacteria.o_Actinomycetales.f_Nocardioidaceae	LCA	3.00792	0.0307053
d_Bacteria.p_Verrucomicrobia.c_Spartobacteria.c_Spartobacteria_spc.c_Spartobacteria_spc.c_Spartobacteria_spc	LCA	2.93452	0.0021444
d_Bacteria.p_Actinobacteria.c_Actinobacteria.c_Actinobacteria_spc	LCA	2.89079	7.08078e-06
d_Bacteria.p_Actinobacteria.c_Actinobacteria.c_Actinobacteria_spc.c_Actinobacteria_spc.c_Actinobacteria_spc	LCA	2.88965	7.08078e-06
d_Bacteria.p_Actinobacteria.c_Actinobacteria.c_Actinobacteria_spc.c_Actinobacteria_spc	LCA	2.88901	7.08078e-06
d_Bacteria.p_Actinobacteria.c_Actinobacteria.o_Solirubrobacterales	LCA	2.86919	1.60092e-05
d_Bacteria.p_Planctomycetes.c_Planctomycetia.o_Planctomycetales	LCA	2.86475	0.000437996
d_Bacteria.p_Planctomycetes.c_Planctomycetia	LCA	2.86475	0.000437996
d_Bacteria.p_Planctomycetes.c_Planctomycetia.o_Planctomycetales.f_Planctomycetaceae	LCA	2.86475	0.000437996
d_Bacteria.p_Planctomycetes	LCA	2.86475	0.000437996
d_Bacteria.p_Proteobacteria.c_Alphaproteobacteria.o_Rhizobiales.f_Methylobacteriaceae	LCA	2.81094	0.0154392
d_Bacteria.p_Planctomycetes.c_Planctomycetia.o_Planctomycetales.f_Planctomycetaceae.f_Planctomycetaceae_spc	LCA	2.8045	0.000432414
d_Bacteria.p_Actinobacteria.c_Actinobacteria.o_Actinomycetales.f_Micrococcaceae.g_Kocuria	LCA	2.78461	0.00388858
d_Bacteria.p_Proteobacteria.c_Alphaproteobacteria.o_Rhodospirillales	LCA	2.78412	0.000882402
d_Bacteria.p_Actinobacteria.c_Actinobacteria.o_Solirubrobacterales.o_Solirubrobacterales_spc	LCA	2.77272	0.000551116
d_Bacteria.p_Actinobacteria.c_Actinobacteria.o_Solirubrobacterales.o_Solirubrobacterales_spc.o_Solirubrobacterales_spc	LCA	2.77272	0.000551116
d_Bacteria.p_Proteobacteria.c_Alphaproteobacteria.o_Rhodospirillales.f_Rhodospirillaceae.f_Rhodospirillaceae_spc	LCA	2.76488	0.0143153
d_Bacteria.p_Proteobacteria.c_Alphaproteobacteria.o_Rhodospirillales.f_Rhodospirillaceae	LCA	2.76232	0.00935106
d_Bacteria.p_Proteobacteria.c_Alphaproteobacteria.o_Rhizobiales.f_Methylobacteriaceae.g_Methylobacterium	LCA	2.74641	0.0145147
d_Bacteria.p_Actinobacteria.c_Actinobacteria.o_Actinomycetales.f_Promicromonosporaceae.g_Cellulosimicrobium	LCA	2.70665	0.0180642
d_Bacteria.p_Proteobacteria.c_Alphaproteobacteria.o_Rhizobiales.f_Rhizobiaceae	LCA	2.67666	0.000508001
d_Bacteria.p_Bacteroidetes.c_Cytophagia	LCA	2.67447	0.00012622
d_Bacteria.p_Bacteroidetes.c_Cytophagia.o_Cytophagales	LCA	2.67381	0.00012622
d_Bacteria.p_Bacteroidetes.c_Cytophagia.o_Cytophagales.o_Cytophagales_spc	LCA	2.66255	0.000191688
d_Bacteria.p_Proteobacteria.c_Deltaproteobacteria.o_Desulfovibrionales.f_Desulfovibrionaceae.g_Bilophila	LCA	2.64541	0.00170285
d_Bacteria.p_Bacteroidetes.c_Cytophagia.o_Cytophagales.o_Cytophagales_spc.o_Cytophagales_spc	LCA	2.62487	0.0017411
d_Bacteria.p_Proteobacteria.c_Alphaproteobacteria.o_Sphingomonadales.f_Sphingomonadaceae.g_Sphingomonas	LCA	2.61289	0.00118614
d_Bacteria.p_Acidobacteria.c_Acidobacteria_Gp16	LCA	2.57124	0.0434303
d_Bacteria.p_Acidobacteria.c_Acidobacteria_Gp16.c_Acidobacteria_Gp16_spc.c_Acidobacteria_Gp16_spc.g_Gp16	LCA	2.57124	0.0434303
d_Bacteria.p_Acidobacteria.c_Acidobacteria_Gp16.c_Acidobacteria_Gp16_spc	LCA	2.57124	0.0434303
d_Bacteria.p_Acidobacteria.c_Acidobacteria_Gp16.c_Acidobacteria_Gp16_spc.c_Acidobacteria_Gp16_spc	LCA	2.57124	0.0434303
d_Bacteria.p_Proteobacteria.c_Alphaproteobacteria.o_Rhizobiales.f_Rhizobiaceae.g_Rhizobium	LCA	2.53856	0.000951811
d_Bacteria.p_Actinobacteria.c_Actinobacteria.o_Actinomycetales.f_Nocardioidaceae.g_Aeromicrobium	LCA	2.52385	0.00357223
d_Bacteria.p_Actinobacteria.c_Actinobacteria.o_Actinomycetales.f_Microbacteriaceae.g_Agrococcus	LCA	2.52222	0.0133358
d_Bacteria.p_Firmicutes.c_Clostridia.o_Clostridiales.o_Clostridiales_spc.g_Natranaerovirga	LCA	2.52014	0.0395361
d_Bacteria.p_Actinobacteria.c_Actinobacteria.o_Coriobacteriales.f_Coriobacteriaceae.g_Gordonibacter	LCA	2.51207	4.66047e-06
d_Bacteria.p_Verrucomicrobia.c_Spartobacteria.c_Spartobacteria_spc.c_Spartobacteria_spc.g_Terrimicrobium	LCA	2.50399	0.000367
d_Bacteria.p_Proteobacteria.c_Alphaproteobacteria.o_Rhizobiales.f_Brucellaceae.g_Pseudochrobactrum	LCA	2.50181	3.26303e-06
d_Bacteria.p_Proteobacteria.c_Alphaproteobacteria.o_Rhodobacterales	LCA	2.50016	0.00848357
d_Bacteria.p_Proteobacteria.c_Alphaproteobacteria.o_Rhodobacterales.f_Rhodobacteraceae	LCA	2.47005	0.00848357
d_Bacteria.p_Proteobacteria.c_Alphaproteobacteria.o_Rhizobiales.f_Bradyrhizobiaceae.g_Bosea	LCA	2.44575	0.00854196
d_Bacteria.p_Actinobacteria.c_Actinobacteria.o_Actinomycetales.f_Thermomonosporaceae	LCA	2.43082	0.00247543
d_Bacteria.p_Proteobacteria.c_Alphaproteobacteria.o_Rhodobacterales.f_Rhodobacteraceae.g_Paracoccus	LCA	2.39085	0.00960536
d_Bacteria.p_Actinobacteria.c_Actinobacteria.o_Actinomycetales.f_Cellulomonadaceae	LCA	2.38988	0.0364086
d_Bacteria.p_Actinobacteria.c_Actinobacteria.o_Actinomycetales.f_Pseudonocardiaceae.g_Actinomycetospora	LCA	2.35524	0.0148824
d_Bacteria.p_Actinobacteria.c_Actinobacteria.o_Actinomycetales.f_Kineosporiaceae	LCA	2.34664	0.0248133
d_Bacteria.p_Proteobacteria.c_Gammaproteobacteria.o_Xanthomonadales.f_Xanthomonadaceae.g_Pseudoxanthomonas	LCA	2.24145	0.00123365

## Sheet: LefSe Skin-regions (LCA, GLP, C
Differentially abundant taxa	Class	LDA effect size	p-value
d_Bacteria.p_Proteobacteria.c_Gammaproteobacteria	COL	5.05689	0.00352144
d_Bacteria.p_Proteobacteria.c_Gammaproteobacteria.o_Pseudomonadales	COL	4.97584	0.0013022
d_Bacteria.p_Proteobacteria.c_Gammaproteobacteria.o_Pseudomonadales.f_Moraxellaceae.g_Acinetobacter	COL	4.90199	0.000129277
d_Bacteria.p_Proteobacteria.c_Gammaproteobacteria.o_Pseudomonadales.f_Moraxellaceae	COL	4.88321	0.000542486
d_Bacteria.p_Proteobacteria.c_Betaproteobacteria.o_Burkholderiales.f_Oxalobacteraceae.g_Undibacterium	COL	4.03458	0.0170256
d_Bacteria.p_Proteobacteria.c_Betaproteobacteria.o_Burkholderiales.f_Oxalobacteraceae	COL	4.02569	0.0124767
d_Bacteria.p_Proteobacteria.c_Gammaproteobacteria.o_Xanthomonadales.f_Sinobacteraceae	COL	3.38014	0.00277437
d_Bacteria.p_Proteobacteria.c_Gammaproteobacteria.o_Pseudomonadales.f_Moraxellaceae.g_Moraxella	COL	3.17651	0.000397444
d_Bacteria.p_Proteobacteria.c_Gammaproteobacteria.o_Pseudomonadales.f_Moraxellaceae.f_Moraxellaceae_spc	COL	3.16232	0.000626894
d_Bacteria.p_Actinobacteria.c_Actinobacteria.o_Actinomycetales.f_Dermabacteraceae	COL	3.02376	0.00867365
d_Bacteria.p_Proteobacteria.c_Gammaproteobacteria.o_Legionellales.f_Coxiellaceae.g_Diplorickettsia	COL	3.01964	0.0211103
d_Bacteria.p_Actinobacteria.c_Actinobacteria.o_Actinomycetales.f_Dermabacteraceae.g_Brachybacterium	COL	2.98928	0.00867365
d_Bacteria.p_Deinococcus_Thermus.c_Deinococci.o_Thermales.f_Thermaceae	COL	2.91487	0.00664931
d_Bacteria.p_Deinococcus_Thermus.c_Deinococci.o_Thermales	COL	2.91074	0.00664931
d_Bacteria.p_Deinococcus_Thermus.c_Deinococci.o_Thermales.f_Thermaceae.g_Thermus	COL	2.8614	0.000979395
d_Bacteria.p_Proteobacteria.c_Gammaproteobacteria.o_Chromatiales.f_Chromatiaceae	COL	2.83993	0.00010256
d_Bacteria.p_Proteobacteria.c_Gammaproteobacteria.o_Chromatiales	COL	2.8376	0.00010256
d_Bacteria.p_Proteobacteria.c_Gammaproteobacteria.o_Chromatiales.f_Chromatiaceae.g_Rheinheimera	COL	2.82138	0.00010256
d_Bacteria.p_Proteobacteria.c_Alphaproteobacteria	EUR	4.79371	1.09652e-05
d_Bacteria.p_Actinobacteria	EUR	4.64564	6.27293e-08
d_Bacteria.p_Actinobacteria.c_Actinobacteria	EUR	4.60941	7.65394e-08
d_Bacteria.p_Proteobacteria.c_Alphaproteobacteria.o_Sphingomonadales	EUR	4.55628	4.08143e-08
d_Bacteria.p_Acidobacteria	EUR	4.54082	5.21649e-06
d_Bacteria.p_Proteobacteria.c_Alphaproteobacteria.o_Sphingomonadales.f_Sphingomonadaceae	EUR	4.50106	1.51688e-07
d_Bacteria.p_Actinobacteria.c_Actinobacteria.o_Actinomycetales	EUR	4.4308	8.20551e-07
d_Bacteria.p_Firmicutes.c_Bacilli.o_Bacillales	EUR	4.36756	0.0204874
d_Bacteria.p_Bacteroidetes.c_Sphingobacteriia.o_Sphingobacteriales	EUR	4.34391	3.10293e-07
d_Bacteria.p_Bacteroidetes.c_Sphingobacteriia	EUR	4.34338	3.10293e-07
d_Bacteria.p_Proteobacteria.c_Alphaproteobacteria.o_Sphingomonadales.f_Sphingomonadaceae.g_Sphingomonas	EUR	4.32466	1.47093e-07
d_Bacteria.p_Acidobacteria.c_Acidobacteria_Gp4	EUR	4.30456	5.281e-05
d_Bacteria.p_Acidobacteria.c_Acidobacteria_Gp4.c_Acidobacteria_Gp4_spc.c_Acidobacteria_Gp4_spc	EUR	4.30454	5.281e-05
d_Bacteria.p_Acidobacteria.c_Acidobacteria_Gp4.c_Acidobacteria_Gp4_spc	EUR	4.3045	5.281e-05
d_Bacteria.p_Proteobacteria.c_Gammaproteobacteria.o_Pseudomonadales.f_Moraxellaceae.g_Enhydrobacter	EUR	4.28708	0.0141076
d_Bacteria.p_Bacteroidetes.c_Sphingobacteriia.o_Sphingobacteriales.f_Chitinophagaceae	EUR	4.27976	4.6995e-07
d_Bacteria.p_Proteobacteria.c_Alphaproteobacteria.o_Rhizobiales	EUR	4.27098	4.31031e-05
d_Bacteria.p_Bacteroidetes.c_Sphingobacteriia.o_Sphingobacteriales.f_Chitinophagaceae.f_Chitinophagaceae_spc	EUR	4.20788	1.2952e-06
d_Bacteria.p_Proteobacteria.c_Gammaproteobacteria.o_Enterobacteriales.f_Enterobacteriaceae	EUR	4.19511	0.021632
d_Bacteria.p_Proteobacteria.c_Gammaproteobacteria.o_Enterobacteriales	EUR	4.19511	0.021632
d_Bacteria.p_Acidobacteria.c_Acidobacteria_Gp4.c_Acidobacteria_Gp4_spc.c_Acidobacteria_Gp4_spc.c_Acidobacteria_Gp4_spc	EUR	4.10645	0.000110609
d_Bacteria.p_Firmicutes.c_Bacilli.o_Lactobacillales	EUR	3.93963	0.0109705
d_Bacteria.p_Bacteroidetes.c_Cytophagia	EUR	3.90592	4.18017e-06
d_Bacteria.p_Bacteroidetes.c_Cytophagia.o_Cytophagales	EUR	3.90568	4.18017e-06
d_Bacteria.p_Proteobacteria.c_Alphaproteobacteria.o_Caulobacterales	EUR	3.89273	5.98569e-06
d_Bacteria.p_Proteobacteria.c_Alphaproteobacteria.o_Caulobacterales.f_Caulobacteraceae	EUR	3.89269	5.98569e-06
d_Bacteria.p_Firmicutes.c_Bacilli.o_Bacillales.f_Bacillaceae	EUR	3.88103	0.0308363
d_Bacteria.p_Actinobacteria.c_Actinobacteria.o_Actinomycetales.f_Nocardioidaceae	EUR	3.87683	9.71189e-09
d_Bacteria.p_Acidobacteria.c_Acidobacteria_Gp6	EUR	3.85325	1.2667e-06
d_Bacteria.p_Acidobacteria.c_Acidobacteria_Gp6.c_Acidobacteria_Gp6_spc.c_Acidobacteria_Gp6_spc.g_Gp6	EUR	3.8532	1.2667e-06
d_Bacteria.p_Acidobacteria.c_Acidobacteria_Gp6.c_Acidobacteria_Gp6_spc	EUR	3.8531	1.2667e-06
d_Bacteria.p_Acidobacteria.c_Acidobacteria_Gp6.c_Acidobacteria_Gp6_spc.c_Acidobacteria_Gp6_spc	EUR	3.85294	1.2667e-06
d_Bacteria.p_Bacteroidetes.c_Cytophagia.o_Cytophagales.f_Cytophagaceae	EUR	3.84017	3.01223e-05
d_Bacteria.p_Firmicutes.c_Bacilli.o_Bacillales.f_Bacillaceae.g_Bacillus	EUR	3.83831	0.0465619
d_Bacteria.p_Actinobacteria.c_Actinobacteria.o_Actinomycetales.f_Nocardioidaceae.g_Nocardioides	EUR	3.80665	8.78934e-10
d_Bacteria.p_Proteobacteria.c_Gammaproteobacteria.o_Enterobacteriales.f_Enterobacteriaceae.g_Salmonella	EUR	3.76213	0.00905044
d_Bacteria.p_Proteobacteria.c_Alphaproteobacteria.o_Rhizobiales.f_Methylobacteriaceae	EUR	3.73661	0.0107214
d_Bacteria.p_Actinobacteria.c_Actinobacteria.o_Solirubrobacterales	EUR	3.72918	2.28272e-07
d_Bacteria.p_Proteobacteria.c_Alphaproteobacteria.o_Rhizobiales.o_Rhizobiales_spc.o_Rhizobiales_spc	EUR	3.67819	6.0883e-08
d_Bacteria.p_Proteobacteria.c_Alphaproteobacteria.o_Rhizobiales.o_Rhizobiales_spc	EUR	3.67813	6.0883e-08
d_Bacteria.p_Proteobacteria.c_Alphaproteobacteria.o_Sphingomonadales.f_Sphingomonadaceae.f_Sphingomonadaceae_spc	EUR	3.67784	4.29438e-08
d_Bacteria.p_Verrucomicrobia.c_Subdivision3.c_Subdivision3_spc.c_Subdivision3_spc.g_Subdivision3_genera_incertae_sedis	EUR	3.64821	1.9028e-06
d_Bacteria.p_Verrucomicrobia.c_Subdivision3.c_Subdivision3_spc.c_Subdivision3_spc	EUR	3.6481	1.9028e-06
d_Bacteria.p_Verrucomicrobia.c_Subdivision3	EUR	3.64768	1.9028e-06
d_Bacteria.p_Verrucomicrobia.c_Subdivision3.c_Subdivision3_spc	EUR	3.64716	1.9028e-06
d_Bacteria.p_Verrucomicrobia.c_Spartobacteria	EUR	3.64143	0.00532455
d_Bacteria.p_Verrucomicrobia.c_Spartobacteria.c_Spartobacteria_spc	EUR	3.64135	0.00532455
d_Bacteria.p_Verrucomicrobia.c_Spartobacteria.c_Spartobacteria_spc.c_Spartobacteria_spc	EUR	3.64123	0.00532455
d_Bacteria.p_Acidobacteria.c_Acidobacteria_Gp16.c_Acidobacteria_Gp16_spc.c_Acidobacteria_Gp16_spc	EUR	3.62874	9.70972e-06
d_Bacteria.p_Acidobacteria.c_Acidobacteria_Gp16.c_Acidobacteria_Gp16_spc	EUR	3.62752	9.70972e-06
d_Bacteria.p_Acidobacteria.c_Acidobacteria_Gp16.c_Acidobacteria_Gp16_spc.c_Acidobacteria_Gp16_spc.g_Gp16	EUR	3.62519	9.70972e-06
d_Bacteria.p_Acidobacteria.c_Acidobacteria_Gp16	EUR	3.62498	9.70972e-06
d_Bacteria.p_Actinobacteria.c_Actinobacteria.o_Solirubrobacterales.o_Solirubrobacterales_spc.o_Solirubrobacterales_spc	EUR	3.62488	2.12242e-06
d_Bacteria.p_Actinobacteria.c_Actinobacteria.o_Solirubrobacterales.o_Solirubrobacterales_spc	EUR	3.62482	2.12242e-06
d_Bacteria.p_Actinobacteria.c_Actinobacteria.c_Actinobacteria_spc	EUR	3.62303	1.3559e-07
d_Bacteria.p_Actinobacteria.c_Actinobacteria.c_Actinobacteria_spc.c_Actinobacteria_spc.c_Actinobacteria_spc	EUR	3.62272	1.3559e-07
d_Bacteria.p_Actinobacteria.c_Actinobacteria.c_Actinobacteria_spc.c_Actinobacteria_spc	EUR	3.6225	1.3559e-07
d_Bacteria.p_Verrucomicrobia.c_Spartobacteria.c_Spartobacteria_spc.c_Spartobacteria_spc.g_Spartobacteria_genera_incertae_sedis	EUR	3.62103	0.00192836
d_Bacteria.p_Proteobacteria.c_Gammaproteobacteria.c_Gammaproteobacteria_spc.c_Gammaproteobacteria_spc	EUR	3.59328	5.96608e-05
d_Bacteria.p_Proteobacteria.c_Gammaproteobacteria.c_Gammaproteobacteria_spc	EUR	3.59327	5.96608e-05
d_Bacteria.p_Proteobacteria.c_Gammaproteobacteria.c_Gammaproteobacteria_spc.c_Gammaproteobacteria_spc.c_Gammaproteobacteria_spc	EUR	3.59325	5.96608e-05
d_Bacteria.p_Proteobacteria.c_Alphaproteobacteria.o_Caulobacterales.f_Caulobacteraceae.g_Brevundimonas	EUR	3.57787	5.66861e-05
d_Bacteria.p_Actinobacteria.p_Actinobacteria_spc.p_Actinobacteria_spc.p_Actinobacteria_spc.p_Actinobacteria_spc	EUR	3.55156	1.77308e-06
d_Bacteria.p_Actinobacteria.p_Actinobacteria_spc	EUR	3.55156	1.77308e-06
d_Bacteria.p_Actinobacteria.p_Actinobacteria_spc.p_Actinobacteria_spc	EUR	3.55154	1.77308e-06
d_Bacteria.p_Actinobacteria.p_Actinobacteria_spc.p_Actinobacteria_spc.p_Actinobacteria_spc	EUR	3.55154	1.77308e-06
d_Bacteria.p_Actinobacteria.c_Actinobacteria.o_Actinomycetales.f_Micrococcaceae	EUR	3.54381	0.00156165
d_Bacteria.p_Proteobacteria.c_Alphaproteobacteria.o_Sphingomonadales.f_Erythrobacteraceae	EUR	3.5406	2.41253e-11
d_Bacteria.p_Actinobacteria.c_Actinobacteria.o_Gaiellales	EUR	3.53258	5.18212e-06
d_Bacteria.p_Actinobacteria.c_Actinobacteria.o_Gaiellales.f_Gaiellaceae.g_Gaiella	EUR	3.53257	5.18212e-06
d_Bacteria.p_Actinobacteria.c_Actinobacteria.o_Gaiellales.f_Gaiellaceae	EUR	3.53255	5.18212e-06
d_Bacteria.p_Bacteroidetes.c_Cytophagia.o_Cytophagales.f_Cytophagaceae.f_Cytophagaceae_spc	EUR	3.52316	0.00141482
d_Bacteria.p_Proteobacteria.c_Alphaproteobacteria.o_Rhizobiales.f_Rhizobiaceae.g_Rhizobium	EUR	3.50916	0.00154521
d_Archaea.p_Thaumarchaeota	EUR	3.48449	9.92109e-06
d_Archaea.p_Thaumarchaeota.p_Thaumarchaeota_spc	EUR	3.48436	9.92109e-06
d_Archaea.p_Thaumarchaeota.p_Thaumarchaeota_spc.o_Nitrososphaerales.f_Nitrososphaeraceae	EUR	3.48433	9.92109e-06
d_Archaea.p_Thaumarchaeota.p_Thaumarchaeota_spc.o_Nitrososphaerales	EUR	3.48432	9.92109e-06
d_Archaea	EUR	3.48431	9.92109e-06
d_Archaea.p_Thaumarchaeota.p_Thaumarchaeota_spc.o_Nitrososphaerales.f_Nitrososphaeraceae.g_Nitrososphaera	EUR	3.48425	9.92109e-06
d_Bacteria.p_Proteobacteria.p_Proteobacteria_spc.p_Proteobacteria_spc.p_Proteobacteria_spc	EUR	3.48203	0.00125693
d_Bacteria.p_Proteobacteria.p_Proteobacteria_spc	EUR	3.48058	0.00125693
d_Bacteria.p_Proteobacteria.p_Proteobacteria_spc.p_Proteobacteria_spc.p_Proteobacteria_spc.p_Proteobacteria_spc	EUR	3.4797	0.00125693
d_Bacteria.p_Proteobacteria.p_Proteobacteria_spc.p_Proteobacteria_spc	EUR	3.4784	0.00125693
d_Bacteria.p_Actinobacteria.c_Actinobacteria.o_Actinomycetales.f_Micromonosporaceae.f_Micromonosporaceae_spc	EUR	3.4576	0.0103346
d_Bacteria.p_Actinobacteria.c_Actinobacteria.o_Actinomycetales.f_Pseudonocardiaceae	EUR	3.44447	4.65309e-06
d_Bacteria.p_Proteobacteria.c_Gammaproteobacteria.o_Xanthomonadales.f_Xanthomonadaceae.f_Xanthomonadaceae_spc	EUR	3.43777	0.000361063
d_Bacteria.p_Acidobacteria.c_Acidobacteria_Gp4.c_Acidobacteria_Gp4_spc.c_Acidobacteria_Gp4_spc.g_Aridibacter	EUR	3.43608	2.61123e-06
d_Bacteria.p_Actinobacteria.c_Actinobacteria.o_Actinomycetales.f_Microbacteriaceae	EUR	3.43598	0.000238133
d_Bacteria.p_Actinobacteria.c_Actinobacteria.o_Actinomycetales.f_Micrococcaceae.g_Micrococcus	EUR	3.4346	0.000880671
d_Bacteria.p_Acidobacteria.c_Acidobacteria_Gp4.c_Acidobacteria_Gp4_spc.c_Acidobacteria_Gp4_spc.g_Gp4	EUR	3.41268	1.66544e-05
d_Bacteria.p_Actinobacteria.c_Actinobacteria.o_Actinomycetales.f_Pseudonocardiaceae.g_Pseudonocardia	EUR	3.40995	8.94865e-07
d_Bacteria.p_Bacteroidetes.c_Flavobacteriia.o_Flavobacteriales.f_Flavobacteriaceae.g_Flavobacterium	EUR	3.36839	2.61747e-06
d_Bacteria.p_Proteobacteria.c_Alphaproteobacteria.o_Rhizobiales.f_Hyphomicrobiaceae	EUR	3.36623	0.00510652
d_Bacteria.p_Planctomycetes	EUR	3.33556	0.000105485
d_Bacteria.p_Planctomycetes.c_Planctomycetia	EUR	3.33319	0.000105485
d_Bacteria.p_Planctomycetes.c_Planctomycetia.o_Planctomycetales	EUR	3.3331	0.000105485
d_Bacteria.p_Planctomycetes.c_Planctomycetia.o_Planctomycetales.f_Planctomycetaceae	EUR	3.33299	0.000105485
d_Bacteria.p_Acidobacteria.c_Acidobacteria_Gp4.c_Acidobacteria_Gp4_spc.c_Acidobacteria_Gp4_spc.g_Blastocatella	EUR	3.32413	0.00761275
d_Bacteria.p_Planctomycetes.c_Planctomycetia.o_Planctomycetales.f_Planctomycetaceae.f_Planctomycetaceae_spc	EUR	3.31258	5.82055e-05
d_Bacteria.p_Bacteroidetes.c_Sphingobacteriia.o_Sphingobacteriales.f_Chitinophagaceae.g_Parafilimonas	EUR	3.30379	0.000176456
d_Bacteria.p_Proteobacteria.c_Betaproteobacteria.o_Neisseriales.f_Neisseriaceae.f_Neisseriaceae_spc	EUR	3.28411	0.0103346
d_Bacteria.p_Actinobacteria.c_Actinobacteria.o_Actinomycetales.f_Nakamurellaceae	EUR	3.25793	0.0103346
d_Bacteria.p_Proteobacteria.c_Deltaproteobacteria.o_Bdellovibrionales	EUR	3.2445	3.88779e-05
d_Bacteria.p_Proteobacteria.c_Deltaproteobacteria.o_Bdellovibrionales.f_Bacteriovoracaceae	EUR	3.23601	6.91882e-05
d_Bacteria.p_candidate_division_WPS_1.p_candidate_division_WPS_1_spc.p_candidate_division_WPS_1_spc.p_candidate_division_WPS_1_spc	EUR	3.23253	0.00168367
d_Bacteria.p_Proteobacteria.c_Betaproteobacteria.c_Betaproteobacteria_spc.c_Betaproteobacteria_spc.c_Betaproteobacteria_spc	EUR	3.23096	0.0362398
d_Bacteria.p_Proteobacteria.c_Betaproteobacteria.c_Betaproteobacteria_spc	EUR	3.22933	0.0362398
d_Bacteria.p_Proteobacteria.c_Betaproteobacteria.c_Betaproteobacteria_spc.c_Betaproteobacteria_spc	EUR	3.22872	0.0362398
d_Bacteria.p_candidate_division_WPS_1.p_candidate_division_WPS_1_spc	EUR	3.22588	0.00168367
d_Bacteria.p_candidate_division_WPS_1.p_candidate_division_WPS_1_spc.p_candidate_division_WPS_1_spc	EUR	3.22023	0.00168367
d_Bacteria.p_candidate_division_WPS_1.p_candidate_division_WPS_1_spc.p_candidate_division_WPS_1_spc.p_candidate_division_WPS_1_spc.g_WPS_1_genera_incertae_sedis	EUR	3.21974	0.00168367
d_Bacteria.p_candidate_division_WPS_1	EUR	3.21618	0.00168367
d_Bacteria.p_Firmicutes.c_Clostridia.o_Clostridiales.f_Clostridiales_Incertae_Sedis_XI	EUR	3.2144	0.00686492
d_Bacteria.p_Proteobacteria.c_Deltaproteobacteria.o_Bdellovibrionales.f_Bacteriovoracaceae.g_Peredibacter	EUR	3.21008	7.51383e-05
d_Bacteria.p_Proteobacteria.c_Deltaproteobacteria.o_Myxococcales	EUR	3.18678	9.24293e-05
d_Bacteria.p_Actinobacteria.c_Actinobacteria.o_Actinomycetales.o_Actinomycetales_spc.o_Actinomycetales_spc	EUR	3.18352	0.00030684
d_Bacteria.p_Actinobacteria.c_Actinobacteria.o_Actinomycetales.f_Nakamurellaceae.g_Nakamurella	EUR	3.18349	0.0103346
d_Bacteria.p_Actinobacteria.c_Actinobacteria.o_Actinomycetales.o_Actinomycetales_spc	EUR	3.18239	0.00030684
d_Bacteria.p_Actinobacteria.c_Actinobacteria.o_Actinomycetales.f_Mycobacteriaceae	EUR	3.17591	3.25202e-05
d_Bacteria.p_Actinobacteria.c_Actinobacteria.o_Actinomycetales.f_Mycobacteriaceae.g_Mycobacterium	EUR	3.17564	3.25202e-05
d_Bacteria.p_Firmicutes.c_Bacilli.o_Bacillales.f_Thermoactinomycetaceae	EUR	3.16734	0.0112261
d_Bacteria.p_Actinobacteria.c_Actinobacteria.o_Actinomycetales.f_Cellulomonadaceae	EUR	3.16296	0.0103346
d_Bacteria.p_Proteobacteria.c_Alphaproteobacteria.o_Rhodospirillales	EUR	3.15534	3.46332e-05
d_Bacteria.p_Firmicutes.c_Bacilli.o_Bacillales.f_Paenibacillaceae	EUR	3.12761	0.000885254
d_Bacteria.p_Proteobacteria.c_Alphaproteobacteria.o_Sphingomonadales.f_Erythrobacteraceae.g_Altererythrobacter	EUR	3.12613	2.0337e-09
d_Bacteria.p_Actinobacteria.c_Actinobacteria.o_Actinomycetales.f_Microbacteriaceae.g_Microbacterium	EUR	3.12319	0.000370034
d_Bacteria.p_Bacteroidetes.c_Cytophagia.o_Cytophagales.o_Cytophagales_spc	EUR	3.11591	2.2091e-05
d_Bacteria.p_Bacteroidetes.c_Cytophagia.o_Cytophagales.o_Cytophagales_spc.g_Ohtaekwangia	EUR	3.1139	0.00778741
d_Bacteria.p_Acidobacteria.c_Acidobacteria_Gp3	EUR	3.10375	2.67084e-06
d_Bacteria.p_Firmicutes.c_Negativicutes.o_Selenomonadales.f_Veillonellaceae.g_Sporomusa	EUR	3.10336	0.0103346
d_Bacteria.p_Acidobacteria.c_Acidobacteria_Gp3.c_Acidobacteria_Gp3_spc.c_Acidobacteria_Gp3_spc	EUR	3.10225	2.67084e-06
d_Bacteria.p_Bacteroidetes.c_Sphingobacteriia.o_Sphingobacteriales.f_Saprospiraceae	EUR	3.10219	0.0103346
d_Bacteria.p_Acidobacteria.c_Acidobacteria_Gp3.c_Acidobacteria_Gp3_spc	EUR	3.0998	2.67084e-06
d_Bacteria.p_Actinobacteria.c_Actinobacteria.o_Actinomycetales.f_Kineosporiaceae	EUR	3.0883	5.76491e-06
d_Bacteria.p_Acidobacteria.c_Acidobacteria_Gp3.c_Acidobacteria_Gp3_spc.c_Acidobacteria_Gp3_spc.g_Gp3	EUR	3.08376	2.10289e-05
d_Bacteria.p_Bacteroidetes.c_Sphingobacteriia.o_Sphingobacteriales.o_Sphingobacteriales_spc.o_Sphingobacteriales_spc	EUR	3.08107	0.000217524
d_Bacteria.p_Bacteroidetes.c_Sphingobacteriia.o_Sphingobacteriales.o_Sphingobacteriales_spc	EUR	3.07605	0.000639134
d_Bacteria.p_Acidobacteria.c_Acidobacteria_Gp25.c_Acidobacteria_Gp25_spc.c_Acidobacteria_Gp25_spc.g_Gp25	EUR	3.07568	0.00160077
d_Bacteria.p_Acidobacteria.c_Acidobacteria_Gp25.c_Acidobacteria_Gp25_spc.c_Acidobacteria_Gp25_spc	EUR	3.0753	0.00160077
d_Bacteria.p_Proteobacteria.c_Alphaproteobacteria.o_Sphingomonadales.f_Erythrobacteraceae.g_Porphyrobacter	EUR	3.07502	0.00196885
d_Bacteria.p_Actinobacteria.c_Actinobacteria.o_Actinomycetales.f_Streptomycetaceae	EUR	3.07482	0.0482809
d_Bacteria.p_Actinobacteria.c_Actinobacteria.o_Actinomycetales.f_Nocardioidaceae.g_Marmoricola	EUR	3.07477	7.5692e-08
d_Bacteria.p_Acidobacteria.c_Acidobacteria_Gp17.c_Acidobacteria_Gp17_spc	EUR	3.07426	0.0103346
d_Bacteria.p_Actinobacteria.c_Actinobacteria.o_Actinomycetales.f_Sanguibacteraceae.g_Sanguibacter	EUR	3.07306	0.0103346
d_Bacteria.p_Bacteroidetes.c_Sphingobacteriia.o_Sphingobacteriales.f_Saprospiraceae.g_Haliscomenobacter	EUR	3.06772	0.0103346
d_Bacteria.p_Firmicutes.c_Bacilli.o_Bacillales.f_Paenibacillaceae.g_Paenibacillus	EUR	3.05549	0.0173918
d_Bacteria.p_Proteobacteria.c_Alphaproteobacteria.o_Rhizobiales.f_Hyphomicrobiaceae.g_Rhodomicrobium	EUR	3.05501	0.0103346
d_Bacteria.p_Proteobacteria.c_Alphaproteobacteria.o_Sphingomonadales.f_Erythrobacteraceae.f_Erythrobacteraceae_spc	EUR	3.05171	4.03189e-07
d_Bacteria.p_Deinococcus_Thermus.c_Deinococci.o_Deinococcales	EUR	3.05084	2.61123e-06
d_Bacteria.p_Actinobacteria.c_Actinobacteria.o_Solirubrobacterales.f_Solirubrobacteraceae.g_Solirubrobacter	EUR	3.04833	0.000100905
d_Bacteria.p_Actinobacteria.c_Actinobacteria.o_Solirubrobacterales.f_Solirubrobacteraceae	EUR	3.0478	0.000100905
d_Bacteria.p_Acidobacteria.c_Acidobacteria_Gp25.c_Acidobacteria_Gp25_spc	EUR	3.04651	0.00160077
d_Bacteria.p_Proteobacteria.c_Alphaproteobacteria.o_Rhodobacterales.f_Rhodobacteraceae.f_Rhodobacteraceae_spc	EUR	3.04457	0.000119194
d_Bacteria.p_Actinobacteria.c_Actinobacteria.o_Actinomycetales.f_Intrasporangiaceae	EUR	3.04396	1.99881e-05
d_Bacteria.p_Proteobacteria.c_Alphaproteobacteria.o_Rhizobiales.f_Methylocystaceae.g_Methylocystis	EUR	3.04249	0.0103346
d_Bacteria.p_Proteobacteria.c_Alphaproteobacteria.o_Caulobacterales.f_Caulobacteraceae.f_Caulobacteraceae_spc	EUR	3.0383	0.000389586
d_Bacteria.p_Acidobacteria.c_Acidobacteria_Gp25	EUR	3.02535	0.00160077
d_Bacteria.p_Proteobacteria.c_Alphaproteobacteria.o_Rhizobiales.f_Bradyrhizobiaceae.g_Bradyrhizobium	EUR	3.02081	1.54945e-06
d_Bacteria.p_Bacteroidetes.c_Sphingobacteriia.o_Sphingobacteriales.f_Chitinophagaceae.g_Flavitalea	EUR	3.00963	0.00022718
d_Bacteria.p_Proteobacteria.c_Betaproteobacteria.o_Burkholderiales.f_Comamonadaceae.g_Acidovorax	EUR	3.00537	7.38575e-05
d_Bacteria.p_Proteobacteria.c_Gammaproteobacteria.o_Pseudomonadales.f_Pseudomonadaceae.g_Cellvibrio	EUR	3.00461	0.00308732
d_Bacteria.p_Proteobacteria.c_Gammaproteobacteria.o_Pseudomonadales.f_Pseudomonadaceae.f_Pseudomonadaceae_spc	EUR	3.00259	2.97333e-05
d_Bacteria.p_Proteobacteria.c_Alphaproteobacteria.o_Sphingomonadales.o_Sphingomonadales_spc.o_Sphingomonadales_spc	EUR	2.99053	3.59881e-06
d_Bacteria.p_Proteobacteria.c_Alphaproteobacteria.o_Sphingomonadales.o_Sphingomonadales_spc	EUR	2.99052	3.59881e-06
d_Bacteria.p_Actinobacteria.c_Actinobacteria.o_Actinomycetales.f_Sanguibacteraceae	EUR	2.98478	0.0103346
d_Bacteria.p_Proteobacteria.c_Alphaproteobacteria.o_Rhodospirillales.o_Rhodospirillales_spc.o_Rhodospirillales_spc	EUR	2.98375	0.0112261
d_Bacteria.p_Proteobacteria.c_Deltaproteobacteria.o_Myxococcales.f_Polyangiaceae	EUR	2.98372	0.00546738
d_Bacteria.p_BRC1.p_BRC1_spc.p_BRC1_spc.p_BRC1_spc.g_BRC1_genera_incertae_sedis	EUR	2.97113	0.00160077
d_Bacteria.p_Proteobacteria.c_Alphaproteobacteria.o_Caulobacterales.f_Caulobacteraceae.g_Phenylobacterium	EUR	2.96045	0.000420214
d_Bacteria.p_Proteobacteria.c_Alphaproteobacteria.o_Rhizobiales.f_Rhizobiales_incertae_sedis	EUR	2.95939	1.13564e-05
d_Bacteria.p_Proteobacteria.c_Deltaproteobacteria.o_Myxococcales.f_Polyangiaceae.f_Polyangiaceae_spc	EUR	2.95509	0.0123378
d_Bacteria.p_Acidobacteria.c_Acidobacteria_Gp10	EUR	2.94094	3.59881e-06
d_Bacteria.p_Acidobacteria.c_Acidobacteria_Gp10.c_Acidobacteria_Gp10_spc	EUR	2.94094	3.59881e-06
d_Bacteria.p_Acidobacteria.c_Acidobacteria_Gp10.c_Acidobacteria_Gp10_spc.c_Acidobacteria_Gp10_spc	EUR	2.94094	3.59881e-06
d_Bacteria.p_Acidobacteria.c_Acidobacteria_Gp10.c_Acidobacteria_Gp10_spc.c_Acidobacteria_Gp10_spc.g_Gp10	EUR	2.94093	3.59881e-06
d_Bacteria.p_Acidobacteria.c_Acidobacteria_Gp3.c_Acidobacteria_Gp3_spc.c_Acidobacteria_Gp3_spc.c_Acidobacteria_Gp3_spc	EUR	2.94007	0.0103346
d_Bacteria.p_Deinococcus_Thermus.c_Deinococci.o_Deinococcales.f_Deinococcaceae	EUR	2.93561	0.00022718
d_Bacteria.p_BRC1.p_BRC1_spc.p_BRC1_spc.p_BRC1_spc	EUR	2.9226	0.00160077
d_Bacteria.p_Bacteroidetes.c_Cytophagia.o_Cytophagales.o_Cytophagales_spc.g_Chryseolinea	EUR	2.92222	0.0103346
d_Bacteria.p_Bacteroidetes.c_Sphingobacteriia.o_Sphingobacteriales.f_Chitinophagaceae.g_Flavisolibacter	EUR	2.92206	0.0093851
d_Bacteria.p_Deinococcus_Thermus.c_Deinococci.o_Deinococcales.f_Trueperaceae.g_Truepera	EUR	2.91818	2.36193e-05
d_Bacteria.p_Deinococcus_Thermus.c_Deinococci.o_Deinococcales.f_Trueperaceae	EUR	2.91781	2.36193e-05
d_Bacteria.p_Acidobacteria.c_Acidobacteria_Gp17	EUR	2.91751	0.0103346
d_Bacteria.p_BRC1.p_BRC1_spc	EUR	2.91203	0.00160077
d_Bacteria.p_Proteobacteria.c_Alphaproteobacteria.o_Rhizobiales.f_Methylocystaceae.g_Methylopila	EUR	2.91118	0.0103346
d_Bacteria.p_BRC1.p_BRC1_spc.p_BRC1_spc	EUR	2.9101	0.00160077
d_Bacteria.p_Deinococcus_Thermus.c_Deinococci.o_Deinococcales.f_Deinococcaceae.g_Deinococcus	EUR	2.89848	0.00022718
d_Bacteria.p_Bacteroidetes.c_Cytophagia.o_Cytophagales.f_Cytophagaceae.g_Adhaeribacter	EUR	2.8979	0.0103346
d_Bacteria.p_Proteobacteria.c_Alphaproteobacteria.o_Rhizobiales.f_Xanthobacteraceae	EUR	2.89486	0.000821742
d_Bacteria.p_Actinobacteria.c_Actinobacteria.o_Actinomycetales.f_Kineosporiaceae.f_Kineosporiaceae_spc	EUR	2.89329	0.000197214
d_Bacteria.p_BRC1	EUR	2.89262	0.00160077
d_Bacteria.p_Proteobacteria.c_Alphaproteobacteria.o_Rhizobiales.f_Bradyrhizobiaceae.g_Afipia	EUR	2.88714	0.0103346
d_Bacteria.p_Actinobacteria.c_Actinobacteria.o_Actinomycetales.f_Pseudonocardiaceae.g_Actinomycetospora	EUR	2.88292	0.0102744
d_Bacteria.p_Proteobacteria.c_Alphaproteobacteria.o_Rhodobacterales.f_Rhodobacteraceae.g_Rubellimicrobium	EUR	2.87882	0.00160077
d_Bacteria.p_Proteobacteria.c_Deltaproteobacteria.o_Myxococcales.o_Myxococcales_spc	EUR	2.87173	0.00204258
d_Bacteria.p_Actinobacteria.c_Actinobacteria.o_Actinomycetales.f_Microbacteriaceae.g_Curtobacterium	EUR	2.87147	0.00265439
d_Bacteria.p_Nitrospirae.c_Nitrospira.o_Nitrospirales.f_Nitrospiraceae	EUR	2.87147	0.000217887
d_Bacteria.p_Acidobacteria.c_Acidobacteria_Gp17.c_Acidobacteria_Gp17_spc.c_Acidobacteria_Gp17_spc.g_Gp17	EUR	2.87099	0.0103346
d_Bacteria.p_Actinobacteria.c_Actinobacteria.o_Actinomycetales.f_Micromonosporaceae	EUR	2.86625	0.00186616
d_Bacteria.p_Actinobacteria.c_Actinobacteria.o_Rubrobacterales.f_Rubrobacteraceae	EUR	2.86514	3.45922e-07
d_Bacteria.p_Actinobacteria.c_Actinobacteria.o_Rubrobacterales.f_Rubrobacteraceae.g_Rubrobacter	EUR	2.86298	3.45922e-07
d_Bacteria.p_Actinobacteria.c_Actinobacteria.o_Rubrobacterales	EUR	2.86273	3.45922e-07
d_Bacteria.p_Proteobacteria.c_Deltaproteobacteria.o_Myxococcales.o_Myxococcales_spc.o_Myxococcales_spc	EUR	2.86126	0.00204258
d_Bacteria.p_Proteobacteria.c_Alphaproteobacteria.o_Rhodospirillales.o_Rhodospirillales_spc	EUR	2.85503	0.00149847
d_Bacteria.p_Proteobacteria.c_Alphaproteobacteria.o_Rhizobiales.f_Methylocystaceae	EUR	2.84124	0.00022718
d_Bacteria.p_Bacteroidetes.c_Cytophagia.o_Cytophagales.o_Cytophagales_spc.o_Cytophagales_spc	EUR	2.84093	0.000161672
d_Bacteria.p_Proteobacteria.c_Betaproteobacteria.o_Burkholderiales.f_Burkholderiaceae.g_Burkholderia	EUR	2.81723	0.00160077
d_Bacteria.p_Firmicutes.c_Bacilli.o_Bacillales.f_Planococcaceae.g_Planococcus	EUR	2.80909	0.00160077
d_Bacteria.p_Proteobacteria.c_Alphaproteobacteria.o_Rhizobiales.f_Rhizobiales_incertae_sedis.g_Alsobacter	EUR	2.80903	0.000723531
d_Bacteria.p_Nitrospirae.c_Nitrospira.o_Nitrospirales.f_Nitrospiraceae.g_Nitrospira	EUR	2.80886	0.000217887
d_Bacteria.p_Actinobacteria.c_Actinobacteria.o_Actinomycetales.f_Intrasporangiaceae.g_Serinicoccus	EUR	2.80586	0.00104952
d_Bacteria.p_Actinobacteria.c_Actinobacteria.o_Acidimicrobiales	EUR	2.80484	0.00095775
d_Bacteria.p_Actinobacteria.c_Actinobacteria.o_Acidimicrobiales.o_Acidimicrobiales_spc.o_Acidimicrobiales_spc	EUR	2.8023	0.010199
d_Bacteria.p_Proteobacteria.c_Deltaproteobacteria.c_Deltaproteobacteria_spc	EUR	2.80107	3.59881e-06
d_Bacteria.p_Proteobacteria.c_Deltaproteobacteria.c_Deltaproteobacteria_spc.c_Deltaproteobacteria_spc.c_Deltaproteobacteria_spc	EUR	2.80106	3.59881e-06
d_Bacteria.p_Proteobacteria.c_Deltaproteobacteria.c_Deltaproteobacteria_spc.c_Deltaproteobacteria_spc	EUR	2.80106	3.59881e-06
d_Bacteria.p_Bacteroidetes.c_Cytophagia.o_Cytophagales.f_Cytophagaceae.g_Hymenobacter	EUR	2.79975	0.00118291
d_Bacteria.p_Nitrospirae	EUR	2.79707	0.000217887
d_Bacteria.p_Actinobacteria.c_Actinobacteria.o_Acidimicrobiales.o_Acidimicrobiales_spc	EUR	2.78864	0.010199
d_Bacteria.p_Armatimonadetes.p_Armatimonadetes_spc	EUR	2.7879	0.0112261
d_Bacteria.p_Proteobacteria.c_Alphaproteobacteria.o_Rhizobiales.f_Methylobacteriaceae.f_Methylobacteriaceae_spc	EUR	2.784	2.97333e-05
d_Bacteria.p_Armatimonadetes.p_Armatimonadetes_spc.p_Armatimonadetes_spc.p_Armatimonadetes_spc	EUR	2.78166	0.0112261
d_Bacteria.p_Actinobacteria.c_Actinobacteria.o_Actinomycetales.f_Nocardiaceae	EUR	2.7786	0.0108176
d_Bacteria.p_Armatimonadetes.p_Armatimonadetes_spc.p_Armatimonadetes_spc	EUR	2.76905	0.0112261
d_Bacteria.p_Acidobacteria.c_Acidobacteria_Gp17.c_Acidobacteria_Gp17_spc.c_Acidobacteria_Gp17_spc	EUR	2.76727	0.0103346
d_Bacteria.p_Nitrospirae.c_Nitrospira.o_Nitrospirales	EUR	2.76688	0.000217887
d_Bacteria.p_Proteobacteria.c_Alphaproteobacteria.o_Sphingomonadales.f_Sphingomonadaceae.g_Blastomonas	EUR	2.75974	0.00160077
d_Bacteria.p_Proteobacteria.c_Alphaproteobacteria.o_Rhizobiales.f_Xanthobacteraceae.g_Labrys	EUR	2.75639	0.00160077
d_Bacteria.p_Nitrospirae.c_Nitrospira	EUR	2.75358	0.000217887
d_Bacteria.p_Actinobacteria.c_Actinobacteria.o_Actinomycetales.f_Kineosporiaceae.g_Angustibacter	EUR	2.75125	0.0103346
d_Bacteria.p_Bacteroidetes.c_Flavobacteriia.o_Flavobacteriales.f_Cryomorphaceae	EUR	2.74914	0.0112261
d_Bacteria.p_Actinobacteria.c_Actinobacteria.o_Acidimicrobiales.f_Iamiaceae.g_Aquihabitans	EUR	2.74637	0.010199
d_Bacteria.p_Proteobacteria.c_Deltaproteobacteria.o_Myxococcales.f_Nannocystaceae	EUR	2.74135	0.00925191
d_Bacteria.p_Actinobacteria.c_Actinobacteria.o_Actinomycetales.f_Micromonosporaceae.g_Actinoplanes	EUR	2.73176	0.00022718
d_Bacteria.p_Bacteroidetes.c_Flavobacteriia.o_Flavobacteriales.f_Cryomorphaceae.g_Fluviicola	EUR	2.73144	0.0112261
d_Bacteria.p_Proteobacteria.c_Alphaproteobacteria.o_Rhizobiales.f_Hyphomicrobiaceae.g_Pedomicrobium	EUR	2.72966	0.00160077
d_Bacteria.p_Proteobacteria.c_Alphaproteobacteria.o_Rhodospirillales.o_Rhodospirillales_spc.g_Reyranella	EUR	2.72396	0.0123378
d_Bacteria.p_Actinobacteria.c_Actinobacteria.o_Actinomycetales.f_Kineosporiaceae.g_Kineococcus	EUR	2.72107	0.0123378
d_Bacteria.p_Actinobacteria.c_Actinobacteria.o_Acidimicrobiales.f_Iamiaceae	EUR	2.71243	0.010199
d_Bacteria.p_Bacteroidetes.c_Sphingobacteriia.o_Sphingobacteriales.f_Chitinophagaceae.g_Terrimonas	EUR	2.70193	0.00925191
d_Bacteria.p_Actinobacteria.c_Actinobacteria.o_Actinomycetales.f_Kineosporiaceae.g_Kineosporia	EUR	2.57415	0.0135391
d_Bacteria.p_Acidobacteria.c_Acidobacteria_Gp7.c_Acidobacteria_Gp7_spc.c_Acidobacteria_Gp7_spc	EUR	2.50093	0.0135391
d_Bacteria.p_Acidobacteria.c_Acidobacteria_Gp7	EUR	2.49728	0.0135391
d_Bacteria.p_Acidobacteria.c_Acidobacteria_Gp7.c_Acidobacteria_Gp7_spc.c_Acidobacteria_Gp7_spc.g_Gp7	EUR	2.49322	0.0135391
d_Bacteria.p_Acidobacteria.c_Acidobacteria_Gp7.c_Acidobacteria_Gp7_spc	EUR	2.49151	0.0135391
d_Bacteria.p_Firmicutes.c_Bacilli.o_Bacillales.f_Staphylococcaceae	GLP	4.05442	0.0195293
d_Bacteria.p_Firmicutes.c_Bacilli.o_Bacillales.f_Staphylococcaceae.g_Staphylococcus	GLP	4.04203	0.0198272
d_Bacteria.p_Proteobacteria.c_Gammaproteobacteria.o_Enterobacteriales.f_Enterobacteriaceae.g_Escherichia_Shigella	GLP	4.02528	0.00649585
d_Bacteria	GLP	3.95524	9.92109e-06
d_Bacteria.p_Proteobacteria.c_Alphaproteobacteria.o_Rhizobiales.f_Methylobacteriaceae.g_Methylobacterium	GLP	3.73661	0.0296651
d_Bacteria.p_Firmicutes.c_Erysipelotrichia	GLP	3.73	0.0015531
d_Bacteria.p_Firmicutes.c_Erysipelotrichia.o_Erysipelotrichales	GLP	3.72975	0.0015531
d_Bacteria.p_Firmicutes.c_Erysipelotrichia.o_Erysipelotrichales.f_Erysipelotrichaceae	GLP	3.7295	0.0015531
d_Bacteria.p_Firmicutes.c_Erysipelotrichia.o_Erysipelotrichales.f_Erysipelotrichaceae.f_Erysipelotrichaceae_spc	GLP	3.57812	0.00631373
d_Bacteria.p_Firmicutes.c_Clostridia.o_Clostridiales.f_Peptostreptococcaceae	GLP	3.57629	0.00269814
d_Bacteria.p_Proteobacteria.c_Gammaproteobacteria.o_Alteromonadales.f_Alteromonadaceae	GLP	3.35107	0.0413096
d_Bacteria.p_Firmicutes.c_Clostridia.o_Clostridiales.f_Clostridiales_Incertae_Sedis_XI.g_Anaerococcus	GLP	3.08166	0.0118513
d_Bacteria.p_Actinobacteria.c_Actinobacteria.o_Actinomycetales.f_Micrococcaceae.g_Kocuria	GLP	3.06654	0.0030117
d_Bacteria.p_Firmicutes.c_Bacilli.o_Bacillales.f_Bacillaceae.g_Anoxybacillus	GLP	3.0542	0.0360661
d_Bacteria.p_Bacteroidetes.c_Bacteroidia	LCA	5.2522	0.000303914
d_Bacteria.p_Bacteroidetes.c_Bacteroidia.o_Bacteroidales	LCA	5.2522	0.000303914
d_Bacteria.p_Bacteroidetes.c_Bacteroidia.o_Bacteroidales.f_Bacteroidaceae	LCA	5.02607	0.000795112
d_Bacteria.p_Bacteroidetes.c_Bacteroidia.o_Bacteroidales.f_Bacteroidaceae.g_Bacteroides	LCA	5.02534	0.000795112
d_Bacteria.p_Bacteroidetes.c_Bacteroidia.o_Bacteroidales.f_Porphyromonadaceae	LCA	4.52456	0.000172861
d_Bacteria.p_Bacteroidetes.c_Bacteroidia.o_Bacteroidales.f_Porphyromonadaceae.g_Odoribacter	LCA	4.17743	0.000690529
d_Bacteria.p_Bacteroidetes.c_Bacteroidia.o_Bacteroidales.f_Porphyromonadaceae.g_Parabacteroides	LCA	4.16195	0.000775612
d_Bacteria.p_Firmicutes.c_Clostridia.o_Clostridiales.o_Clostridiales_spc	LCA	4.13325	0.000858412
d_Bacteria.p_Firmicutes.c_Clostridia.o_Clostridiales.o_Clostridiales_spc.o_Clostridiales_spc	LCA	4.13325	0.000858412
d_Bacteria.p_Bacteroidetes.c_Bacteroidia.o_Bacteroidales.f_Porphyromonadaceae.g_Butyricimonas	LCA	3.16997	0.0031489
d_Bacteria.p_Deferribacteres.c_Deferribacteres.o_Deferribacterales	LCA	3.11513	0.00246719
d_Bacteria.p_Deferribacteres.c_Deferribacteres	LCA	3.11472	0.00246719
d_Bacteria.p_Deferribacteres.c_Deferribacteres.o_Deferribacterales.f_Deferribacteraceae	LCA	3.11461	0.00246719
d_Bacteria.p_Deferribacteres.c_Deferribacteres.o_Deferribacterales.f_Deferribacteraceae.g_Mucispirillum	LCA	3.11448	0.00246719
d_Bacteria.p_Deferribacteres	LCA	3.11195	0.00246719
d_Bacteria.p_Proteobacteria.c_Alphaproteobacteria.o_Rhodospirillales.f_Rhodospirillaceae	LCA	3.03935	0.00529182
